# Supplementary material for: Elevated mutation rates in multi-azole resistant Aspergillus fumigatus drive rapid evolution of antifungal resistance
Source: Nat Commun. 2024 Dec 16;15:10654. doi: 10.1038/s41467-024-54568-5 (PMC11649685; doi:10.1038/s41467-024-54568-5)
Supplement: Supplementary file 4 — Supplementary Data 2 [file 41467_2024_54568_MOESM4_ESM.xlsx]

## Sheet: a1160
mutant	rep	selection	ref	alt	gene		annotation	contig	position	seq	type
MFIG001	5	vori	C	T	AFUB_063960	transcript	14-alpha sterol demethylase Cyp51A	DS499598.1	331112	cggccagcacCaaacggaagat	transition
MFIG001	4	vori	C	T	AFUB_063960	transcript	14-alpha sterol demethylase Cyp51A	DS499598.1	331112	cggccagcacCaaacggaagat	transition
MFIG001	3	vori	C	T	AFUB_063960	transcript	14-alpha sterol demethylase Cyp51A	DS499598.1	331112	cggccagcacCaaacggaagat	transition
MFIG001	2	vori	C	T	AFUB_063960	transcript	14-alpha sterol demethylase Cyp51A	DS499598.1	331112	cggccagcacCaaacggaagat	transition
MFIG001	1	vori	C	T	AFUB_063960	transcript	14-alpha sterol demethylase Cyp51A	DS499598.1	331112	cggccagcacCaaacggaagat	transition
Δmsh2	6	vori	CA	C	AFUB_041130--AFUB_041120	intergenic		DS499596.1	2011339	gggttgactcCaaaaggtacct	deletion
Δmsh2	6	vori	C	T	AFUB_070140	transcript	developmental regulatory protein WetA	DS499598.1	2029143	cagtcaccagCaatctctatgc	transition
Δmsh2	6	vori	G	T	AFUB_069670--AFUB_069680	intergenic		DS499598.1	1908349	ataaattgatGaatgtgggctg	transversion
Δmsh2	6	vori	G	T	AFUB_081060--AFUB_081070	intergenic		DS499600.1	387164	agttgctctaGcttgtctttga	transversion
Δmsh2	6	vori	G	A	AFUB_060630--AFUB_060640	intergenic		DS499597.1	3299088	tgcaatcaggGccagtgatggc	transition
Δmsh2	6	vori	CT	C	AFUB_023240--AFUB_023230	intergenic		DS499595.1	1734513	ctggcttaccCtttttttttag	deletion
Δmsh2	6	vori	G	T	AFUB_042870	transcript	cytochrome c oxidase subunit VIa, putative	DS499596.1	2517691	ctcctcgagaGggggcatatgc	transversion
Δmsh2	6	vori	C	A	AFUB_073220	transcript	purine-cytosine permease, putative	DS499599.1	290063	attctaacccCgactggatggc	transversion
Δmsh2	6	vori	C	A	AFUB_093800--AFUB_093810	intergenic		DS499602.1	277659	ttttccccccCtgtttgcttat	transversion
Δmsh2	6	vori	G	T	AFUB_041610--AFUB_041619	intergenic		DS499596.1	2169528	tgaatgcgacGacatatttctt	transversion
Δmsh2	6	vori	GA	G	AFUB_041460--AFUB_041470	intergenic	intergenic	DS499596.1	2126595	aaggggggggGaaaaaaaagca	deletion
Δmsh2	6	vori	C	T	AFUB_014020--AFUB_014010	intergenic		DS499594.1	3938450	cacaactgtaCtctttgcctat	transition
Δmsh2	6	vori	C	A	AFUB_095510--AFUB_095520	intergenic		DS499602.1	733843	tcttgtagccCtatatcgtcca	transversion
Δmsh2	6	vori	G	T	AFUB_031110	transcript	conserved hypothetical protein	DS499595.1	4056390	cgtcgaactcGgtggtgcaaag	transversion
Δmsh2	6	vori	C	A	AFUB_056110	transcript	cAMP-dependent protein kinase catalytic subunit, putative	DS499597.1	2075979	gtgtacgtctCgcgatcgttga	transversion
Δmsh2	6	vori	T	C	AFUB_014190--AFUB_014170	intergenic		DS499594.1	3978662	cgaaaatataTcccaccgagtc	transition
Δmsh2	6	vori	A	G	AFUB_012730--AFUB012740	intergenic		DS499594.1	3595431	ttcactccccAgagtccacgat	transition
Δmsh2	6	vori	G	T	AFUB_071820	transcript	O-methyltransferase, putative	DS499598.1	2545036	gaccagatcaGccagaaggcca	transversion
Δmsh2	6	vori	A	G	AFUB_094420	transcript		DS499602.1	452154	cttcaactatAatgctggataa	transition
Δmsh2	6	vori	T	C	AFUB_024990	transcript		DS499595.1	2316896	ccagagtccaTggtcatccccc	transition
Δmsh2	6	vori	A	G	AFUB_024990	transcript		DS499595.1	2316896	gtccatggtcAtcccccagagt	transition
Δmsh2	6	vori	C	A	no hit	intergenic		DS499610.1	4302	gagctactgcCtcctttactag	transversion
Δmsh2	6	vori	C	T	AFUB_009470	transcript	DEAD/DEAH box RNA helicase	DS499594.1	2671518	aaaagttctaCaccgagccttc	transition
Δmsh2	6	vori	C	T	AFUB_077890--AFUB_077899	intergenic		DS499599.1	1658550	gccgttgtaaCcccaccaatga	transition
Δmsh2	6	vori	C	T	AFUB_078300	transcript	RNP domain protein	DS499599.1	1782538	tcgaggactgCgagaacgtcgg	transition
Δmsh2	6	vori	G	T	AFUB_083950	transcript	C6 transcription factor, putative	DS499600.1	1237031	ggcaatgaacGcgaaagtagaa	transversion
Δmsh2	6	vori	G	A	AFUB_070470--AFUB_070480	intergenic		DS499598.1	2111127	gcgtttgtgcGgggaggggcga	transition
Δmsh2	6	vori	G	T	AFUB_038230	transcript	conserved hypothetical protein	DS499596.1	1232924	agtagggaaaGaaaacagcgcg	transversion
Δmsh2	6	vori	G	T	AFUB_070040	transcript	DUF159 domain protein	DS499598.1	2008225	gtccggcaaaGcacagcaaatc	transversion
Δmsh2	6	vori	A	G	AFUB_050000--AFUB_050010	intergenic		DS499597.1	313890	aggagactcaAtcgttctaccg	transition
Δmsh2	6	vori	C	A	AFUB_005560	transcript	eukaryotic translation initiation factor 3 subunit EifCa, putative	DS499594.1	1563331	gcgacggcggCgctcctgaact	transversion
Δmsh2	6	vori	G	A	AFUB_034620	transcript	cytochrome P450 monooxygenase, putative	DS499596.1	190316	ttcgaaagcgGcataactgaga	transition
Δmsh2	6	vori	GGA	G	AFUB_037060--AFUB_037050	intergenic		DS499596.1	882471	aaagatctagGgagagagagag	deletion
Δmsh2	6	vori	GT	G	AFUB_040510--AFUB_040500	intergenic		DS499596.1	1847944	tcgccagactGttttttttaaa	deletion
Δmsh2	6	vori	C	T	AFUB_040830	transcript	pyruvate dehydrogenase complex component Pdx1, putative	DS499596.1	1923034	gtgccaccgaCctggcgaacga	transition
Δmsh2	6	vori	G	A	AFUB_023080--AFUB_023040	intergenic		DS499595.1	1676912	ggggtattccGctatttagcgg	transition
Δmsh2	6	vori	G	A	AFUB_075950	transcript	hypothetical protein	DS499599.1	1133416	cgttggaatcGtgggctgcctc	transition
Δmsh2	6	vori	C	T	AFUB_041660	transcript	conserved hypothetical protein	DS499596.1	2183811	tcgacgccagCcagcatccaat	transition
Δmsh2	6	vori	T	C	AFUB_010660	transcript	HMG-CoA reductase	DS499595.1	976580	ccttttgctgTccgagggcctt	transition
Δmsh2	6	vori	GT	G	AFUB_042820	transcript	RNA polymerase II mediator complex component Srb8, putative	DS499596.1	2503381	actgtcgtcaGtttttgcagct	deletion
Δmsh2	6	vori	G	T	AFUB_053990	transcript	vacuolar protein sorting protein DigA	DS499597.1	1463584	cggccaagttGctgggagcaac	transversion
Δmsh2	6	vori	CA	C	AFUB_050780--AFUB_050800	intergenic		DS499597.1	511772	aaatagtaccCaaaaaaagcca	deletion
Δmsh2	6	vori	C	T	AFUB_025190--AFUB_025180	intergenic		DS499595.1	2368898	tgttttttttCtaatgatgttg	transition
Δmsh2	6	vori	G	A	AFUB_062930--AFUB_062940	intergenic		DS499598.1	44295	ttgccttaggGtgaagttcgct	transition
Δmsh2	6	vori	C	CT	AFUB_095510--AFUB_095520	intergenic		DS499602.1	733729	ggtgtgatcaCttttttttagc	insertion
Δmsh2	6	vori	A	AC	AFUB_098740	transcript	histone deacetylase HosB	DS499603.1	164510	caacttcgcgAccccccccact	insertion
Δmsh2	6	vori	C	T	AFUB_014460	transcript	peptidase D, putative	DS499594.1	4067287	agccactctgCgagcatgttgt	transition
Δmsh2	6	vori	G	T	AFUB_031380	transcript	MFS transporter, putative	DS499595.1	4130002	ctctcagcacGatcgcaaggac	transversion
Δmsh2	6	vori	C	T	AFUB_033240--AFUB_033230	intergenic		DS499595.1	4639230	ttttctagcaCtcgacctcaat	transition
Δmsh2	6	vori	G	T	AFUB_071530--AFUB_071540	intergenic		DS499598.1	2411345	agagaaccatGcatatgagcag	transversion
Δmsh2	6	vori	TC	T	AFUB_096750	transcript	conserved hypothetical protein	DS499602.1	1151428	cacgacgaccTcccccccccag	deletion
Δmsh2	6	vori	G	T	AFUB_101620--AFUB_101610	intergenic		DS499604.1	324989	cgccagctacGtacacgaacag	transversion
Δmsh2	6	vori	C	T	AFUB_006500	transcript	RING finger protein	DS499594.1	1844661	tacgaccttgCaaagaatgcgg	transition
Δmsh2	6	vori	C	T	AFUB_046570	transcript	porphyromonas-type peptidyl-arginine deiminase superfamily	DS499596.1	3664430	gacgaaccggCgaccaactacg	transition
Δmsh2	6	vori	G	A	AFUB_066580	transcript	NACHT domain protein	DS499598.1	1029622	tgagtatgccGtgcgcagatca	transition
Δmsh2	6	vori	C	A	AFUB_079780	transcript	MFS multidrug transporter, putative	DS499599.1	2166076	ctatagtcggCgcgttcaagac	transversion
Δmsh2	6	vori	CT	C	AFUB_043690--AFUB_043680	intergenic		DS499596.1	2816093	aagctcaattCttttttagcca	deletion
Δmsh2	6	vori	A	G	AFUB_043690--AFUB_043680	intergenic		DS499596.1	2810692	gaaagatattAatgaatattaa	transition
Δmsh2	5	vori	G	A	AFUB_035110--AFUB_035100	intergenic		DS499596.1	307959	gacaactgggGccgggtgctac	transition
Δmsh2	5	vori	C	T	AFUB_037990--AFUB_037980	intergenic		DS499596.1	1151600	ggtcacggcaCtagaagaagct	transition
Δmsh2	5	vori	C	A	AFUB_051040--AFUB_051050	intergenic		DS499597.1	584278	aaggccgcggCagctgggcctg	transversion
Δmsh2	5	vori	G	T	AFUB_036630	transcript	sensor histidine kinase/response regulator, putative	DS499596.1	746840	gaaccagtatGggcgccagtag	transversion
Δmsh2	5	vori	GA	G	AFUB_068340--AFUB_068350	intergenic		DS499598.1	1529566	tatactcaatGaaaaaaaaatc	deletion
Δmsh2	5	vori	T	TG	AFUB_037080	transcript	trehalose synthase (Ccg-9), putative	DS499596.1	890531	ggccttttccTgggggggcaag	insertion
Δmsh2	5	vori	G	T	AFUB_081130	transcript	ubiE/COQ5 methyltransferase, putative	DS499600.1	414927	tgtttatacaGattgaggtctg	transversion
Δmsh2	5	vori	G	A	AFUB_060580	transcript	NAD+ kinase, putative	DS499597.1	3286075	ggacggtgtcGtggtaagcctc	transition
Δmsh2	5	vori	C	A	AFUB_081920	transcript	chitin synthase F	DS499600.1	600234	gcacacccggCagacccaggat	transversion
Δmsh2	5	vori	AT	A	AFUB_100240--AFUB_100250	intergenic		DS499603.1	565993	ttcgagagccAtttttttttat	deletion
Δmsh2	5	vori	C	T	AFUB_012160	transcript		DS499594.1	3424474	actttctcggCcagacgacccg	transition
Δmsh2	5	vori	G	A	AFUB_041280--AFUB_041290	intergenic		DS499596.1	2076243	agcagatccaGtgtctggcagc	transition
Δmsh2	5	vori	C	T	AFUB_024690	transcript	guanyl-nucleotide exchange factor, putative	DS499595.1	2239656	catcgctctgCagacagggagc	transition
Δmsh2	5	vori	GT	GTT,G	AFUB_028210--AFUB_028220	intergenic		DS499595.1	3211194	aaataatcatGttttttttcta	insertion
Δmsh2	5	vori	TC	T	AFUB_094420	transcript	conserved hypothetical protein	DS499602.1	454190	atctgttataTccccccagagg	deletion
Δmsh2	5	vori	C	T	AFUB_091190	transcript	glucanase, putative	DS499601.1	1365782	tcatatcatcCtcaaaatggcg	transition
Δmsh2	5	vori	A	G	AFUB_042900--AFUB_042910	intergenic		DS499596.1	2526233	aataaaatacAactacatcgcc	transition
Δmsh2	5	vori	C	T	AFUB_055830	transcript	tRNA a64-2'-o-ribosylphosphate transferase	DS499597.1	2003945	gacgggttcaCatcatgttttg	transition
Δmsh2	5	vori	G	A	AFUB_066310--AFUB_066340	intergenic		DS499598.1	964760	ccaatttgctGtatgtgtctac	transition
Δmsh2	5	vori	C	A	AFUB_090250	transcript	NF-X1 finger transcription factor, putative	DS499601.1	1079713	atttggctttCaaactcctcat	transversion
Δmsh2	5	vori	G	A	AFUB_008540	transcript	amino acid permease, putative	DS499594.1	2438630	ggccgcgatgGccaggaaaccc	transition
Δmsh2	5	vori	T	C	AFUB_089370	transcript	conserved hypothetical protein	DS499601.1	847487	ccatgtctaaTggcttcccgag	transition
Δmsh2	5	vori	G	A	AFUB_013250	transcript	cell wall anchored protein, putative	DS499594.1	3742565	ctgagtaccgGcctgcaggagg	transition
Δmsh2	5	vori	TA	T	AFUB_026930--AFUB_026940	intergenic		DS499595.1	2842416	accgctacaaTaaaaaaaatgg	deletion
Δmsh2	5	vori	TG	T	AFUB_056730	transcript	ABC bile acid transporter, putative	DS499597.1	2260220	aatgcgagggTggggggggcag	deletion
Δmsh2	5	vori	C	T	AFUB_097840--AFUB_097830	intergenic		DS499602.1	1474736	tgtttagctgCccgtaaactat	transition
Δmsh2	5	vori	T	C	AFUB_023410--AFUB_023420	intergenic		DS499595.1	1806497	taatctatatTtaacaatatat	transition
Δmsh2	5	vori	GA	G	AFUB_007310--AFUB_007300	intergenic		DS499594.1	2051219	tcagcaagacGaaaaagcctag	deletion
Δmsh2	5	vori	G	A	AFUB_044050	transcript	conserved hypothetical protein	DS499596.1	2917872	agagggcaccGcagaggtgtct	transition
Δmsh2	5	vori	T	C	AFUB_019460	transcript	conserved hypothetical protein	DS499595.1	589041	aacgccttccTctcgtcttttg	transition
Δmsh2	5	vori	A	C	AFUB_006440	transcript	conserved hypothetical protein	DS499594.1	1825755	cgaggtcccaAagatccaagat	transversion
Δmsh2	5	vori	TC	T	AFUB_006630	transcript	CAIB/BAIF family enzyme	DS499594.1	1875908	acctgtcattTccccccccgaa	deletion
Δmsh2	5	vori	G	T	AFUB_044500--AFUB_044510	intergenic		DS499596.1	3059957	taggacactgGgctgttttaag	transversion
Δmsh2	5	vori	T	C	AFUB_048630--AFUB_048620	intergenic		DS499596.1	4261035	tgtataggaaTacttaagacat	transition
Δmsh2	5	vori	A	G	AFUB_048630--AFUB_048620	intergenic		DS499596.1	4261034	gtataggaatActtaagacatg	transition
Δmsh2	5	vori	T	C	AFUB_048630--AFUB_048620	intergenic		DS499596.1	4261031	taggaatactTaagacatggct	transition
Δmsh2	5	vori	A	G	AFUB_048630--AFUB_048620	intergenic		DS499596.1	4261025	tacttaagacAtggctatcgct	transition
Δmsh2	5	vori	T	C	AFUB_048630--AFUB_048620	intergenic		DS499596.1	4261024	acttaagacaTggctatcgctg	transition
Δmsh2	5	vori	G	A	AFUB_079610--AFUB_079620	intergenic		DS499599.1	2119573	accgctgcccGtggtggactcg	transition
Δmsh2	5	vori	C	T	AFUB_048630--AFUB_048620	intergenic		DS499596.1	4261017	acatggctatCgctgagctaca	transition
Δmsh2	5	vori	AC	A	AFUB_016520--AFUB_016510	intergenic		DS499594.1	4684448	aacaaaatcaAcccccccacac	deletion
Δmsh2	5	vori	A	G	AFUB_048630--AFUB_048620	intergenic		DS499596.1	4259109	aactggggtcAagaaagaggat	transition
Δmsh2	5	vori	T	C	AFUB_048630--AFUB_048620	intergenic		DS499596.1	4260669	gagcagcccaTggcccagaaat	transition
Δmsh2	5	vori	C	T	AFUB_048630--AFUB_048620	intergenic		DS499596.1	4260696	ctcctacctcCagctcagacgc	transition
Δmsh2	5	vori	G	A	AFUB_048630--AFUB_048620	intergenic		DS499596.1	4260686	cagctcagacGcccccagagca	transition
Δmsh2	5	vori	T	C	AFUB_048630--AFUB_048620	intergenic		DS499596.1	4260370	cattatttgcTgcatcctctcc	transition
Δmsh2	5	vori	A	G	AFUB_048630--AFUB_048620	intergenic		DS499596.1	4260376	catgctcattAtttgctgcatc	transition
Δmsh2	5	vori	A	G	AFUB_048630--AFUB_048620	intergenic		DS499596.1	4261006	gctgagctacAgcagtcagacc	transition
Δmsh2	5	vori	C	T	AFUB_063960	transcript	14-alpha sterol demethylase Cyp51A	DS499598.1	331112	cggccagcacCaaacggaagat	transition
Δmsh2	4	vori	T	C	AFUB_069780	transcript	conserved hypothetical protein	DS499598.1	1932178	atcatcgcccTtggagccacgg	transition
Δmsh2	4	vori	C	T	AFUB_038180--AFUB_038170	intergenic		DS499596.1	1215422	acagacagagCaaggagattgg	transition
Δmsh2	4	vori	C	T	AFUB_040710--AFUB_040700	intergenic		DS499596.1	1900773	ccggaagctaCcagaggtagtc	transition
Δmsh2	4	vori	C	A	AFUB_038480	transcript	conserved hypothetical protein	DS499596.1	1304186	atgagcaagaCgcagccttcct	transversion
Δmsh2	4	vori	G	A	AFUB_041170	transcript	transporter, putative	DS499596.1	2025545	ccagggactgGcctcggcgggc	transition
Δmsh2	4	vori	G	T	AFUB_036220	transcript	DUF580 domain protein Pns1, putative	DS499596.1	614950	cctctttggcGtcttcgccatc	transversion
Δmsh2	4	vori	C	T	AFUB_068660	transcript	conserved hypothetical protein	DS499598.1	1637501	gaacagccagCggctcaacaag	transition
Δmsh2	4	vori	T	C	AFUB_082780--AFUB_082790	intergenic		DS499600.1	858520	tggcttttctTcaccgtagcct	transition
Δmsh2	4	vori	G	A	AFUB_082750	transcript	ureidoglycolate hydrolase, putative	DS499600.1	844893	cgcggggcggGcaggcggtgac	transition
Δmsh2	4	vori	C	T	AFUB_098490	transcript		DS499603.1	97629	gcgatgctatCgcccggggttt	transition
Δmsh2	4	vori	G	T	AFUB_060900	transcript	conserved hypothetical protein	DS499597.1	3377208	tggctgacctGgacaaggccat	transversion
Δmsh2	4	vori	GC	G	AFUB_059880	transcript		DS499597.1	3084068	aactccgcccGccccaggcaca	deletion
Δmsh2	4	vori	CA	C	AFUB_061730--AFUB_061740	intergenic	NUDIX domain, putative	DS499597.1	3582111	ataaccgctcCaaaaaaacatc	deletion
Δmsh2	4	vori	T	C	AFUB_023080--AFUB_023040	intergenic		DS499595.1	1675718	atgtcctgccTacacccttctt	transition
Δmsh2	4	vori	C	T	AFUB_042760--AFUB_042770	intergenic		DS499596.1	2486350	cattatctgaCcgccaccggag	transition
Δmsh2	4	vori	T	A	AFUB_021430	transcript	cytomegalovirus gH-receptor family protein, putative	DS499595.1	1195827	ccggggctgaTtttttctgcct	transversion
Δmsh2	4	vori	A	G	AFUB_021530--AFUB_021540	intergenic		DS499595.1	1226260	atccaaaaaaAggttaacggtc	transition
Δmsh2	4	vori	GA	G	AFUB_042780	transcript	hypothetical protein	DS499596.1	2489390	gtcgaggacaGaaaaaaaaggt	deletion
Δmsh2	4	vori	C	T	AFUB_085800	transcript	sugar transporter family protein	DS499600.1	1767023	tacctccttgCagctgcattct	transition
Δmsh2	4	vori	AC	A	AFUB_001020	transcript	class V chitinase, putative	DS499594.1	263515	accgtctcccAccccccggccg	deletion
Δmsh2	4	vori	G	GA	AFUB_043020--AFUB_043030	intergenic		DS499596.1	2565118	aggtgacaagGaaaaaaaccaa	insertion
Δmsh2	4	vori	G	A	AFUB_053410	transcript	RNA polymerase II transcription elongation factor (Ctr9), putative	DS499597.1	1283693	gtttcatagaGcattgctgatg	transition
Δmsh2	4	vori	C	A	AFUB_094370	transcript	iron-sulfur cluster-binding protein, putative	DS499602.1	436758	aaggtaagccCgaacagacatg	transversion
Δmsh2	4	vori	T	A	AFUB_075270	transcript	hypothetical protein	DS499599.1	895378	aaaggcatatTacccgttacga	transversion
Δmsh2	4	vori	C	A	AFUB_055850--AFUB_055840	intergenic		DS499597.1	2006644	gagaaacaatCggatagtcagt	transversion
Δmsh2	4	vori	C	T	AFUB_066120	transcript	DEAD/DEAH box helicase, putative	DS499598.1	891874	atgaggccaaCttctacgggcg	transition
Δmsh2	4	vori	C	A	AFUB_100670	transcript	MFS maltose transporter, putative	DS499604.1	42060	ggccgtctggCtgacgcagaga	transversion
Δmsh2	4	vori	C	T	AFUB_024090	transcript	phospholipid metabolism enzyme regulator, putative	DS499595.1	2082234	cagaaagacaCtcgaactagtg	transition
Δmsh2	4	vori	G	T	AFUB_009840--AFUB_009850	intergenic		DS499594.1	2787020	gggactatgaGaggggtctcag	transversion
Δmsh2	4	vori	G	A	AFUB_006450	transcript	LMBR1 domain protein	DS499594.1	1835210	atccaatgggGcttggttgcag	transition
Δmsh2	4	vori	G	A	AFUB_079380	transcript	hypothetical protein	DS499599.1	2075527	catgcatactGacctccttatc	transition
Δmsh2	4	vori	T	C	AFUB_016450--AFUB_016440	intergenic		DS499594.1	4666344	tatatatgctTgtctaggttct	transition
Δmsh2	4	vori	T	C	AFUB_077880--AFUB_077890	intergenic		DS499599.1	1653953	gcaaaaacgcTtgtgttcgaat	transition
Δmsh2	4	vori	C	T	AFUB_063960	transcript	14-alpha sterol demethylase Cyp51A	DS499598.1	331112	cggccagcacCaaacggaagat	transition
Δmsh2	2	vori	G	A	AFUB_003620--AFUB_003629	intergenic		DS499594.1	1002254	tagcgatactGcagtgtatttg	transition
Δmsh2	2	vori	C	T	AFUB_006100--AFUB_006120	intergenic		DS499594.1	1726179	agagcttcacCcggtcaacgag	transition
Δmsh2	2	vori	T	C	AFUB_006100--AFUB_006120	intergenic		DS499594.1	1726124	atggttgtcaTattttgaggga	transition
Δmsh2	2	vori	C	T	AFUB_005210	transcript	urea transporter (Dur3), putative	DS499594.1	1458806	aggcattgcaCccgatatttgg	transition
Δmsh2	2	vori	C	A	AFUB_033950	transcript	nonribosomal peptide synthase, putative	DS499596.1	47670	cgaatgtcttCcgccagtgcgc	transversion
Δmsh2	2	vori	C	T	AFUB_004090--AFUB_004100	intergenic		DS499594.1	1142508	tagcgttctaCtccgtacggag	transition
Δmsh2	2	vori	C	T	AFUB_038640	transcript	serine/threonine protein kinase (Prp4), putative	DS499596.1	1350169	acgatagcgcCggtgattcgtt	transition
Δmsh2	2	vori	AT	A	AFUB_038160--AFUB_038150	intergenic		DS499596.1	1207724	ataaacaaggAtttttttttat	deletion
Δmsh2	2	vori	G	A	AFUB_039710	transcript	hypothetical protein	DS499596.1	1658276	tcttcgttggGgctggttctct	transition
Δmsh2	2	vori	CT	C	AFUB_068940--AFUB_068950	intergenic		DS499598.1	1710265	aaaccgcctaCtttttttttat	deletion
Δmsh2	2	vori	G	A	AFUB_062930	transcript	malonyl CoA-acyl carrier protein transacylase, putative	DS499598.1	42641	tgtgggaatgGctaactcctgg	transition
Δmsh2	2	vori	G	T	AFUB_049710	transcript	general amidase, putative	DS499597.1	238401	gaactgtcttGacgtaagctgt	transversion
Δmsh2	2	vori	G	A	AFUB_087890	transcript	C6 transcription factor, putative	DS499601.1	343184	gagacgaccgGccagcaactgt	transition
Δmsh2	2	vori	C	T	AFUB_064450	transcript	5-methyltetrahydropteroyltriglutamate--homocysteine S-methyltransferase	DS499598.1	462557	aaccacttgaCcatttcctgta	transition
Δmsh2	2	vori	C	A	AFUB_065120	transcript	conserved hypothetical protein	DS499598.1	634745	accgacccccCagcccctgaaa	transversion
Δmsh2	2	vori	G	A	AFUB_030440--AFUB_030430	intergenic		DS499595.1	3875673	attttgtctcGtgtgcagctac	transition
Δmsh2	2	vori	C	A	AFUB_061580	transcript		DS499597.1	3543162	acaggcctgtCtcttcaagaac	transversion
Δmsh2	2	vori	C	A	AFUB_020580--AFUB_020630	intergenic		DS499595.1	928458	tagtcagtccCtgtatgcttca	transversion
Δmsh2	2	vori	C	A	AFUB_093980	transcript	mRNA binding protein Pumilio 2, putative	DS499602.1	327875	atgaggccctCgtgatcggtca	transversion
Δmsh2	2	vori	T	C	AFUB_001340	transcript	nuclear mRNA splicing factor, putative	DS499594.1	355382	tatttgatctTcaacctcttaa	transition
Δmsh2	2	vori	CA	C	AFUB_021830	transcript	conserved hypothetical protein	DS499595.1	1308651	ctccgcgattCaaaagcagctg	deletion
Δmsh2	2	vori	G	A	AFUB_001640	transcript	filament-forming protein (Tpr/p270), putative	DS499594.1	454604	ggcttttgcgGtaggtgccgcc	transition
Δmsh2	2	vori	G	GA	AFUB_053740--AFUB_053730	intergenic		DS499597.1	1385523	tccatggaagGaaaaaaaaaac	insertion
Δmsh2	2	vori	AG	A	AFUB_018840	transcript	GMC oxidoreductase	DS499595.1	431046	tggggggtggAggggtaggccc	deletion
Δmsh2	2	vori	C	T	AFUB_026690	transcript	autophagy related lipase Atg15, putative	DS499595.1	2784804	aggaagagtgCtatgattgcga	transition
Δmsh2	2	vori	G	A	AFUB_013270--AFUB_013250	intergenic		DS499594.1	3744905	ggaccgaaacGcaggaatcagg	transition
Δmsh2	2	vori	G	A	AFUB_009840--AFUB_009850	intergenic		DS499594.1	2788216	gtcacaatccGtgctgagctca	transition
Δmsh2	2	vori	T	C	AFUB_010660	transcript	HMG-CoA reductase	DS499595.1	976580	ccttttgctgTccgagggcctt	transition
Δmsh2	2	vori	TC	T	AFUB_029900--AFUB_029890	intergenic		DS499595.1	3715526	cagctttcccTcccccccccca	deletion
Δmsh2	1	vori	G	C	AFUB_035870	transcript	Rho-like small GTPase, putative	DS499596.1	527090	cctgggtctgGccccccgtctc	transversion
Δmsh2	1	vori	G	A	AFUB_002970	transcript	RNA polymerase I specific transcription initiation factor RRN3 superfamily	DS499594.1	828008	ctcgacaggtGgcttcatagtc	transition
Δmsh2	1	vori	G	A	AFUB_070640	transcript	conserved hypothetical protein	DS499598.1	2158087	ctgctgcaacGgtgtctctgga	transition
Δmsh2	1	vori	C	A	AFUB_067990--AFUB_068000	intergenic		DS499598.1	1415706	aagaggctatCttattcacata	transversion
Δmsh2	1	vori	AT	A	AFUB_005650--AFUB_005660	intergenic		DS499594.1	1606753	gctgataacaAtttttttttcc	deletion
Δmsh2	1	vori	G	A	AFUB_068440	transcript	involucrin repeat protein	DS499598.1	1554826	tgcagctggaGcagacgatgca	transition
Δmsh2	1	vori	G	A	AFUB_004370	transcript	mitochondrial translation initiation factor IF-2, putative	DS499594.1	1219483	agcgcgggcaGcagcagcttcg	transition
Δmsh2	1	vori	AT	A	AFUB_051450--AFUB_051460	intergenic		DS499597.1	712925	gcaatgagagAtttttttttgg	deletion
Δmsh2	1	vori	A	G	AFUB_064980--AFUB_064990	intergenic		DS499598.1	605707	tagaacaacaAcagcaggtctc	transition
Δmsh2	1	vori	C	A	AFUB_083340	transcript	triacylglycerol lipase, putative	DS499600.1	1001372	tgaaggtaacCacgacgatttg	transversion
Δmsh2	1	vori	C	A	AFUB_029120	transcript	conserved hypothetical protein	DS499595.1	3467583	attctctaggCcgtcgagcgtc	transversion
Δmsh2	1	vori	CA	C	AFUB_029820--AFUB_029810	intergenic		DS499595.1	3690971	tttgaagggcCaaaaaatagaa	deletion
Δmsh2	1	vori	C	A	AFUB_064860	transcript	amino acid transporter, putative	DS499598.1	578403	tccccattgtCtcttctcgccg	transversion
Δmsh2	1	vori	C	T	AFUB_099630	transcript	C6 transcription factor, putative	DS499603.1	398151	cgcaagacagCccttgaattga	transition
Δmsh2	1	vori	G	A	AFUB_030210	transcript	manganese ion homeostasis (Fr), putative	DS499595.1	3793270	caagagaatcGtcggaagacca	transition
Δmsh2	1	vori	G	T	AFUB_012340	transcript	conserved hypothetical protein	DS499594.1	3470797	tagggaacatGcccgaaccagg	transversion
Δmsh2	1	vori	G	GA	AFUB_029400--AFUB_029390	intergenic	ABC multidrug transporter Mdr4	DS499595.1	3556776	ctagaaaaatGaaaaaaaatga	insertion
Δmsh2	1	vori	CT	C	AFUB_064760--AFUB_064770	intergenic	succinyl-CoA synthetase beta subunit, putative	DS499598.1	547671	ctttctcctcCtttttttcccc	deletion
Δmsh2	1	vori	AG	A	AFUB_060530--AFUB_060580	intergenic	kinesin family protein	DS499597.1	3276856	gtctcacaggAgggggggggaa	deletion
Δmsh2	1	vori	T	C	AFUB_042760--AFUB_042770	intergenic	mRNA binding protein Pumilio 2, putative	DS499596.1	2486860	tcagtcctagTaattgcaatgc	transition
Δmsh2	1	vori	G	C	.--AFUB_000010	intergenic		DS499594.1	2322	tcagctctccGtcaatagtgtc	transversion
Δmsh2	1	vori	G	A	AFUB_090350	transcript	conserved hypothetical protein	DS499601.1	1119503	ggcctatcgcGccggctggcat	transition
Δmsh2	1	vori	C	T	AFUB_041440	transcript	conserved hypothetical protein	DS499596.1	2112155	aaggagtgggCatgggaatctt	transition
Δmsh2	1	vori	C	A	AFUB_074320--AFUB_074330	intergenic		DS499599.1	616754	caaggcaattCggtgatggatg	transversion
Δmsh2	1	vori	GT	G	AFUB_073530	transcript	DHHC zinc finger membrane protein	DS499599.1	377456	gtacttgtaaGttttttagccg	deletion
Δmsh2	1	vori	G	T	AFUB_053910--AFUB_053900	intergenic		DS499597.1	1440288	ctgcgccacaGgacactagtca	transversion
Δmsh2	1	vori	GA	G	AFUB_091030--AFUB_091040	intergenic		DS499601.1	1320022	ttttaactcgGaaaaaagtcga	deletion
Δmsh2	1	vori	CG	C	AFUB_026000--AFUB_025990	intergenic		DS499595.1	2580243	atgcaataacCggggggtatga	deletion
Δmsh2	1	vori	T	C	AFUB_025930	transcript	YjeF domain protein	DS499595.1	2564193	tgcctgcccaTgcaaccagtag	transition
Δmsh2	1	vori	C	T	AFUB_090710	transcript	O-methyltransferase	DS499601.1	1212762	cttcaaggtgCtgtacgtctgc	transition
Δmsh2	1	vori	GA	G	AFUB_073550	transcript	conserved hypothetical protein	DS499599.1	382396	ttcaactgttGaaaaaaaaacg	deletion
Δmsh2	1	vori	GA	G	AFUB_076140	transcript	PEX11 domain protein	DS499599.1	1181631	gtaagacgggGaaaaaaaaact	deletion
Δmsh2	1	vori	G	A	AFUB_008900--AFUB_008910	intergenic		DS499594.1	2515737	cagatctgccGctcggcccaac	transition
Δmsh2	1	vori	AG	A	AFUB_066310--AFUB_066340	intergenic		DS499598.1	964452	cggctgctgcAggggggtaagg	deletion
Δmsh2	1	vori	G	GA	AFUB_008180	transcript	tRNA-Gln	DS499594.1	2350139	tatcactccaGattctgattct	insertion
Δmsh2	1	vori	AT	A	AFUB_101780--AFUB_101770	intergenic		DS499604.1	371621	atgttaggccAtttttctcgcc	deletion
Δmsh2	1	vori	G	A	AFUB_101390	transcript	conserved hypothetical protein	DS499604.1	268455	gggtatcacaGtgggagaaatc	transition
Δmsh2	1	vori	G	A	AFUB_018190	transcript	conserved hypothetical protein	DS499595.1	253072	gatataaccgGtgaggcacaca	transition
Δmsh2	1	vori	C	A	AFUB_008210	transcript	tRNA-Gln	DS499594.1	2353245	ccgggcacgaCcttacactttt	transversion
Δmsh2	1	vori	A	G	AFUB_095060	transcript	conserved hypothetical protein	DS499602.1	616027	acaaccctgcAcgccttcatca	transition
Δmsh2	1	vori	C	A	AFUB_089040--AFUB_089060	intergenic		DS499601.1	685328	cggcacagatCattactacttc	transversion
Δmsh2	1	vori	G	A	AFUB_072270--AFUB_072280	intergenic		DS499599.1	23606	cctatgagagGtgagtggcctc	transition
Δmsh2	1	vori	AG	A	AFUB_072610--AFUB_072620	intergenic		DS499599.1	117612	tcgcacctgaAggggggggaaa	deletion
Δmsh2	1	vori	A	G	AFUB_088950--AFUB_088960	intergenic		DS499601.1	654160	gtatagtattAaaggaattact	transition
Δmsh2	1	vori	C	T	AFUB_079900	transcript	F-box domain domain protein	DS499599.1	2192950	ttgttgatggCggacgcctttt	transition
Δmsh2	1	vori	A	G	AFUB_071110--AFUB_071100	intergenic		DS499598.1	2276813	gaagttagggAcagaagacggt	transition
Δmsh2	1	vori	G	A	AFUB_006850--AFUB_006840	intergenic		DS499594.1	1932596	gggtagcatcGcttgtggccgt	transition
Δmsh2	1	vori	A	G	AFUB_059230--AFUB_059240	intergenic		DS499597.1	2900666	ccgcgcacatAccactaacttc	transition
Δmsh2	1	vori	C	T	AFUB_006350	transcript	Peptidase family M28 family	DS499594.1	1796558	accacctttgCcaactacgtcc	transition
Δmsh2	1	vori	G	A	AFUB_028850--AFUB_028860	intergenic		DS499595.1	3374298	cggagaaaccGtgggagtttcc	transition
Δmsh2	1	vori	C	T	AFUB_045110	transcript	HET domain protein	DS499596.1	3267287	tgcgagccagCtatcaccagca	transition
Δmsh2	1	vori	G	T	AFUB_066730	transcript	WD repeat protein	DS499598.1	1064457	aagtggacaaGggtattggcac	transversion
Δmsh2	1	vori	GA	G	AFUB_046390	transcript	cytochrome P450 monooxygenase, putative	DS499596.1	3623667	cagcagtgacGaaaaaaaatct	deletion
Δmsh2	1	vori	C	CT	AFUB_028510	transcript	small nucleolar ribonucleoprotein complex subunit, putative	DS499595.1	3284666	aagattgaccCttttttttgga	insertion
Δmsh2	1	vori	GA	G,GAA	AFUB_038790--AFUB_038780	intergenic		DS499596.1	1380445	tagatgtttaGaaaaaaaaacc	insertion
Δmsh6	6	vori	G	A	AFUB_039010	transcript	C6 transcription factor, putative	DS499596.1	1447254	ggtggtgcctGtatacgttcga	transition
Δmsh6	6	vori	C	T	AFUB_098580	transcript	conserved hypothetical protein	DS499603.1	119240	aggctaaacaCtgtgctatgaa	transition
Δmsh6	6	vori	G	A	AFUB_092290	transcript	hypothetical protein	DS499601.1	1638199	ctgggaggtgGctcgaagacca	transition
Δmsh6	6	vori	C	T	AFUB_020270	transcript	conserved hypothetical protein	DS499595.1	833179	aatatgctccCggaaaaccaga	transition
Δmsh6	6	vori	G	T	AFUB_025930--AFUB_025940	intergenic		DS499595.1	2565460	aataccttctGaactacctttc	transversion
Δmsh6	6	vori	T	C	AFUB_066760	transcript	pH response protein PalF	DS499598.1	1070521	accgccgtggTgaagacttcga	transition
Δmsh6	6	vori	T	G	AFUB_004070--AFUB_004060	intergenic		DS499594.1	1136080	aatggtcagcTgctcatgttca	transversion
Δmsh6	6	vori	A	G	AFUB_025220	transcript	isochorismatase family protein	DS499595.1	2377593	gcgcagcaccAtgggtactcga	transition
Δmsh6	6	vori	C	T	AFUB_099300	transcript	conserved hypothetical protein	DS499603.1	330787	aggctctctaCggcatcccctt	transition
Δmsh6	6	vori	A	G	AFUB_081200--AFUB_081210	intergenic		DS499600.1	434323	gcaagtcaagAcgccaaggaaa	transition
Δmsh6	6	vori	C	T	AFUB_016190	transcript	cleavage and polyadenylation specifity factor, 73 kDa subunit, putative	DS499594.1	4597338	cattaagcggCcatcgtcctga	transition
Δmsh6	6	vori	G	A	AFUB_020000	transcript	conserved hypothetical protein	DS499595.1	745231	agatgtcgctGccttcgacggt	transition
Δmsh6	6	vori	G	A	AFUB_039540--AFUB_039530	intergenic		DS499596.1	1615029	gactgtactgGtcgaatgacta	transition
Δmsh6	6	vori	C	T	AFUB_080630	transcript	conserved hypothetical protein	DS499600.1	264679	agaaattcgaCgaatatctcag	transition
Δmsh6	6	vori	C	T	AFUB_018730	transcript	mitochondrial outer membrane translocase receptor (TOM70), putative	DS499595.1	392517	ctgtcgtgtcCtcaacgacctt	transition
Δmsh6	6	vori	G	A	AFUB_057760	transcript	NmrA-like family protein	DS499597.1	2511310	tttggccttgGcccatgggtag	transition
Δmsh6	6	vori	G	T	AFUB_017230--AFUB_017240	intergenic		DS499595.1	18868	gggacttgtaGcgatcagagca	transversion
Δmsh6	6	vori	G	A	AFUB_004950	transcript	RING finger domain protein, putative	DS499594.1	1386913	agccgatgatGcaagctcgata	transition
Δmsh6	6	vori	G	A	AFUB_022280--AFUB_022290	intergenic		DS499595.1	1448163	gatctctctcGtcagacagaat	transition
Δmsh6	6	vori	T	C	AFUB_004950--AFUB_004960	intergenic		DS499594.1	1387547	gggcctgtccTccctagcagat	transition
Δmsh6	6	vori	G	A	AFUB_015360--AFUB_015350	intergenic		DS499594.1	4348093	caaaaacccaGcgagataggat	transition
Δmsh6	6	vori	G	T	AFUB_031890--AFUB_031900	intergenic		DS499595.1	4267909	atgcgcactaGgaattaagggt	transversion
Δmsh6	6	vori	C	T	AFUB_084890	transcript	haloalkane dehalogenase family protein	DS499600.1	1508325	cagtgggaaaCggccatgagca	transition
Δmsh6	6	vori	T	C	AFUB_012500	transcript	cytoskeletal adaptor protein SagA	DS499594.1	3521660	tagctctccaTcactgtcaaca	transition
Δmsh6	6	vori	A	G	AFUB_084100--AFUB_084110	intergenic		DS499600.1	1272839	cagagttagcAcaggctccata	transition
Δmsh6	6	vori	C	T	AFUB_083730--AFUB_083740	intergenic		DS499600.1	1159530	gttatctttgCcatggtgaaaa	transition
Δmsh6	6	vori	T	C	AFUB_071460--AFUB_071470	intergenic		DS499598.1	2387178	cagacatatcTttgtccaatcg	transition
Δmsh6	6	vori	C	T	AFUB_089920	transcript	alcohol dehydrogenase, putative	DS499601.1	987688	actttgtggaCatcaccaaatt	transition
Δmsh6	6	vori	A	G	AFUB_048630--AFUB_048620	intergenic		DS499596.1	4260487	cctctactttAggctggggctg	transition
Δmsh6	6	vori	T	C	AFUB_004410	transcript	ubiquitin UbiA, putative	DS499594.1	1229900	gagtccacccTccacctggtcc	transition
Δmsh6	6	vori	G	A	AFUB_022170--AFUB_022160	intergenic		DS499595.1	1.40056e+06	ggccggggctGaaattacttat	transition
Δmsh6	6	vori	T	C	AFUB_048630--AFUB_048620	intergenic		DS499596.1	4260399	attttattacTaactgcatgta	transition
Δmsh6	6	vori	T	C	AFUB_067300	transcript	signal recognition particle protein, putative	DS499598.1	1215906	aggccggggcTgaaattactta	transition
Δmsh6	6	vori	T	C	AFUB_004930	transcript	nitrogen permease regulator Npr2, putative	DS499594.1	1.37988e+06	ttcactatttTattactaactg	transition
Δmsh6	6	vori	A	G	AFUB_048630--AFUB_048620	intergenic		DS499596.1	4260470	ggctgaaattActtatctctag	transition
Δmsh6	6	vori	C	T	no hit	intergenic		DS499606.1	6037	aactatagttCactattttatt	transition
Δmsh6	6	vori	A	G	AFUB_048630--AFUB_048620	intergenic		DS499596.1	4260449	gctttttcttAattcttgctgc	transition
Δmsh6	6	vori	A	G	no hit	intergenic		DS499606.1	6037	ccacaactatAgttcactattt	transition
Δmsh6	6	vori	T	C	AFUB_048630--AFUB_048620	intergenic		DS499596.1	4.26137e+06	gcaatggcaaTgacggccacgg	transition
Δmsh6	6	vori	T	C	AFUB_048630--AFUB_048620	intergenic		DS499596.1	4261390	gcgctcaggaTgacgacagcaa	transition
Δmsh6	6	vori	C	T	AFUB_006050--AFUB_006060	intergenic		DS499594.1	1.71501e+06	tcagccacaaCtatagttcact	transition
Δmsh6	6	vori	T	C	AFUB_006050--AFUB_006060	intergenic		DS499594.1	1.71501e+06	cagccacaacTatagttcacta	transition
Δmsh6	6	vori	A	G	AFUB_089170--AFUB_089160	intergenic		DS499601.1	756964	gctcttaaatAaggcttagaag	transition
Δmsh6	5	vori	C	T	AFUB_031230	transcript	conserved hypothetical protein	DS499595.1	4082562	ataacgatgaCtccaatagaca	transition
Δmsh6	5	vori	G	A	AFUB_083100	transcript	COP9 signalosome subunit 8 (CsnH), putative	DS499600.1	931846	tgcgagtaccGtagacagctgc	transition
Δmsh6	5	vori	A	G	AFUB_083030--AFUB_083070	intergenic		DS499600.1	922623	ggctattcagAgactaatacct	transition
Δmsh6	5	vori	G	A	AFUB_083030	transcript	hexose transporter protein	DS499600.1	918931	cccggatactGtaaggaagaat	transition
Δmsh6	5	vori	A	G	AFUB_090870--AFUB_090880	intergenic		DS499601.1	1259733	caggcaggatAtgcaaggtttt	transition
Δmsh6	5	vori	C	A	AFUB_061780--AFUB_061790	intergenic		DS499597.1	3593003	agttaccgatCccagcaacggc	transversion
Δmsh6	5	vori	C	T	AFUB_081580--AFUB_081600	intergenic		DS499600.1	524231	cttcccattcCaatatatattt	transition
Δmsh6	5	vori	G	A	AFUB_081820--AFUB_081830	intergenic		DS499600.1	570007	gcctctagatGcgcaggtgtca	transition
Δmsh6	5	vori	C	T	AFUB_038350	transcript	conserved hypothetical protein	DS499596.1	1267936	cagggagccaCgtcgcatagct	transition
Δmsh6	5	vori	A	G	AFUB_052860--AFUB_052870	intergenic		DS499597.1	1096822	cacagagagtAgtaattataac	transition
Δmsh6	5	vori	A	G	AFUB_069900	transcript	flavin-containing amine oxidase, putative	DS499598.1	1966305	cagggggaatAgttgctttgat	transition
Δmsh6	5	vori	G	A	AFUB_001790--AFUB_001800	intergenic		DS499594.1	501076	ccactgccagGcagtaggtagt	transition
Δmsh6	5	vori	C	T	AFUB_062210	transcript	C6 transcription factor, putative	DS499597.1	3679327	tgaagtgtggCcaggcgaggat	transition
Δmsh6	5	vori	A	G	AFUB_029730	transcript	sulfur metabolite repression control protein SconB, putative	DS499595.1	3663698	gtcgtgtccaAataacatagaa	transition
Δmsh6	5	vori	C	T	AFUB_067060	transcript	conserved hypothetical protein	DS499598.1	1134295	cattccctggCtctccgtctat	transition
Δmsh6	5	vori	G	A	AFUB_036310	transcript	GTPase activating protein (Gyp3), putative	DS499596.1	642452	cactgccggcGcatctcgatct	transition
Δmsh6	5	vori	C	T	AFUB_079860	transcript	fungal specific transcription factor, putative	DS499599.1	2182173	ctgtatttggCgcatatgaccg	transition
Δmsh6	5	vori	C	T	AFUB_007060	transcript	conserved hypothetical protein	DS499594.1	1985224	gaagactgtgCacaggaatctc	transition
Δmsh6	5	vori	T	C	AFUB_013390	transcript	DNA-directed RNA polymerase I subunit (Rpa190), putative	DS499594.1	3782027	atcgatgccaTccatgaggtct	transition
Δmsh6	5	vori	G	A	AFUB_066380	transcript	conserved hypothetical protein	DS499598.1	975793	accagggtcaGcaggctgagat	transition
Δmsh6	5	vori	G	A	AFUB_074340	transcript	WD repeat protein	DS499599.1	620120	gcgtggatacGtgcagtctggg	transition
Δmsh6	5	vori	G	A	AFUB_031680--AFUB_031690	intergenic		DS499595.1	4209436	ggcgttctccGcagtcttctct	transition
Δmsh6	5	vori	C	T	no hit	transcript		DS499608.1	7702	aaggcttttaCttaattagcta	transition
Δmsh6	5	vori	C	T	no hit	transcript		DS499608.1	7377	tattcctataCtaatctatcta	transition
Δmsh6	5	vori	G	A	AFUB_063960	transcript	14-alpha sterol demethylase Cyp51A	DS499598.1	331111	tcttccgtttGgtgctggccga	transition
Δmsh6	5	vori	G	A	AFUB_026260	transcript	cytosolic regulator Pianissimo, putative	DS499595.1	2655138	tcgtattgtcGaagggccccta	transition
Δmsh6	5	vori	A	G	AFUB_092640--AFUB_092650	intergenic		DS499601.1	1767283	acaaggtgggAactgacacaag	transition
Δmsh6	5	vori	C	T	AFUB_059310--AFUB_059320	intergenic		DS499597.1	2925490	tattcaggagCctagttttacc	transition
Δmsh6	4	vori	G	C	AFUB_098570--AFUB_098560	intergenic		DS499603.1	115208	tgcaattttgGtaagcagttgt	transversion
Δmsh6	4	vori	C	T	AFUB_073510	transcript	conserved hypothetical protein	DS499599.1	373991	acttccccgtCcactgcttcct	transition
Δmsh6	4	vori	G	A	AFUB_073460	transcript	WD repeat protein	DS499599.1	356554	tcgtgatcgtGcacacatgact	transition
Δmsh6	4	vori	G	A	AFUB_020090	transcript	pre-mRNA splicing factor (Prp8), putative	DS499595.1	778946	aagtgcgaccGcagacatttca	transition
Δmsh6	4	vori	A	G	AFUB_095030	transcript	hypothetical protein	DS499602.1	608817	gatatgagttAgcattctttgg	transition
Δmsh6	4	vori	C	T	AFUB_004410	transcript	ubiquitin UbiA, putative	DS499594.1	1230055	tcgggagatgCaagttgttcgc	transition
Δmsh6	4	vori	C	G	AFUB_077280	transcript	ribosomal protein L26	DS499599.1	1473867	tgtgtcagcaCtgagtgagatg	transversion
Δmsh6	4	vori	A	G	AFUB_073090	transcript	actin binding protein, putative	DS499599.1	262903	cagatggctgAggacaactcca	transition
Δmsh6	4	vori	C	T	AFUB_025050	transcript	DUF814 domain protein, putative	DS499595.1	2333516	tgctgtcttgCtcaattgaacg	transition
Δmsh6	4	vori	C	A	AFUB_097690	transcript	hypothetical protein	DS499602.1	1431692	tgtttccgtcCtcggaccacct	transversion
Δmsh6	4	vori	C	T	AFUB_050480	transcript	phosphate transporter (Pho88), putative	DS499597.1	435933	gtcgagcctgCccccatgggca	transition
Δmsh6	4	vori	A	G	AFUB_080430--AFUB_080420	intergenic		DS499600.1	224589	ctggctggctAcctgtcactag	transition
Δmsh6	4	vori	C	T	AFUB_028460	transcript	UDP-glucoronosyl and UDP-glucosyl transferase family protein, putative	DS499595.1	3269705	aacacgccagCatgtacgaccg	transition
Δmsh6	4	vori	C	T	AFUB_053790--AFUB_087590	intergenic		DS499597.1	1402289	gggtccgataCcggtaattaca	transition
Δmsh6	4	vori	G	A	AFUB_079870--AFUB_079880	intergenic		DS499599.1	2185809	cccctcctttGcaggacgcgat	transition
Δmsh6	4	vori	C	T	AFUB_018090--AFUB_018100	intergenic		DS499595.1	223668	taaacaagcaCcaatttgaaag	transition
Δmsh6	4	vori	T	G	AFUB_079750--AFUB_079760	intergenic		DS499599.1	2160671	cggggcgaccTgagtcctcgct	transversion
Δmsh6	4	vori	T	C	AFUB_022910	transcript	hypothetical protein	DS499595.1	1640121	agatagcaggTagtactactgt	transition
Δmsh6	4	vori	G	A	AFUB_005720	transcript	conserved hypothetical protein	DS499594.1	1622554	ggccggggaaGtgagggaggtg	transition
Δmsh6	4	vori	C	T	.--AFUB_102200	intergenic		DS499605.1	2309	aaaccgctggCaggtaaccacc	transition
Δmsh6	4	vori	A	G	.--AFUB_092930	intergenic		DS499602.1	4517	gtcccacctcAttggatgcata	transition
Δmsh6	3	vori	C	A	AFUB_094050	transcript	pheromone-dependent cell cycle arrest protein Far11, putative	DS499602.1	349870	ccgtagccatCactaaccatca	transversion
Δmsh6	3	vori	A	G	AFUB_060530--AFUB_060580	intergenic		DS499597.1	3276960	gccatgcctcAgctcagcggct	transition
Δmsh6	3	vori	G	A	AFUB_099370	transcript	ribosome associated DnaJ chaperone Zuotin, putative	DS499603.1	342610	actggtcgacGccggcaagctc	transition
Δmsh6	3	vori	C	T	AFUB_069670	transcript	transcription factor, putative	DS499598.1	1904742	cgttgcctgaCaggtccaagtg	transition
Δmsh6	3	vori	C	T	AFUB_039930	transcript	endonuclease/exonuclease/phosphatase family protein	DS499596.1	1713813	atgtcgccgaCggagactttgg	transition
Δmsh6	3	vori	G	C	AFUB_004230	transcript	mRNA splicing factor RNA helicase (Prp16), putative	DS499594.1	1184760	tgcattcgccGtacgagaggaa	transversion
Δmsh6	3	vori	C	T	AFUB_036870--AFUB_036860	intergenic		DS499596.1	828304	gctcagtcagCatggtcagctg	transition
Δmsh6	3	vori	G	A	AFUB_100500	transcript	MFS alpha-glucoside transporter, putative	DS499603.1	641504	actacgccacGctcctcggcgc	transition
Δmsh6	3	vori	G	A	AFUB_016270	transcript	ABC multidrug transporter, putative	DS499594.1	4616910	cttgtgtctgGccgactcctga	transition
Δmsh6	3	vori	C	T	AFUB_007550	transcript	conserved hypothetical protein	DS499594.1	2118586	acgctccgggCaggtcttcgag	transition
Δmsh6	3	vori	C	T	AFUB_089120--AFUB_089130	intergenic		DS499601.1	708180	gcagtctctgCgtagccaaact	transition
Δmsh6	3	vori	G	A	AFUB_008320--AFUB_008310	intergenic		DS499594.1	2375694	cgtggcttcaGcagatatcatg	transition
Δmsh6	3	vori	T	A	AFUB_050460	transcript	R3H domain protein, putative	DS499597.1	431875	ggagtggagaTtattgtggagt	transversion
Δmsh6	3	vori	A	G	AFUB_086030	transcript	hybrid NRPS/PKS enzyme, putative	DS499600.1	1820556	gagcgatctcAgccttcagagc	transition
Δmsh6	3	vori	C	T	AFUB_031250--AFUB_031260	intergenic		DS499595.1	4092295	gtttctcaggCcttcctccccg	transition
Δmsh6	3	vori	C	T	AFUB_031450--AFUB_031460	intergenic		DS499595.1	4151508	ttttttttttCtttgatgtctt	transition
Δmsh6	3	vori	T	C	AFUB_045790	transcript	hybrid PKS/NRPS enzyme EqiS-like, putative	DS499596.1	3480727	actgtaatgcTtcgaggtaggg	transition
Δmsh6	3	vori	T	C	AFUB_016420	transcript	glycosyl transferase, putative	DS499594.1	4659560	aggacacaaaTccgaaagcagc	transition
Δmsh6	3	vori	G	A	AFUB_032990	transcript	extracelular serine carboxypeptidase, putative	DS499595.1	4585318	cagagatattGcaagaatctca	transition
Δmsh6	3	vori	T	C	AFUB_004410	transcript	ubiquitin UbiA, putative	DS499594.1	1229900	gagtccacccTccacctggtcc	transition
Δmsh6	2	vori	C	T	AFUB_031230	transcript	conserved hypothetical protein	DS499595.1	4082562	ataacgatgaCtccaatagaca	transition
Δmsh6	2	vori	G	A	AFUB_083100	transcript	COP9 signalosome subunit 8 (CsnH), putative	DS499600.1	931846	tgcgagtaccGtagacagctgc	transition
Δmsh6	2	vori	A	G	AFUB_083030--AFUB_083070	intergenic		DS499600.1	922623	ggctattcagAgactaatacct	transition
Δmsh6	2	vori	G	A	AFUB_083030	transcript	hexose transporter protein	DS499600.1	918931	cccggatactGtaaggaagaat	transition
Δmsh6	2	vori	A	G	AFUB_090870--AFUB_090880	intergenic		DS499601.1	1259733	caggcaggatAtgcaaggtttt	transition
Δmsh6	2	vori	C	A	AFUB_061780--AFUB_061790	intergenic		DS499597.1	3593003	agttaccgatCccagcaacggc	transversion
Δmsh6	2	vori	C	T	AFUB_081580--AFUB_081600	intergenic		DS499600.1	524231	cttcccattcCaatatatattt	transition
Δmsh6	2	vori	G	A	AFUB_081820--AFUB_081830	intergenic		DS499600.1	570007	gcctctagatGcgcaggtgtca	transition
Δmsh6	2	vori	C	T	AFUB_038350	transcript	conserved hypothetical protein	DS499596.1	1267936	cagggagccaCgtcgcatagct	transition
Δmsh6	2	vori	A	G	AFUB_052860--AFUB_052870	intergenic		DS499597.1	1096822	cacagagagtAgtaattataac	transition
Δmsh6	2	vori	A	G	AFUB_069900	transcript	flavin-containing amine oxidase, putative	DS499598.1	1966305	cagggggaatAgttgctttgat	transition
Δmsh6	2	vori	G	A	AFUB_001790--AFUB_001800	intergenic		DS499594.1	501076	ccactgccagGcagtaggtagt	transition
Δmsh6	2	vori	C	T	AFUB_062210	transcript	C6 transcription factor, putative	DS499597.1	3679327	tgaagtgtggCcaggcgaggat	transition
Δmsh6	2	vori	A	G	AFUB_029730	transcript	sulfur metabolite repression control protein SconB, putative	DS499595.1	3663698	gtcgtgtccaAataacatagaa	transition
Δmsh6	2	vori	C	T	AFUB_067060	transcript	conserved hypothetical protein	DS499598.1	1134295	cattccctggCtctccgtctat	transition
Δmsh6	2	vori	G	A	AFUB_036310	transcript	GTPase activating protein (Gyp3), putative	DS499596.1	642452	cactgccggcGcatctcgatct	transition
Δmsh6	2	vori	C	T	AFUB_079860	transcript	fungal specific transcription factor, putative	DS499599.1	2182173	ctgtatttggCgcatatgaccg	transition
Δmsh6	2	vori	C	T	AFUB_007060	transcript	conserved hypothetical protein	DS499594.1	1985224	gaagactgtgCacaggaatctc	transition
Δmsh6	2	vori	T	C	AFUB_013390	transcript	DNA-directed RNA polymerase I subunit (Rpa190), putative	DS499594.1	3782027	atcgatgccaTccatgaggtct	transition
Δmsh6	2	vori	G	A	AFUB_066380	transcript	conserved hypothetical protein	DS499598.1	975793	accagggtcaGcaggctgagat	transition
Δmsh6	2	vori	G	A	AFUB_074340	transcript	WD repeat protein	DS499599.1	620120	gcgtggatacGtgcagtctggg	transition
Δmsh6	2	vori	G	A	AFUB_031680--AFUB_031690	intergenic		DS499595.1	4209436	ggcgttctccGcagtcttctct	transition
Δmsh6	2	vori	C	T	no hit	transcript		DS499608.1	7702	aaggcttttaCttaattagcta	transition
Δmsh6	2	vori	C	T	no hit	transcript		DS499608.1	7377	tattcctataCtaatctatcta	transition
Δmsh6	2	vori	G	A	AFUB_063960	transcript	14-alpha sterol demethylase Cyp51A	DS499598.1	331111	tcttccgtttGgtgctggccga	transition
Δmsh6	2	vori	G	A	AFUB_026260	transcript	cytosolic regulator Pianissimo, putative	DS499595.1	2655138	tcgtattgtcGaagggccccta	transition
Δmsh6	2	vori	A	G	AFUB_092640--AFUB_092650	intergenic		DS499601.1	1767283	acaaggtgggAactgacacaag	transition
Δmsh6	2	vori	C	T	AFUB_059310--AFUB_059320	intergenic		DS499597.1	2925490	tattcaggagCctagttttacc	transition
Δmsh6	1	vori	C	T	AFUB_091780	transcript	hypothetical protein	DS499601.1	1523977	tgtttccctcCctctctatgat	transition
Δmsh6	1	vori	G	A	AFUB_082480--AFUB_082490	intergenic		DS499600.1	764695	tatctaccctGcacaggatttc	transition
Δmsh6	1	vori	G	A	AFUB_078960--AFUB_078950	intergenic		DS499599.1	1959399	cactaactgaGcgctgtctcct	transition
Δmsh6	1	vori	T	G	AFUB_060580	transcript	NAD+ kinase, putative	DS499597.1	3285328	gtccttggttTcagtagatgac	transversion
Δmsh6	1	vori	T	C	AFUB_088670	transcript	Ran-binding protein (RanBPM), putative	DS499601.1	565840	cagcaaagcgTccgttgagagg	transition
Δmsh6	1	vori	C	A	AFUB_078350--AFUB_078340	intergenic		DS499599.1	1795369	cccctctcccCtgaaccgatat	transversion
Δmsh6	1	vori	C	T	AFUB_081920--AFUB_081930	intergenic		DS499600.1	604095	aaggtttgggCggttgggctat	transition
Δmsh6	1	vori	T	C	AFUB_025800	transcript	mitochondrial Hsp70 chaperone (Ssc70), putative	DS499595.1	2526905	cttgtgcatcTtgtcaaagagg	transition
Δmsh6	1	vori	A	G	AFUB_064380	transcript	conserved hypothetical protein	DS499598.1	445250	tcctcccaatAcgcccccaccc	transition
Δmsh6	1	vori	A	G	AFUB_050450--AFUB_050460	intergenic		DS499597.1	423750	cgttctgatgAttttttgtgtg	transition
Δmsh6	1	vori	C	T	AFUB_008750	transcript	eukaryotic translation initiation factor 3 subunit EifCf, putative	DS499594.1	2492594	cgcctctctgCccacgctgagc	transition
Δmsh6	1	vori	G	A	AFUB_058600	transcript	acyltransferase, putative	DS499597.1	2730811	tgagacttgtGgcagggcaaaa	transition
Δmsh6	1	vori	G	C	AFUB_007960--AFUB_007950	intergenic		DS499594.1	2228250	tatatgtagtGtcacctgtata	transversion
Δmsh6	1	vori	T	C	AFUB_044160	transcript	conserved hypothetical protein	DS499596.1	2937423	ggaaagctcaTcagtgagctgg	transition
Δmsh6	1	vori	C	T	AFUB_032420	transcript	nonsense-mediated mRNA decay protein 3	DS499595.1	4418369	acacttcagaCggccgaagtgc	transition
Δmsh6	1	vori	C	T	AFUB_053010	transcript	40S ribosomal protein S3Ae	DS499597.1	1172445	atcgagaaggCtacccagggaa	transition
Δmsh6	1	vori	A	G	AFUB_023420--AFUB_023410	intergenic		DS499595.1	1848903	aatcatgcccAtctcccatata	transition
Δmsh6	1	vori	G	A	AFUB_063960	transcript	14-alpha sterol demethylase Cyp51A	DS499598.1	331111	tcttccgtttGgtgctggccga	transition
Δpms1	6	vori	T	TG	AFUB_046390--AFUB_046410	intergenic		DS499596.1	3624737	ggtggtcgtgTggggggatgct	insertion
Δpms1	6	vori	G	T	AFUB_060580--AFUB_060530	intergenic		DS499597.1	3284745	ccatcgacatGgtttggtgggg	transversion
Δpms1	6	vori	C	T	AFUB_047860	transcript	conserved hypothetical protein	DS499596.1	3991308	ggtcaaggagCcttcattctag	transition
Δpms1	6	vori	C	T	AFUB_061000	transcript	MFS transporter	DS499597.1	3405109	ccgaagcacaCtcactaaccac	transition
Δpms1	6	vori	G	GCA	AFUB_046550--AFUB_046560	intergenic		DS499596.1	3662517	cggcgctaatGcacacacacac	insertion
Δpms1	6	vori	AG	A	AFUB_003710--AFUB_003720	intergenic		DS499594.1	1027871	gtcttttgccAggggggggaac	deletion
Δpms1	6	vori	TA	T	AFUB_061500--AFUB_061490	intergenic		DS499597.1	3528070	gcaaggttgcTaaaaaaaaact	deletion
Δpms1	6	vori	C	T	AFUB_010880	transcript	myosin class II heavy chain (MHC), putative	DS499594.1	3089433	tgggtgggtgCctcccggcaca	transition
Δpms1	6	vori	GA	G	AFUB_067940--AFUB_067930	intergenic		DS499598.1	1401477	actccatttgGaaaaaaaaagt	deletion
Δpms1	6	vori	G	A	AFUB_064760--AFUB_064750	intergenic		DS499598.1	543792	caggggaaaaGggggggggttt	transition
Δpms1	6	vori	G	GA	AFUB_074500--AFUB_074510	intergenic		DS499599.1	679460	gagggcagcgGaaaaaaaagga	insertion
Δpms1	6	vori	C	T	AFUB_061260--AFUB_061250	intergenic		DS499597.1	3468851	ggctgcttttCccattttcacc	transition
Δpms1	6	vori	A	G	AFUB_093160--AFUB_093170	intergenic		DS499602.1	90144	ccagggaaaaAtgatgtcacag	transition
Δpms1	6	vori	T	C	AFUB_031920--AFUB_031910	intergenic		DS499595.1	4275816	ggaacaatagTgcattagctac	transition
Δpms1	6	vori	G	A	AFUB_036990--AFUB_036980	intergenic		DS499596.1	860636	ttccttggcgGttgggcaaggg	transition
Δpms1	6	vori	G	A	AFUB_084940	transcript	hypothetical protein	DS499600.1	1516854	gggggagggcGtcggcttggac	transition
Δpms1	6	vori	C	CA	AFUB_036110--AFUB_036100	intergenic		DS499596.1	586751	aaattgctggCaaaaaaatttt	insertion
Δpms1	6	vori	G	A	AFUB_018830--AFUB_018820	intergenic		DS499595.1	422304	aagaggggggGaaagagggcgc	transition
Δpms1	6	vori	T	C	AFUB_093210	transcript	tRNA isopentenyltransferase, putative	DS499602.1	102450	gaacaaggctTgatggcagagg	transition
Δpms1	6	vori	C	T	AFUB_032280--AFUB_032270	intergenic		DS499595.1	4381031	ccagctgatgCaggcgcagcag	transition
Δpms1	6	vori	C	T	AFUB_072010	transcript	hypothetical protein	DS499598.1	2587803	agccatgataCctcgagactgt	transition
Δpms1	6	vori	C	T	AFUB_017310	transcript	Amid-like NADH oxidoreductase, putative	DS499595.1	39278	gccagaccggCatcttctttga	transition
Δpms1	6	vori	T	C	AFUB_075440--AFUB_075450	intergenic		DS499599.1	966319	gcagaacggcTatgtattcgtc	transition
Δpms1	6	vori	A	G	AFUB_088900	transcript	conserved hypothetical protein	DS499601.1	632594	gagaacccgaAgaaaacgggcc	transition
Δpms1	6	vori	TA	T	AFUB_001520--AFUB_001510	intergenic		DS499594.1	412960	cttggaacaaTaaaaaaaattt	deletion
Δpms1	6	vori	G	GT	AFUB_040510--AFUB_040500	intergenic		DS499596.1	1847944	tcgccagactGttttttttaaa	insertion
Δpms1	6	vori	TG	T	AFUB_044710--AFUB_044720	intergenic		DS499596.1	3173682	gagtcggagcTggggggcgaca	deletion
Δpms1	6	vori	A	G	AFUB_004410	transcript	ubiquitin UbiA, putative	DS499594.1	1229901	gaccaggtggAgggtggactcc	transition
Δpms1	6	vori	C	T	AFUB_010730	transcript	methyltransferase, putative	DS499594.1	3047751	gaagaagttcCccgatctcctg	transition
Δpms1	5	vori	G	A	AFUB_070190--AFUB_070170	intergenic		DS499598.1	2036579	gcgttggtatGtgtggagcacc	transition
Δpms1	5	vori	A	G	AFUB_029120--AFUB_029130	intergenic		DS499595.1	3468799	gcttcgattgAgttggaatggt	transition
Δpms1	5	vori	A	G	AFUB_029540--AFUB_029560	intergenic		DS499595.1	3604550	agtccattgaAgagctagagga	transition
Δpms1	5	vori	TG	T	AFUB_010910--AFUB_010920	intergenic		DS499594.1	3099744	gtaagataacTggggggaaacc	deletion
Δpms1	5	vori	A	G	AFUB_050800	transcript	C6 transcription factor, putative	DS499597.1	518919	atatggcctgActacagatgca	transition
Δpms1	5	vori	GA	G	AFUB_064780	transcript	phosphoribosylaminoimidazolecarboxamide formyltransferase/IMP cyclohydrolase	DS499598.1	550517	gctgttcataGaaaaaaaagtg	deletion
Δpms1	5	vori	G	A	AFUB_022970	transcript	small nucleolar ribonucleoprotein complex subunit, putative	DS499595.1	1653542	acgagatacgGccaagaggcgt	transition
Δpms1	5	vori	T	G	AFUB_034940	transcript	protein kinase, putative	DS499596.1	269440	ccccagctgcTctgaaggtccg	transversion
Δpms1	5	vori	AC	A	AFUB_009130--AFUB_009120	intergenic		DS499594.1	2580586	attgttttcgAcccccccctcc	deletion
Δpms1	5	vori	G	A	AFUB_093130	transcript	transcriptional repressor TupA/RocA, putative	DS499602.1	75220	aggacaaatgGcgatatggtcg	transition
Δpms1	5	vori	G	A	AFUB_023040--AFUB_023080	intergenic	intergenic	DS499595.1	1677409	taaaaaagggGaaaaaaaaaga	transition
Δpms1	5	vori	G	A	AFUB_022230--AFUB_022210	intergenic		DS499595.1	1433114	cgtcaaatctGcagggacagaa	transition
Δpms1	5	vori	GT	G	AFUB_020360--AFUB_020370	intergenic		DS499595.1	861326	cctgataggaGtttttttttag	deletion
Δpms1	5	vori	C	T	AFUB_058900--AFUB_058910	intergenic		DS499597.1	2812814	gttgtcatggCcaactactctc	transition
Δpms1	5	vori	C	T	AFUB_089610	transcript	hypothetical protein	DS499601.1	912093	tgctacctggCcagtcatgcgg	transition
Δpms1	5	vori	C	T	AFUB_039900	transcript	carboxylesterase, putative	DS499596.1	1707231	gtttggccctCgttgtcccacc	transition
Δpms1	5	vori	TC	T	AFUB_043280--AFUB_043270	intergenic		DS499596.1	2642986	tcaagagccgTcccccccccac	deletion
Δpms1	5	vori	CT	C	AFUB_000900	transcript	oxidoreductase, short chain dehydrogenase/reductase family	DS499594.1	234714	tgatcgtgagCtttttttttat	deletion
Δpms1	5	vori	G	A	AFUB_071620	transcript	hypothetical protein	DS499598.1	2464578	aggcgaactgGctgggcaccct	transition
Δpms1	5	vori	A	G	AFUB_004410	transcript	ubiquitin UbiA, putative	DS499594.1	1229901	gaccaggtggAgggtggactcc	transition
Δpms1	5	vori	CA	C	AFUB_001240--AFUB_001250	intergenic		DS499594.1	330219	ccaacatcagCaaaaaaaaaat	deletion
Δpms1	4	vori	G	A	AFUB_042800--AFUB_042790	intergenic		DS499596.1	2493322	gacctcttaaGtccggtacggg	transition
Δpms1	4	vori	G	A	AFUB_060380--AFUB_060370	intergenic		DS499597.1	3211582	gctgatggatGctggccgcatc	transition
Δpms1	4	vori	G	A	AFUB_007310	transcript	conserved hypothetical protein	DS499594.1	2054177	atacctcccaGtacaacgattc	transition
Δpms1	4	vori	G	A	AFUB_070020--AFUB_070010	intergenic		DS499598.1	2001677	tactgcactaGccgcatcgctt	transition
Δpms1	4	vori	C	T	AFUB_006210	transcript	conserved hypothetical protein	DS499594.1	1759521	cgtgagaatgCacccaaggcag	transition
Δpms1	4	vori	G	A	AFUB_029770--AFUB_029780	intergenic		DS499595.1	3677533	tccaagtgacGagtactgtgag	transition
Δpms1	4	vori	C	T	AFUB_030780--AFUB_030800	intergenic		DS499595.1	3977543	tgatcccggaCcaaggacaggg	transition
Δpms1	4	vori	TA	T	AFUB_047030--AFUB_047040	intergenic		DS499596.1	3789244	gtcgatgatgTaaaaaaaatgg	deletion
Δpms1	4	vori	AT	A	AFUB_051350	transcript	conserved hypothetical protein	DS499597.1	682324	ccccagtagtAtttttttttgg	deletion
Δpms1	4	vori	CA	C	AFUB_005580--AFUB_005590	intergenic		DS499594.1	1570084	catgattgccCaaaaaaaagag	deletion
Δpms1	4	vori	TC	T	AFUB_067370	transcript	conserved hypothetical protein	DS499598.1	1240014	gatattacttTccccccccgga	deletion
Δpms1	4	vori	C	T	AFUB_013300--AFUB_013310	intergenic		DS499594.1	3761420	ttccccccagCtcccacagcag	transition
Δpms1	4	vori	CT	C	AFUB_053920--AFUB_053930	intergenic		DS499597.1	1443529	acgtcttagaCtttttttcccc	deletion
Δpms1	4	vori	T	C	AFUB_054620--AFUB_054630	intergenic		DS499597.1	1649147	atcccggttgTtgttctgcggt	transition
Δpms1	4	vori	G	GT	AFUB_031970--AFUB_031960	intergenic	intergenic	DS499595.1	4297843	ccttttttttGtttttttttat	insertion
Δpms1	4	vori	C	T	AFUB_080830	transcript		DS499600.1	320217	tgcgctgttcCcggaggagcat	transition
Δpms1	4	vori	G	A	AFUB_096780--AFUB_096790	intergenic		DS499602.1	1158459	agctggatctGccagcccgtgt	transition
Δpms1	4	vori	G	GC	AFUB_008570--AFUB_008560	intergenic		DS499594.1	2449212	ctcacctcacGccccccccgat	insertion
Δpms1	4	vori	T	C	AFUB_062580--AFUB_06570	intergenic		DS499597.1	3783962	acctgtaataTatatatctatg	transition
Δpms1	4	vori	G	A	AFUB_062580--AFUB_06570	intergenic		DS499597.1	3783968	aacctaacctGtaatatatata	transition
Δpms1	4	vori	G	A	AFUB_017490--AFUB_017500	intergenic		DS499595.1	85850	gccatcgggcGtgggttaccct	transition
Δpms1	4	vori	G	T	AFUB_058290--AFUB_058280	intergenic		DS499597.1	2628240	gatgttggatGgcgctttgacg	transversion
Δpms1	4	vori	G	A	AFUB_097420--AFUB_097410	intergenic		DS499602.1	1321717	ctgtggaataGtggcatatttc	transition
Δpms1	4	vori	GT	G	AFUB_058700--AFUB_058710	intergenic		DS499597.1	2750358	aagaaacataGttttttggccg	deletion
Δpms1	4	vori	G	A	AFUB_023980	transcript	translational activator, putative	DS499595.1	2031722	tcggctcaccGttctcaagacc	transition
Δpms1	4	vori	C	T	AFUB_045470	transcript	amidohydrolase family protein	DS499596.1	3374815	aagtattcggCaagcgtggtgt	transition
Δpms1	4	vori	C	T	AFUB_055130	transcript	methylmalonyl-CoA decarboxylase, alpha subunit, putative	DS499597.1	1796265	gcgcacccagCataatgccgcc	transition
Δpms1	4	vori	T	C	AFUB_083710--AFUB_083720	intergenic	intergenic	DS499600.1	1110551	cttttttatcTtttttttcttc	transition
Δpms1	4	vori	T	TG	AFUB_080240--AFUB_080230	intergenic		DS499600.1	118151	taaatttttgTgggggggttaa	insertion
Δpms1	4	vori	AG	A	AFUB_012150--AFUB_012160	intergenic		DS499594.1	3419290	agggattgagAggggggggtgg	deletion
Δpms1	4	vori	A	G	AFUB_048440--AFUB_048430	intergenic		DS499596.1	2771021	tataactaaaAtaaaagaagct	transition
Δpms1	4	vori	CG	C	AFUB_006360	transcript	ubiquitin ligase complex F-box protein GRR1, putative	DS499594.1	1799293	ggtcatttcaCggggggggtca	deletion
Δpms1	3	vori	G	T	AFUB_005950--AFUB_005980	intergenic		DS499594.1	1684575	gggacaagccGcatgctcactg	transversion
Δpms1	3	vori	T	C	AFUB_070090--AFUB_070080	intergenic		DS499598.1	2015651	acccgaccacTctcagtagacg	transition
Δpms1	3	vori	G	A	AFUB_061880	transcript	beta-glucanase, putative	DS499597.1	3609159	aaaacgaggtGattccccgcat	transition
Δpms1	3	vori	A	G	AFUB_060400	transcript	nonribosomal peptide synthase, putative	DS499597.1	3231746	cgcgatccacAtggggaatggg	transition
Δpms1	3	vori	C	A	AFUB_050270--AFUB_050260	intergenic		DS499597.1	374635	gattatcatcCtacatattgaa	transversion
Δpms1	3	vori	T	C	AFUB_012830--AFUB_012840	intergenic		DS499594.1	3618471	atgatagtctTatcacataccc	transition
Δpms1	3	vori	G	T	AFUB_098400	transcript	conserved hypothetical protein	DS499603.1	76771	agagcgacttGctggcttgaag	transversion
Δpms1	3	vori	GT	G	AFUB_030660--AFUB_030670	intergenic		DS499595.1	3936971	acttaactaaGtttttttttta	deletion
Δpms1	3	vori	C	T	AFUB_068420	transcript	ubiquinol-cytochrome c reductase complex 17 kd protein	DS499598.1	1548218	ttcctccgtgCtctcctcggtc	transition
Δpms1	3	vori	GA	G	AFUB_007210--AFUB_007220	intergenic		DS499594.1	2024655	accaaaaaggGaaaaaaaagaa	deletion
Δpms1	3	vori	CT	C	AFUB_064030--AFUB_064020	intergenic		DS499598.1	346505	ccactcacttCtttttttttcc	deletion
Δpms1	3	vori	CT	C	AFUB_004910--AFUB_004920	intergenic		DS499594.1	1376985	tagactggtcCtttttttatgg	deletion
Δpms1	3	vori	AC	A	AFUB_003660--AFUB_003670	intergenic		DS499594.1	1018765	ggcaatcgatAcccccccctgg	deletion
Δpms1	3	vori	CA	C	AFUB_011220--AFUB_011230	intergenic		DS499594.1	3166221	gcaaaagggaCaaaaaaaagta	deletion
Δpms1	3	vori	G	C	AFUB_027710--AFUB_027720	intergenic		DS499595.1	3068966	tggatgtctcGtctgtcttcta	transversion
Δpms1	3	vori	C	T	AFUB_021680	transcript	conserved hypothetical protein	DS499595.1	1252057	gatctacggaCaggatcttact	transition
Δpms1	3	vori	G	A	AFUB_009370--AFUB_009360	intergenic		DS499594.1	2642923	ataccacaacGcaagctcaaga	transition
Δpms1	3	vori	C	T	AFUB_036660--AFUB_036650	intergenic		DS499596.1	764125	tctaaccatgCttctttacata	transition
Δpms1	3	vori	C	T	AFUB_006720--AFUB_006730	intergenic		DS499594.1	1898497	cttaccgctgCgaatcaagaca	transition
Δpms1	3	vori	T	TA	AFUB_031420--AFUB_031410	intergenic		DS499595.1	4140445	tgtttgatgaTaaaaaagtcgc	insertion
Δpms1	3	vori	CT	C	AFUB_056950	transcript	hypothetical protein	DS499597.1	2319713	catactatttCtttttttagta	deletion
Δpms1	3	vori	AC	A	AFUB_095840	transcript	chitin biosynthesis protein (Chs5), putative	DS499602.1	829585	agcgtcggggAcccccccgtga	deletion
Δpms1	3	vori	A	AG	AFUB_034580--AFUB_034590	intergenic		DS499596.1	180374	ttggttgtgaAgggggggtgta	insertion
Δpms1	3	vori	AC	A	AFUB_055410--AFUB_055400	intergenic		DS499597.1	1875881	aagccctcttAcccccccctct	deletion
Δpms1	3	vori	G	GA	AFUB_049820	transcript	phosphate permease	DS499597.1	258174	catcagggatGaaaaaatatgt	insertion
Δpms1	3	vori	T	C	AFUB_037980	transcript	zinc metalloproteinase, putative	DS499596.1	1149265	gcacacatccTccccctcagca	transition
Δpms1	3	vori	AG	A	AFUB_023250--AFUB_023260	intergenic		DS499595.1	1744715	cagagggtgaAgggggggggag	deletion
Δpms1	3	vori	A	AT	AFUB_039180--AFUB_039190	intergenic		DS499596.1	1505163	agaaaggggcAtttttttttgg	insertion
Δpms1	3	vori	G	A	AFUB_031720	transcript	rRNA biogenesis protein RRP5, putative	DS499595.1	4220838	gttcaaacacGgggaacttccc	transition
Δpms1	3	vori	AG	A	AFUB_022170--AFUB_022160	intergenic		DS499595.1	1401168	taaagagaaaAggggggggaaa	deletion
Δpms1	3	vori	G	A	AFUB_083740--AFUB_083730	intergenic		DS499600.1	1159762	ctacctcactGtgtgtggagta	transition
Δpms1	3	vori	G	A	AFUB_072580--AFUB_072590	intergenic		DS499599.1	105788	aatggtcactGccagtagatcc	transition
Δpms1	3	vori	G	GA	AFUB_008180	transcript	tRNA-Gln	DS499594.1	2350139	tatcactccaGattctgattct	insertion
Δpms1	3	vori	T	C	AFUB_075340--AFUB_075330	intergenic		DS499599.1	918100	ttttcatgcaTtgcctcttctg	transition
Δpms1	3	vori	C	T	AFUB_094300	transcript		DS499602.1	416835	cgtgtttcagCtagaggctgct	transition
Δpms1	3	vori	AT	A	AFUB_094250--AFUB_094260	intergenic		DS499602.1	397796	gaagggtgatAttttttttccc	deletion
Δpms1	3	vori	TA	T	AFUB_092690--AFUB_092700	intergenic		DS499601.1	1784088	atttaagggtTaaaaatttttt	deletion
Δpms1	3	vori	A	G	AFUB_001890	transcript	kinesin family protein	DS499594.1	526331	tggcttcgggAaccaggatacg	transition
Δpms1	3	vori	T	C	AFUB_001050--AFUB_001040	intergenic		DS499594.1	271913	ttgtgttctgTaaagtcctgtt	transition
Δpms1	3	vori	G	A	.--AFUB_000010	intergenic		DS499594.1	5377	tggacattttGgaaaagaccgt	transition
Δpms1	3	vori	A	G	AFUB_096280	transcript	tRNA-splicing endonuclease, putative	DS499602.1	966023	atgaagcccgAtctcttgaggt	transition
Δpms1	3	vori	A	C	AFUB_001720	transcript	cell division control protein Cdc4, putative	DS499594.1	483600	cagggcccaaAcccccccctca	transversion
Δpms1	3	vori	T	C	AFUB_008100--AFUB_008090	intergenic		DS499594.1	2320267	taataataccTactagatatta	transition
Δpms1	3	vori	AG	A	AFUB_012150--AFUB_012160	intergenic		DS499594.1	3419290	agggattgagAggggggggtgg	deletion
Δpms1	3	vori	CA	C	AFUB_001240--AFUB_001250	intergenic		DS499594.1	330219	ccaacatcagCaaaaaaaaaat	deletion
Δpms1	2	vori	A	G	AFUB_060580--AFUB_060530	intergenic		DS499597.1	3284903	gcacggctcaAacagtcatcat	transition
Δpms1	2	vori	T	C	AFUB_063680	transcript	RNA polymerase II mediator complex subunit Nut1, putative	DS499598.1	249667	gttccaatgaTggagaacatga	transition
Δpms1	2	vori	GA	G	AFUB_002370--AFUB_002380	intergenic		DS499594.1	664794	ccctcgaagaGaaaaaaaattc	deletion
Δpms1	2	vori	CT	C	AFUB_051300--AFUB_051290	intergenic		DS499597.1	663235	attgttgcgcCtttttttttat	deletion
Δpms1	2	vori	G	A	AFUB_050530	transcript	a-pheromone processing metallopeptidase Ste23	DS499597.1	450113	ggtccttcgtGgccaatcaagt	transition
Δpms1	2	vori	T	C	AFUB_063240	transcript	RSC complex subunit Sfh1, putative	DS499598.1	116977	tccccctgacTctcatcccgat	transition
Δpms1	2	vori	G	A	AFUB_074490	transcript	sister chromatid separation protein (Src1), putative	DS499599.1	672718	tcgcgtgaaaGccgttactgac	transition
Δpms1	2	vori	GA	G	AFUB_060320	transcript	phosphotidylinositol kinase Tel1, putative	DS499597.1	3184359	tagattgcctGaaaaatgacaa	deletion
Δpms1	2	vori	G	T	AFUB_041680	transcript	conserved hypothetical protein	DS499596.1	2189655	ggatgctcgtGaagtgtcggcc	transversion
Δpms1	2	vori	GT	G	AFUB_012740--AFUB_012750	intergenic	intergenic	DS499594.1	3599411	cttttcttttGtttttttttac	deletion
Δpms1	2	vori	G	A	AFUB_085680--AFUB_085690	intergenic		DS499600.1	1740634	tttcgtagcaGgtgctcatctt	transition
Δpms1	2	vori	C	T	AFUB_010000--AFUB_009990	intergenic		DS499594.1	2827372	aactaagcacCtaggacaacgc	transition
Δpms1	2	vori	T	C	AFUB_094860--AFUB_094880	intergenic		DS499602.1	568539	aggggcaagcTgatggcttttg	transition
Δpms1	2	vori	G	A	AFUB_021670	transcript	ER Hsp70 chaperone BiP, putative	DS499595.1	1249032	aagagtttgtGctaacctctgc	transition
Δpms1	2	vori	AG	A	AFUB_037560--AFUB_037570	intergenic		DS499596.1	1017426	ggaagggaggAggggggcagca	deletion
Δpms1	2	vori	AT	A	AFUB_013410	transcript	RING zinc finger protein, putative	DS499594.1	3790275	aacagactcgAtttttttgatt	deletion
Δpms1	2	vori	T	TG	AFUB_021830	transcript	conserved hypothetical protein	DS499595.1	1308049	taggactgagTggggggctgat	insertion
Δpms1	2	vori	A	AG	AFUB_095360--AFUB_095370	intergenic		DS499602.1	693940	ggtttcagcaAgggggggtttg	insertion
Δpms1	2	vori	CG	C	AFUB_095790--AFUB_095800	intergenic		DS499602.1	820515	tggttacctaCggggggggcca	deletion
Δpms1	2	vori	TC	T	AFUB_077440	transcript	aldehyde dehydrogenase AldA, putative	DS499599.1	1524750	tgatacccccTcccccccctcc	deletion
Δpms1	2	vori	C	T	AFUB_048440--AFUB_048430	intergenic		DS499596.1	4166680	aggagatgtgCagttagcccac	transition
Δpms1	2	vori	CT	C	AFUB_048010	transcript	conserved hypothetical protein	DS499596.1	4031630	tcttgcacgtCtttttggaata	deletion
Δpms1	2	vori	G	A	AFUB_048040--AFUB_022220	intergenic		DS499596.1	4039282	tggaatttctGcccgctccaga	transition
Δpms1	2	vori	C	T	AFUB_043820	transcript	mitochondrial enoyl reductase, putative	DS499596.1	2868110	taccgtagaaCatcctttggct	transition
Δpms1	2	vori	A	G	AFUB_074990	transcript	feruloyl esterase, putative	DS499599.1	808174	tccccttctcAacccactggac	transition
Δpms1	2	vori	C	A	AFUB_096280	transcript	tRNA-splicing endonuclease, putative	DS499602.1	965805	tgcgccagatCcaggtctgcag	transversion
Δpms1	2	vori	T	C	AFUB_089860	transcript	UBX domain protein (Ubx5), putative	DS499601.1	972152	cagtcgaataTggactgatcct	transition
Δpms1	2	vori	C	T	AFUB_017620--AFUB_017630	intergenic		DS499595.1	115036	gacaattttgCagtctataacg	transition
Δpms1	2	vori	G	A	AFUB_043560	transcript	DNA repair protein Rad18, putative	DS499596.1	2735198	tagacgtgctGagaaactggcg	transition
Δpms1	2	vori	C	A	AFUB_058740	transcript	nucleosome remodeling complex ATPase subunit (Snf2h), putative	DS499597.1	2757028	agctcgtgctCtccgggtaagt	transversion
Δpms1	2	vori	TC	T	AFUB_089880	transcript	C6 transcription factor, putative	DS499601.1	980187	atgttacttcTccccccccttc	deletion
Δpms1	2	vori	G	A	AFUB_063960	transcript	14-alpha sterol demethylase Cyp51A	DS499598.1	331111	tcttccgtttGgtgctggccga	transition
Δpms1	1	vori	G	A	AFUB_069960	transcript	zinc knuckle transcription factor (CnjB), putative	DS499598.1	1981345	atccttgccgGtaccggcccaa	transition
Δpms1	1	vori	A	G	AFUB_029000	transcript	SNF2 family helicase/ATPase, putative	DS499595.1	3417280	gcaagctcgaAgatcttctcct	transition
Δpms1	1	vori	CA	C	AFUB_067280--AFUB_067270	intergenic		DS499598.1	1207015	ctaactaaatCaaaaaaaaagg	deletion
Δpms1	1	vori	G	GT	AFUB_060570	transcript	tRNA-Asn	DS499597.1	3284168	gcccggggacGtttttttggta	insertion
Δpms1	1	vori	G	T	AFUB_064430	transcript	ubiquitin fusion degradation protein UfdB, putative	DS499598.1	456565	gttgacgccgGacacaagcctg	transversion
Δpms1	1	vori	T	TC	AFUB_046860--AFUB_046870	intergenic		DS499596.1	3727240	gttattcaacTccccccccgta	insertion
Δpms1	1	vori	AG	A	AFUB_059880--AFUB_059870	intergenic		DS499597.1	3083456	acagggcaggAgggggggggaa	deletion
Δpms1	1	vori	GT	G	AFUB_081960	transcript	conserved hypothetical protein	DS499600.1	621548	cttcgttcttGttttttttctt	deletion
Δpms1	1	vori	G	A	AFUB_038500--AFUB_038510	intergenic		DS499596.1	1311067	attccattacGccagcaatcat	transition
Δpms1	1	vori	G	A	AFUB_095510--AFUB_095520	intergenic		DS499602.1	733805	tcaagaactaGtgttggttgac	transition
Δpms1	1	vori	AT	A	AFUB_021440--AFUB_021430	intergenic		DS499595.1	1197778	tgtagcagtaAtttttttttac	deletion
Δpms1	1	vori	C	T	AFUB_023040--AFUB_023080	intergenic		DS499595.1	1675978	tgccatattgCttgggccatgg	transition
Δpms1	1	vori	C	T	AFUB_078180	transcript	conserved hypothetical protein	DS499599.1	1750273	ggccactctgCtgctactggca	transition
Δpms1	1	vori	TG	T	AFUB_039350--AFUB_039360	intergenic		DS499596.1	1554861	gatggaccgtTggggggtccag	deletion
Δpms1	1	vori	G	T	AFUB_035080--AFUB_035090	intergenic		DS499596.1	302958	agctgtggaaGgtaaatcatcc	transversion
Δpms1	1	vori	AG	A	AFUB_020570	transcript	sugar transporter, putative	DS499595.1	917747	ggcaggaggaAgggggggggaa	deletion
Δpms1	1	vori	GA	G	AFUB_057300--AFUB_057310	intergenic		DS499597.1	2424453	aaaaaatggaGaaaaaaaaatg	deletion
Δpms1	1	vori	CT	C	AFUB_015950--AFUB_015960	intergenic	intergenic	DS499594.1	4507279	tttctttttcCttttttccccc	deletion
Δpms1	1	vori	G	A	AFUB_085790	transcript	conserved hypothetical protein	DS499600.1	1763622	agcaatgcccGtgatattgacg	transition
Δpms1	1	vori	AC	A	AFUB_093150	transcript	snRNA cap binding complex subunit (Gcr3), putative	DS499602.1	79121	atcattcacaAcccccccagtc	deletion
Δpms1	1	vori	GT	G	AFUB_096850--AFUB_096860	intergenic		DS499602.1	1173046	aagatgccgcGtttttttggcc	deletion
Δpms1	1	vori	C	A	AFUB_027010	transcript	aryl-alcohol dehydrogenase (AAD), putative	DS499595.1	2869159	ccatgatctcCtcgatggaggt	transversion
Δpms1	1	vori	C	T	AFUB_053400	transcript	conserved hypothetical protein	DS499597.1	1273966	catcttcttgCcttgcaagcat	transition
Δpms1	1	vori	A	G	AFUB_033410	transcript	PAF acetylhydrolase family protein	DS499595.1	4677686	ggtctgagagAggagtttccga	transition
Δpms1	1	vori	G	A	AFUB_072460--AFUB_072470	intergenic		DS499599.1	75464	tggattgcatGcacgcaaggca	transition
Δpms1	1	vori	G	A	AFUB_075490--AFUB_075500	intergenic		DS499599.1	992624	accggccaggGtcaggaaacct	transition
Δpms1	1	vori	TA	T	AFUB_017460--AFUB_017480	intergenic		DS499595.1	78928	aacgaaaagaTaaaaaatattt	deletion
Δpms1	1	vori	C	A	AFUB_015280--AFUB_015290	intergenic		DS499594.1	4328794	ggtcagcaccCtaccatttgga	transversion
Δpms1	1	vori	CG	C	AFUB_057830	transcript	conserved hypothetical protein	DS499597.1	2523390	ctgacggactCggggggcatgg	deletion
Δpms1	1	vori	G	A	AFUB_063960	transcript	14-alpha sterol demethylase Cyp51A	DS499598.1	331111	tcttccgtttGgtgctggccga	transition

## Sheet: Sheet4
contig	id	start	end	info
DS499638.1	CDS	389	905	gene_id "AFUB_102960"; transcript_id "unassigned_transcript_1"; gbkey "CDS"; locus_tag "AFUB_102960"; note "encoded by transcript AFUB_102960A"; product "EF-hand superfamily Ca2+-modulated protein"; protein_id "EDP47057.1"; exon_number "1";
DS499638.1	CDS	152	273	gene_id "AFUB_102960"; transcript_id "unassigned_transcript_1"; gbkey "CDS"; locus_tag "AFUB_102960"; note "encoded by transcript AFUB_102960A"; product "EF-hand superfamily Ca2+-modulated protein"; protein_id "EDP47057.1"; exon_number "2";
DS499625.1	CDS	91	222	gene_id "AFUB_102860"; transcript_id "unassigned_transcript_2"; gbkey "CDS"; locus_tag "AFUB_102860"; note "encoded by transcript AFUB_102860A"; product "hypothetical protein"; protein_id "EDP47058.1"; exon_number "1";
DS499625.1	CDS	285	686	gene_id "AFUB_102860"; transcript_id "unassigned_transcript_2"; gbkey "CDS"; locus_tag "AFUB_102860"; note "encoded by transcript AFUB_102860A"; product "hypothetical protein"; protein_id "EDP47058.1"; exon_number "2";
DS499613.1	CDS	665	878	gene_id "AFUB_102760"; transcript_id "unassigned_transcript_3"; gbkey "CDS"; locus_tag "AFUB_102760"; note "encoded by transcript AFUB_102760A"; product "hypothetical protein"; protein_id "EDP47059.1"; exon_number "1";
DS499613.1	CDS	1043	2414	gene_id "AFUB_102760"; transcript_id "unassigned_transcript_3"; gbkey "CDS"; locus_tag "AFUB_102760"; note "encoded by transcript AFUB_102760A"; product "hypothetical protein"; protein_id "EDP47059.1"; exon_number "2";
DS499613.1	CDS	2474	2696	gene_id "AFUB_102760"; transcript_id "unassigned_transcript_3"; gbkey "CDS"; locus_tag "AFUB_102760"; note "encoded by transcript AFUB_102760A"; product "hypothetical protein"; protein_id "EDP47059.1"; exon_number "3";
DS499607.1	CDS	1685	3577	gene_id "AFUB_102330"; transcript_id "unassigned_transcript_5"; gbkey "CDS"; locus_tag "AFUB_102330"; note "encoded by transcript AFUB_102330A"; product "hypothetical protein"; protein_id "EDP47060.1"; exon_number "1";
DS499607.1	CDS	9577	9850	gene_id "AFUB_102340"; transcript_id "unassigned_transcript_6"; gbkey "CDS"; locus_tag "AFUB_102340"; note "encoded by transcript AFUB_102340A"; product "conserved hypothetical protein"; protein_id "EDP47061.1"; exon_number "1";
DS499607.1	CDS	3755	9522	gene_id "AFUB_102340"; transcript_id "unassigned_transcript_6"; gbkey "CDS"; locus_tag "AFUB_102340"; note "encoded by transcript AFUB_102340A"; product "conserved hypothetical protein"; protein_id "EDP47061.1"; exon_number "2";
DS499607.1	CDS	3660	3728	gene_id "AFUB_102340"; transcript_id "unassigned_transcript_6"; gbkey "CDS"; locus_tag "AFUB_102340"; note "encoded by transcript AFUB_102340A"; product "conserved hypothetical protein"; protein_id "EDP47061.1"; exon_number "3";
DS499607.1	CDS	11558	13438	gene_id "AFUB_102350"; transcript_id "unassigned_transcript_7"; gbkey "CDS"; locus_tag "AFUB_102350"; note "encoded by transcript AFUB_102350A"; product "conserved hypothetical protein"; protein_id "EDP47062.1"; exon_number "1";
DS499607.1	CDS	15203	15533	gene_id "AFUB_102360"; transcript_id "unassigned_transcript_8"; gbkey "CDS"; locus_tag "AFUB_102360"; note "encoded by transcript AFUB_102360A"; product "hypothetical protein"; protein_id "EDP47063.1"; exon_number "1";
DS499607.1	CDS	15649	15770	gene_id "AFUB_102360"; transcript_id "unassigned_transcript_8"; gbkey "CDS"; locus_tag "AFUB_102360"; note "encoded by transcript AFUB_102360A"; product "hypothetical protein"; protein_id "EDP47063.1"; exon_number "2";
DS499605.1	CDS	11103	11281	gene_id "AFUB_102200"; transcript_id "unassigned_transcript_9"; gbkey "CDS"; locus_tag "AFUB_102200"; note "encoded by transcript AFUB_102200A"; product "hypothetical protein"; protein_id "EDP47064.1"; exon_number "1";
DS499605.1	CDS	11331	11544	gene_id "AFUB_102200"; transcript_id "unassigned_transcript_9"; gbkey "CDS"; locus_tag "AFUB_102200"; note "encoded by transcript AFUB_102200A"; product "hypothetical protein"; protein_id "EDP47064.1"; exon_number "2";
DS499605.1	CDS	11594	12219	gene_id "AFUB_102200"; transcript_id "unassigned_transcript_9"; gbkey "CDS"; locus_tag "AFUB_102200"; note "encoded by transcript AFUB_102200A"; product "hypothetical protein"; protein_id "EDP47064.1"; exon_number "3";
DS499605.1	CDS	12271	12704	gene_id "AFUB_102200"; transcript_id "unassigned_transcript_9"; gbkey "CDS"; locus_tag "AFUB_102200"; note "encoded by transcript AFUB_102200A"; product "hypothetical protein"; protein_id "EDP47064.1"; exon_number "4";
DS499605.1	CDS	12781	13664	gene_id "AFUB_102200"; transcript_id "unassigned_transcript_9"; gbkey "CDS"; locus_tag "AFUB_102200"; note "encoded by transcript AFUB_102200A"; product "hypothetical protein"; protein_id "EDP47064.1"; exon_number "5";
DS499605.1	CDS	20684	21854	gene_id "AFUB_102210"; transcript_id "unassigned_transcript_10"; gbkey "CDS"; locus_tag "AFUB_102210"; note "encoded by transcript AFUB_102210A"; product "hypothetical protein"; protein_id "EDP47065.1"; exon_number "1";
DS499605.1	CDS	21916	21944	gene_id "AFUB_102210"; transcript_id "unassigned_transcript_10"; gbkey "CDS"; locus_tag "AFUB_102210"; note "encoded by transcript AFUB_102210A"; product "hypothetical protein"; protein_id "EDP47065.1"; exon_number "2";
DS499605.1	CDS	23215	23282	gene_id "AFUB_102220"; transcript_id "unassigned_transcript_11"; gbkey "CDS"; locus_tag "AFUB_102220"; note "encoded by transcript AFUB_102220A"; product "hypothetical protein"; protein_id "EDP47066.1"; exon_number "1";
DS499605.1	CDS	23376	23841	gene_id "AFUB_102220"; transcript_id "unassigned_transcript_11"; gbkey "CDS"; locus_tag "AFUB_102220"; note "encoded by transcript AFUB_102220A"; product "hypothetical protein"; protein_id "EDP47066.1"; exon_number "2";
DS499605.1	CDS	27983	28464	gene_id "AFUB_102230"; transcript_id "unassigned_transcript_12"; gbkey "CDS"; locus_tag "AFUB_102230"; note "encoded by transcript AFUB_102230A"; product "conserved hypothetical protein"; protein_id "EDP47067.1"; exon_number "1";
DS499605.1	CDS	27408	27896	gene_id "AFUB_102230"; transcript_id "unassigned_transcript_12"; gbkey "CDS"; locus_tag "AFUB_102230"; note "encoded by transcript AFUB_102230A"; product "conserved hypothetical protein"; protein_id "EDP47067.1"; exon_number "2";
DS499605.1	CDS	27121	27298	gene_id "AFUB_102230"; transcript_id "unassigned_transcript_12"; gbkey "CDS"; locus_tag "AFUB_102230"; note "encoded by transcript AFUB_102230A"; product "conserved hypothetical protein"; protein_id "EDP47067.1"; exon_number "3";
DS499604.1	CDS	30666	30777	gene_id "AFUB_100610"; transcript_id "unassigned_transcript_13"; gbkey "CDS"; locus_tag "AFUB_100610"; note "encoded by transcript AFUB_100610A"; product "rhamnogalacturonase, putative"; protein_id "EDP47068.1"; exon_number "1";
DS499604.1	CDS	30293	30631	gene_id "AFUB_100610"; transcript_id "unassigned_transcript_13"; gbkey "CDS"; locus_tag "AFUB_100610"; note "encoded by transcript AFUB_100610A"; product "rhamnogalacturonase, putative"; protein_id "EDP47068.1"; exon_number "2";
DS499604.1	CDS	30171	30249	gene_id "AFUB_100610"; transcript_id "unassigned_transcript_13"; gbkey "CDS"; locus_tag "AFUB_100610"; note "encoded by transcript AFUB_100610A"; product "rhamnogalacturonase, putative"; protein_id "EDP47068.1"; exon_number "3";
DS499604.1	CDS	29918	30125	gene_id "AFUB_100610"; transcript_id "unassigned_transcript_13"; gbkey "CDS"; locus_tag "AFUB_100610"; note "encoded by transcript AFUB_100610A"; product "rhamnogalacturonase, putative"; protein_id "EDP47068.1"; exon_number "4";
DS499604.1	CDS	29742	29876	gene_id "AFUB_100610"; transcript_id "unassigned_transcript_13"; gbkey "CDS"; locus_tag "AFUB_100610"; note "encoded by transcript AFUB_100610A"; product "rhamnogalacturonase, putative"; protein_id "EDP47068.1"; exon_number "5";
DS499604.1	CDS	29486	29699	gene_id "AFUB_100610"; transcript_id "unassigned_transcript_13"; gbkey "CDS"; locus_tag "AFUB_100610"; note "encoded by transcript AFUB_100610A"; product "rhamnogalacturonase, putative"; protein_id "EDP47068.1"; exon_number "6";
DS499604.1	CDS	29131	29441	gene_id "AFUB_100610"; transcript_id "unassigned_transcript_13"; gbkey "CDS"; locus_tag "AFUB_100610"; note "encoded by transcript AFUB_100610A"; product "rhamnogalacturonase, putative"; protein_id "EDP47068.1"; exon_number "7";
DS499604.1	CDS	31532	32195	gene_id "AFUB_100620"; transcript_id "unassigned_transcript_14"; gbkey "CDS"; locus_tag "AFUB_100620"; note "encoded by transcript AFUB_100620A"; product "TfdA family taurine dioxygenase, putative"; protein_id "EDP47069.1"; exon_number "1";
DS499604.1	CDS	31364	31485	gene_id "AFUB_100620"; transcript_id "unassigned_transcript_14"; gbkey "CDS"; locus_tag "AFUB_100620"; note "encoded by transcript AFUB_100620A"; product "TfdA family taurine dioxygenase, putative"; protein_id "EDP47069.1"; exon_number "2";
DS499604.1	CDS	31048	31311	gene_id "AFUB_100620"; transcript_id "unassigned_transcript_14"; gbkey "CDS"; locus_tag "AFUB_100620"; note "encoded by transcript AFUB_100620A"; product "TfdA family taurine dioxygenase, putative"; protein_id "EDP47069.1"; exon_number "3";
DS499604.1	CDS	32339	33997	gene_id "AFUB_100630"; transcript_id "unassigned_transcript_15"; gbkey "CDS"; locus_tag "AFUB_100630"; note "encoded by transcript AFUB_100630A"; product "MFS transporter, putative"; protein_id "EDP47070.1"; exon_number "1";
DS499604.1	CDS	34394	34483	gene_id "AFUB_100640"; transcript_id "unassigned_transcript_16"; gbkey "CDS"; locus_tag "AFUB_100640"; note "encoded by transcript AFUB_100640A"; product "hypothetical protein"; protein_id "EDP47071.1"; exon_number "1";
DS499604.1	CDS	34107	34205	gene_id "AFUB_100640"; transcript_id "unassigned_transcript_16"; gbkey "CDS"; locus_tag "AFUB_100640"; note "encoded by transcript AFUB_100640A"; product "hypothetical protein"; protein_id "EDP47071.1"; exon_number "2";
DS499604.1	CDS	35719	35910	gene_id "AFUB_100650"; transcript_id "unassigned_transcript_17"; gbkey "CDS"; locus_tag "AFUB_100650"; note "encoded by transcript AFUB_100650A"; product "RTA1 domain protein, putative"; protein_id "EDP47072.1"; exon_number "1";
DS499604.1	CDS	36023	36336	gene_id "AFUB_100650"; transcript_id "unassigned_transcript_17"; gbkey "CDS"; locus_tag "AFUB_100650"; note "encoded by transcript AFUB_100650A"; product "RTA1 domain protein, putative"; protein_id "EDP47072.1"; exon_number "2";
DS499604.1	CDS	36564	36723	gene_id "AFUB_100650"; transcript_id "unassigned_transcript_17"; gbkey "CDS"; locus_tag "AFUB_100650"; note "encoded by transcript AFUB_100650A"; product "RTA1 domain protein, putative"; protein_id "EDP47072.1"; exon_number "3";
DS499604.1	CDS	42746	42961	gene_id "AFUB_100670"; transcript_id "unassigned_transcript_18"; gbkey "CDS"; locus_tag "AFUB_100670"; note "encoded by transcript AFUB_100670A"; product "MFS maltose transporter, putative"; protein_id "EDP47073.1"; exon_number "1";
DS499604.1	CDS	42217	42695	gene_id "AFUB_100670"; transcript_id "unassigned_transcript_18"; gbkey "CDS"; locus_tag "AFUB_100670"; note "encoded by transcript AFUB_100670A"; product "MFS maltose transporter, putative"; protein_id "EDP47073.1"; exon_number "2";
DS499604.1	CDS	41824	42161	gene_id "AFUB_100670"; transcript_id "unassigned_transcript_18"; gbkey "CDS"; locus_tag "AFUB_100670"; note "encoded by transcript AFUB_100670A"; product "MFS maltose transporter, putative"; protein_id "EDP47073.1"; exon_number "3";
DS499604.1	CDS	41196	41773	gene_id "AFUB_100670"; transcript_id "unassigned_transcript_18"; gbkey "CDS"; locus_tag "AFUB_100670"; note "encoded by transcript AFUB_100670A"; product "MFS maltose transporter, putative"; protein_id "EDP47073.1"; exon_number "4";
DS499604.1	CDS	48266	49170	gene_id "AFUB_100680"; transcript_id "unassigned_transcript_19"; gbkey "CDS"; locus_tag "AFUB_100680"; note "encoded by transcript AFUB_100680A"; product "short-chain dehydrogenase, putative"; protein_id "EDP47074.1"; exon_number "1";
DS499604.1	CDS	49228	49336	gene_id "AFUB_100680"; transcript_id "unassigned_transcript_19"; gbkey "CDS"; locus_tag "AFUB_100680"; note "encoded by transcript AFUB_100680A"; product "short-chain dehydrogenase, putative"; protein_id "EDP47074.1"; exon_number "2";
DS499604.1	CDS	50166	50561	gene_id "AFUB_100690"; transcript_id "unassigned_transcript_20"; gbkey "CDS"; locus_tag "AFUB_100690"; note "encoded by transcript AFUB_100690A"; product "fatty acid oxygenase, putative"; protein_id "EDP47075.1"; exon_number "1";
DS499604.1	CDS	50618	50715	gene_id "AFUB_100690"; transcript_id "unassigned_transcript_20"; gbkey "CDS"; locus_tag "AFUB_100690"; note "encoded by transcript AFUB_100690A"; product "fatty acid oxygenase, putative"; protein_id "EDP47075.1"; exon_number "2";
DS499604.1	CDS	50774	51015	gene_id "AFUB_100690"; transcript_id "unassigned_transcript_20"; gbkey "CDS"; locus_tag "AFUB_100690"; note "encoded by transcript AFUB_100690A"; product "fatty acid oxygenase, putative"; protein_id "EDP47075.1"; exon_number "3";
DS499604.1	CDS	51069	52180	gene_id "AFUB_100690"; transcript_id "unassigned_transcript_20"; gbkey "CDS"; locus_tag "AFUB_100690"; note "encoded by transcript AFUB_100690A"; product "fatty acid oxygenase, putative"; protein_id "EDP47075.1"; exon_number "4";
DS499604.1	CDS	52231	52763	gene_id "AFUB_100690"; transcript_id "unassigned_transcript_20"; gbkey "CDS"; locus_tag "AFUB_100690"; note "encoded by transcript AFUB_100690A"; product "fatty acid oxygenase, putative"; protein_id "EDP47075.1"; exon_number "5";
DS499604.1	CDS	52839	53493	gene_id "AFUB_100690"; transcript_id "unassigned_transcript_20"; gbkey "CDS"; locus_tag "AFUB_100690"; note "encoded by transcript AFUB_100690A"; product "fatty acid oxygenase, putative"; protein_id "EDP47075.1"; exon_number "6";
DS499604.1	CDS	53543	53822	gene_id "AFUB_100690"; transcript_id "unassigned_transcript_20"; gbkey "CDS"; locus_tag "AFUB_100690"; note "encoded by transcript AFUB_100690A"; product "fatty acid oxygenase, putative"; protein_id "EDP47075.1"; exon_number "7";
DS499604.1	CDS	53878	53969	gene_id "AFUB_100690"; transcript_id "unassigned_transcript_20"; gbkey "CDS"; locus_tag "AFUB_100690"; note "encoded by transcript AFUB_100690A"; product "fatty acid oxygenase, putative"; protein_id "EDP47075.1"; exon_number "8";
DS499604.1	CDS	57883	58386	gene_id "AFUB_100710"; transcript_id "unassigned_transcript_21"; gbkey "CDS"; locus_tag "AFUB_100710"; note "encoded by transcript AFUB_100710A"; product "hypothetical protein"; protein_id "EDP47076.1"; exon_number "1";
DS499604.1	CDS	59612	59860	gene_id "AFUB_100720"; transcript_id "unassigned_transcript_22"; gbkey "CDS"; locus_tag "AFUB_100720"; note "encoded by transcript AFUB_100720A"; product "F-box domain protein"; protein_id "EDP47077.1"; exon_number "1";
DS499604.1	CDS	59917	61008	gene_id "AFUB_100720"; transcript_id "unassigned_transcript_22"; gbkey "CDS"; locus_tag "AFUB_100720"; note "encoded by transcript AFUB_100720A"; product "F-box domain protein"; protein_id "EDP47077.1"; exon_number "2";
DS499604.1	CDS	66453	66766	gene_id "AFUB_100730"; transcript_id "unassigned_transcript_23"; gbkey "CDS"; locus_tag "AFUB_100730"; note "encoded by transcript AFUB_100730A"; product "polyketide synthase, putative"; protein_id "EDP47078.1"; exon_number "1";
DS499604.1	CDS	66091	66391	gene_id "AFUB_100730"; transcript_id "unassigned_transcript_23"; gbkey "CDS"; locus_tag "AFUB_100730"; note "encoded by transcript AFUB_100730A"; product "polyketide synthase, putative"; protein_id "EDP47078.1"; exon_number "2";
DS499604.1	CDS	62599	66039	gene_id "AFUB_100730"; transcript_id "unassigned_transcript_23"; gbkey "CDS"; locus_tag "AFUB_100730"; note "encoded by transcript AFUB_100730A"; product "polyketide synthase, putative"; protein_id "EDP47078.1"; exon_number "3";
DS499604.1	CDS	61269	62540	gene_id "AFUB_100730"; transcript_id "unassigned_transcript_23"; gbkey "CDS"; locus_tag "AFUB_100730"; note "encoded by transcript AFUB_100730A"; product "polyketide synthase, putative"; protein_id "EDP47078.1"; exon_number "4";
DS499604.1	CDS	68006	68137	gene_id "AFUB_100740"; transcript_id "unassigned_transcript_24"; gbkey "CDS"; locus_tag "AFUB_100740"; note "encoded by transcript AFUB_100740A"; product "metallo-beta-lactamase domain protein"; protein_id "EDP47079.1"; exon_number "1";
DS499604.1	CDS	67134	67946	gene_id "AFUB_100740"; transcript_id "unassigned_transcript_24"; gbkey "CDS"; locus_tag "AFUB_100740"; note "encoded by transcript AFUB_100740A"; product "metallo-beta-lactamase domain protein"; protein_id "EDP47079.1"; exon_number "2";
DS499604.1	CDS	68450	68510	gene_id "AFUB_100750"; transcript_id "unassigned_transcript_25"; gbkey "CDS"; locus_tag "AFUB_100750"; note "encoded by transcript AFUB_100750A"; product "conserved hypothetical protein"; protein_id "EDP47080.1"; exon_number "1";
DS499604.1	CDS	68592	69073	gene_id "AFUB_100750"; transcript_id "unassigned_transcript_25"; gbkey "CDS"; locus_tag "AFUB_100750"; note "encoded by transcript AFUB_100750A"; product "conserved hypothetical protein"; protein_id "EDP47080.1"; exon_number "2";
DS499604.1	CDS	70281	70506	gene_id "AFUB_100760"; transcript_id "unassigned_transcript_26"; gbkey "CDS"; locus_tag "AFUB_100760"; note "encoded by transcript AFUB_100760A"; product "oxidoreductase, 2OG-Fe(II) oxygenase family, putative"; protein_id "EDP47081.1"; exon_number "1";
DS499604.1	CDS	69757	70232	gene_id "AFUB_100760"; transcript_id "unassigned_transcript_26"; gbkey "CDS"; locus_tag "AFUB_100760"; note "encoded by transcript AFUB_100760A"; product "oxidoreductase, 2OG-Fe(II) oxygenase family, putative"; protein_id "EDP47081.1"; exon_number "2";
DS499604.1	CDS	69385	69693	gene_id "AFUB_100760"; transcript_id "unassigned_transcript_26"; gbkey "CDS"; locus_tag "AFUB_100760"; note "encoded by transcript AFUB_100760A"; product "oxidoreductase, 2OG-Fe(II) oxygenase family, putative"; protein_id "EDP47081.1"; exon_number "3";
DS499604.1	CDS	71228	71317	gene_id "AFUB_100770"; transcript_id "unassigned_transcript_27"; gbkey "CDS"; locus_tag "AFUB_100770"; note "encoded by transcript AFUB_100770A"; product "hypothetical protein"; protein_id "EDP47082.1"; exon_number "1";
DS499604.1	CDS	71371	71520	gene_id "AFUB_100770"; transcript_id "unassigned_transcript_27"; gbkey "CDS"; locus_tag "AFUB_100770"; note "encoded by transcript AFUB_100770A"; product "hypothetical protein"; protein_id "EDP47082.1"; exon_number "2";
DS499604.1	CDS	74217	74233	gene_id "AFUB_100780"; transcript_id "unassigned_transcript_28"; gbkey "CDS"; locus_tag "AFUB_100780"; note "encoded by transcript AFUB_100780A"; product "amino acid transporter, putative"; protein_id "EDP47083.1"; exon_number "1";
DS499604.1	CDS	74137	74150	gene_id "AFUB_100780"; transcript_id "unassigned_transcript_28"; gbkey "CDS"; locus_tag "AFUB_100780"; note "encoded by transcript AFUB_100780A"; product "amino acid transporter, putative"; protein_id "EDP47083.1"; exon_number "2";
DS499604.1	CDS	73871	74078	gene_id "AFUB_100780"; transcript_id "unassigned_transcript_28"; gbkey "CDS"; locus_tag "AFUB_100780"; note "encoded by transcript AFUB_100780A"; product "amino acid transporter, putative"; protein_id "EDP47083.1"; exon_number "3";
DS499604.1	CDS	73644	73821	gene_id "AFUB_100780"; transcript_id "unassigned_transcript_28"; gbkey "CDS"; locus_tag "AFUB_100780"; note "encoded by transcript AFUB_100780A"; product "amino acid transporter, putative"; protein_id "EDP47083.1"; exon_number "4";
DS499604.1	CDS	73501	73594	gene_id "AFUB_100780"; transcript_id "unassigned_transcript_28"; gbkey "CDS"; locus_tag "AFUB_100780"; note "encoded by transcript AFUB_100780A"; product "amino acid transporter, putative"; protein_id "EDP47083.1"; exon_number "5";
DS499604.1	CDS	73401	73442	gene_id "AFUB_100780"; transcript_id "unassigned_transcript_28"; gbkey "CDS"; locus_tag "AFUB_100780"; note "encoded by transcript AFUB_100780A"; product "amino acid transporter, putative"; protein_id "EDP47083.1"; exon_number "6";
DS499604.1	CDS	73239	73347	gene_id "AFUB_100780"; transcript_id "unassigned_transcript_28"; gbkey "CDS"; locus_tag "AFUB_100780"; note "encoded by transcript AFUB_100780A"; product "amino acid transporter, putative"; protein_id "EDP47083.1"; exon_number "7";
DS499604.1	CDS	72673	73174	gene_id "AFUB_100780"; transcript_id "unassigned_transcript_28"; gbkey "CDS"; locus_tag "AFUB_100780"; note "encoded by transcript AFUB_100780A"; product "amino acid transporter, putative"; protein_id "EDP47083.1"; exon_number "8";
DS499604.1	CDS	72529	72617	gene_id "AFUB_100780"; transcript_id "unassigned_transcript_28"; gbkey "CDS"; locus_tag "AFUB_100780"; note "encoded by transcript AFUB_100780A"; product "amino acid transporter, putative"; protein_id "EDP47083.1"; exon_number "9";
DS499604.1	CDS	72257	72470	gene_id "AFUB_100780"; transcript_id "unassigned_transcript_28"; gbkey "CDS"; locus_tag "AFUB_100780"; note "encoded by transcript AFUB_100780A"; product "amino acid transporter, putative"; protein_id "EDP47083.1"; exon_number "10";
DS499604.1	CDS	71971	72180	gene_id "AFUB_100780"; transcript_id "unassigned_transcript_28"; gbkey "CDS"; locus_tag "AFUB_100780"; note "encoded by transcript AFUB_100780A"; product "amino acid transporter, putative"; protein_id "EDP47083.1"; exon_number "11";
DS499604.1	CDS	75164	75787	gene_id "AFUB_100790"; transcript_id "unassigned_transcript_29"; gbkey "CDS"; locus_tag "AFUB_100790"; note "encoded by transcript AFUB_100790A"; product "WD40 repeat protein"; protein_id "EDP47084.1"; exon_number "1";
DS499604.1	CDS	75870	76445	gene_id "AFUB_100790"; transcript_id "unassigned_transcript_29"; gbkey "CDS"; locus_tag "AFUB_100790"; note "encoded by transcript AFUB_100790A"; product "WD40 repeat protein"; protein_id "EDP47084.1"; exon_number "2";
DS499604.1	CDS	76501	77397	gene_id "AFUB_100790"; transcript_id "unassigned_transcript_29"; gbkey "CDS"; locus_tag "AFUB_100790"; note "encoded by transcript AFUB_100790A"; product "WD40 repeat protein"; protein_id "EDP47084.1"; exon_number "3";
DS499604.1	CDS	77455	78276	gene_id "AFUB_100790"; transcript_id "unassigned_transcript_29"; gbkey "CDS"; locus_tag "AFUB_100790"; note "encoded by transcript AFUB_100790A"; product "WD40 repeat protein"; protein_id "EDP47084.1"; exon_number "4";
DS499604.1	CDS	78336	78554	gene_id "AFUB_100790"; transcript_id "unassigned_transcript_29"; gbkey "CDS"; locus_tag "AFUB_100790"; note "encoded by transcript AFUB_100790A"; product "WD40 repeat protein"; protein_id "EDP47084.1"; exon_number "5";
DS499604.1	CDS	80817	81020	gene_id "AFUB_100800"; transcript_id "unassigned_transcript_30"; gbkey "CDS"; locus_tag "AFUB_100800"; note "encoded by transcript AFUB_100800A"; product "MFS transporter, putative"; protein_id "EDP47085.1"; exon_number "1";
DS499604.1	CDS	80650	80761	gene_id "AFUB_100800"; transcript_id "unassigned_transcript_30"; gbkey "CDS"; locus_tag "AFUB_100800"; note "encoded by transcript AFUB_100800A"; product "MFS transporter, putative"; protein_id "EDP47085.1"; exon_number "2";
DS499604.1	CDS	80374	80591	gene_id "AFUB_100800"; transcript_id "unassigned_transcript_30"; gbkey "CDS"; locus_tag "AFUB_100800"; note "encoded by transcript AFUB_100800A"; product "MFS transporter, putative"; protein_id "EDP47085.1"; exon_number "3";
DS499604.1	CDS	80275	80319	gene_id "AFUB_100800"; transcript_id "unassigned_transcript_30"; gbkey "CDS"; locus_tag "AFUB_100800"; note "encoded by transcript AFUB_100800A"; product "MFS transporter, putative"; protein_id "EDP47085.1"; exon_number "4";
DS499604.1	CDS	79885	80227	gene_id "AFUB_100800"; transcript_id "unassigned_transcript_30"; gbkey "CDS"; locus_tag "AFUB_100800"; note "encoded by transcript AFUB_100800A"; product "MFS transporter, putative"; protein_id "EDP47085.1"; exon_number "5";
DS499604.1	CDS	79770	79832	gene_id "AFUB_100800"; transcript_id "unassigned_transcript_30"; gbkey "CDS"; locus_tag "AFUB_100800"; note "encoded by transcript AFUB_100800A"; product "MFS transporter, putative"; protein_id "EDP47085.1"; exon_number "6";
DS499604.1	CDS	79515	79719	gene_id "AFUB_100800"; transcript_id "unassigned_transcript_30"; gbkey "CDS"; locus_tag "AFUB_100800"; note "encoded by transcript AFUB_100800A"; product "MFS transporter, putative"; protein_id "EDP47085.1"; exon_number "7";
DS499604.1	CDS	79115	79463	gene_id "AFUB_100800"; transcript_id "unassigned_transcript_30"; gbkey "CDS"; locus_tag "AFUB_100800"; note "encoded by transcript AFUB_100800A"; product "MFS transporter, putative"; protein_id "EDP47085.1"; exon_number "8";
DS499604.1	CDS	82675	83397	gene_id "AFUB_100810"; transcript_id "unassigned_transcript_31"; gbkey "CDS"; locus_tag "AFUB_100810"; note "encoded by transcript AFUB_100810A"; product "conserved hypothetical protein"; protein_id "EDP47086.1"; exon_number "1";
DS499604.1	CDS	84190	84214	gene_id "AFUB_100820"; transcript_id "unassigned_transcript_32"; gbkey "CDS"; locus_tag "AFUB_100820"; note "encoded by transcript AFUB_100820A"; product "succinyl-CoA synthetase beta subunit, putative"; protein_id "EDP47087.1"; exon_number "1";
DS499604.1	CDS	84252	84293	gene_id "AFUB_100820"; transcript_id "unassigned_transcript_32"; gbkey "CDS"; locus_tag "AFUB_100820"; note "encoded by transcript AFUB_100820A"; product "succinyl-CoA synthetase beta subunit, putative"; protein_id "EDP47087.1"; exon_number "2";
DS499604.1	CDS	84350	84409	gene_id "AFUB_100820"; transcript_id "unassigned_transcript_32"; gbkey "CDS"; locus_tag "AFUB_100820"; note "encoded by transcript AFUB_100820A"; product "succinyl-CoA synthetase beta subunit, putative"; protein_id "EDP47087.1"; exon_number "3";
DS499604.1	CDS	84469	84565	gene_id "AFUB_100820"; transcript_id "unassigned_transcript_32"; gbkey "CDS"; locus_tag "AFUB_100820"; note "encoded by transcript AFUB_100820A"; product "succinyl-CoA synthetase beta subunit, putative"; protein_id "EDP47087.1"; exon_number "4";
DS499604.1	CDS	84621	85375	gene_id "AFUB_100820"; transcript_id "unassigned_transcript_32"; gbkey "CDS"; locus_tag "AFUB_100820"; note "encoded by transcript AFUB_100820A"; product "succinyl-CoA synthetase beta subunit, putative"; protein_id "EDP47087.1"; exon_number "5";
DS499604.1	CDS	85423	85544	gene_id "AFUB_100820"; transcript_id "unassigned_transcript_32"; gbkey "CDS"; locus_tag "AFUB_100820"; note "encoded by transcript AFUB_100820A"; product "succinyl-CoA synthetase beta subunit, putative"; protein_id "EDP47087.1"; exon_number "6";
DS499604.1	CDS	85599	85679	gene_id "AFUB_100820"; transcript_id "unassigned_transcript_32"; gbkey "CDS"; locus_tag "AFUB_100820"; note "encoded by transcript AFUB_100820A"; product "succinyl-CoA synthetase beta subunit, putative"; protein_id "EDP47087.1"; exon_number "7";
DS499604.1	CDS	86456	86749	gene_id "AFUB_100830"; transcript_id "unassigned_transcript_33"; gbkey "CDS"; locus_tag "AFUB_100830"; note "encoded by transcript AFUB_100830A"; product "hypothetical protein"; protein_id "EDP47088.1"; exon_number "1";
DS499604.1	CDS	86203	86265	gene_id "AFUB_100830"; transcript_id "unassigned_transcript_33"; gbkey "CDS"; locus_tag "AFUB_100830"; note "encoded by transcript AFUB_100830A"; product "hypothetical protein"; protein_id "EDP47088.1"; exon_number "2";
DS499604.1	CDS	86840	86865	gene_id "AFUB_100840"; transcript_id "unassigned_transcript_34"; gbkey "CDS"; locus_tag "AFUB_100840"; note "encoded by transcript AFUB_100840A"; product "sensor histidine kinase/response regulator, putative"; protein_id "EDP47089.1"; exon_number "1";
DS499604.1	CDS	86922	87766	gene_id "AFUB_100840"; transcript_id "unassigned_transcript_34"; gbkey "CDS"; locus_tag "AFUB_100840"; note "encoded by transcript AFUB_100840A"; product "sensor histidine kinase/response regulator, putative"; protein_id "EDP47089.1"; exon_number "2";
DS499604.1	CDS	87827	90403	gene_id "AFUB_100840"; transcript_id "unassigned_transcript_34"; gbkey "CDS"; locus_tag "AFUB_100840"; note "encoded by transcript AFUB_100840A"; product "sensor histidine kinase/response regulator, putative"; protein_id "EDP47089.1"; exon_number "3";
DS499604.1	CDS	90449	90693	gene_id "AFUB_100840"; transcript_id "unassigned_transcript_34"; gbkey "CDS"; locus_tag "AFUB_100840"; note "encoded by transcript AFUB_100840A"; product "sensor histidine kinase/response regulator, putative"; protein_id "EDP47089.1"; exon_number "4";
DS499604.1	CDS	92354	92452	gene_id "AFUB_100850"; transcript_id "unassigned_transcript_35"; gbkey "CDS"; locus_tag "AFUB_100850"; note "encoded by transcript AFUB_100850A"; product "hypothetical protein"; protein_id "EDP47090.1"; exon_number "1";
DS499604.1	CDS	92101	92332	gene_id "AFUB_100850"; transcript_id "unassigned_transcript_35"; gbkey "CDS"; locus_tag "AFUB_100850"; note "encoded by transcript AFUB_100850A"; product "hypothetical protein"; protein_id "EDP47090.1"; exon_number "2";
DS499604.1	CDS	91035	92065	gene_id "AFUB_100850"; transcript_id "unassigned_transcript_35"; gbkey "CDS"; locus_tag "AFUB_100850"; note "encoded by transcript AFUB_100850A"; product "hypothetical protein"; protein_id "EDP47090.1"; exon_number "3";
DS499604.1	CDS	93736	94779	gene_id "AFUB_100860"; transcript_id "unassigned_transcript_36"; gbkey "CDS"; locus_tag "AFUB_100860"; note "encoded by transcript AFUB_100860A"; product "conserved hypothetical protein"; protein_id "EDP47091.1"; exon_number "1";
DS499604.1	CDS	95424	95437	gene_id "AFUB_100870"; transcript_id "unassigned_transcript_37"; gbkey "CDS"; locus_tag "AFUB_100870"; note "encoded by transcript AFUB_100870A"; product "hypothetical protein"; protein_id "EDP47092.1"; exon_number "1";
DS499604.1	CDS	95515	95668	gene_id "AFUB_100870"; transcript_id "unassigned_transcript_37"; gbkey "CDS"; locus_tag "AFUB_100870"; note "encoded by transcript AFUB_100870A"; product "hypothetical protein"; protein_id "EDP47092.1"; exon_number "2";
DS499604.1	CDS	95761	95994	gene_id "AFUB_100870"; transcript_id "unassigned_transcript_37"; gbkey "CDS"; locus_tag "AFUB_100870"; note "encoded by transcript AFUB_100870A"; product "hypothetical protein"; protein_id "EDP47092.1"; exon_number "3";
DS499604.1	CDS	96358	97182	gene_id "AFUB_100880"; transcript_id "unassigned_transcript_38"; gbkey "CDS"; locus_tag "AFUB_100880"; note "encoded by transcript AFUB_100880A"; product "hypothetical protein"; protein_id "EDP47093.1"; exon_number "1";
DS499604.1	CDS	96170	96325	gene_id "AFUB_100880"; transcript_id "unassigned_transcript_38"; gbkey "CDS"; locus_tag "AFUB_100880"; note "encoded by transcript AFUB_100880A"; product "hypothetical protein"; protein_id "EDP47093.1"; exon_number "2";
DS499604.1	CDS	97662	98085	gene_id "AFUB_100890"; transcript_id "unassigned_transcript_39"; gbkey "CDS"; locus_tag "AFUB_100890"; note "encoded by transcript AFUB_100890A"; product "hypothetical protein"; protein_id "EDP47094.1"; exon_number "1";
DS499604.1	CDS	98136	98752	gene_id "AFUB_100890"; transcript_id "unassigned_transcript_39"; gbkey "CDS"; locus_tag "AFUB_100890"; note "encoded by transcript AFUB_100890A"; product "hypothetical protein"; protein_id "EDP47094.1"; exon_number "2";
DS499604.1	CDS	99958	101367	gene_id "AFUB_100900"; transcript_id "unassigned_transcript_40"; gbkey "CDS"; locus_tag "AFUB_100900"; note "encoded by transcript AFUB_100900A"; product "general amidase, putative"; protein_id "EDP47095.1"; exon_number "1";
DS499604.1	CDS	101412	101496	gene_id "AFUB_100900"; transcript_id "unassigned_transcript_40"; gbkey "CDS"; locus_tag "AFUB_100900"; note "encoded by transcript AFUB_100900A"; product "general amidase, putative"; protein_id "EDP47095.1"; exon_number "2";
DS499604.1	CDS	101547	101659	gene_id "AFUB_100900"; transcript_id "unassigned_transcript_40"; gbkey "CDS"; locus_tag "AFUB_100900"; note "encoded by transcript AFUB_100900A"; product "general amidase, putative"; protein_id "EDP47095.1"; exon_number "3";
DS499604.1	CDS	102407	102702	gene_id "AFUB_100910"; transcript_id "unassigned_transcript_41"; gbkey "CDS"; locus_tag "AFUB_100910"; note "encoded by transcript AFUB_100910A"; product "hypothetical protein"; protein_id "EDP47096.1"; exon_number "1";
DS499604.1	CDS	102768	102882	gene_id "AFUB_100910"; transcript_id "unassigned_transcript_41"; gbkey "CDS"; locus_tag "AFUB_100910"; note "encoded by transcript AFUB_100910A"; product "hypothetical protein"; protein_id "EDP47096.1"; exon_number "2";
DS499604.1	CDS	104560	105816	gene_id "AFUB_100920"; transcript_id "unassigned_transcript_42"; gbkey "CDS"; locus_tag "AFUB_100920"; note "encoded by transcript AFUB_100920A"; product "glycosyl hydrolase, putative"; protein_id "EDP47097.1"; exon_number "1";
DS499604.1	CDS	103118	104509	gene_id "AFUB_100920"; transcript_id "unassigned_transcript_42"; gbkey "CDS"; locus_tag "AFUB_100920"; note "encoded by transcript AFUB_100920A"; product "glycosyl hydrolase, putative"; protein_id "EDP47097.1"; exon_number "2";
DS499604.1	CDS	106603	107286	gene_id "AFUB_100930"; transcript_id "unassigned_transcript_43"; gbkey "CDS"; locus_tag "AFUB_100930"; note "encoded by transcript AFUB_100930A"; product "O-methyltransferase, putative"; protein_id "EDP47098.1"; exon_number "1";
DS499604.1	CDS	108629	108939	gene_id "AFUB_100940"; transcript_id "unassigned_transcript_44"; gbkey "CDS"; locus_tag "AFUB_100940"; note "encoded by transcript AFUB_100940A"; product "hypothetical protein"; protein_id "EDP47099.1"; exon_number "1";
DS499604.1	CDS	107653	108514	gene_id "AFUB_100940"; transcript_id "unassigned_transcript_44"; gbkey "CDS"; locus_tag "AFUB_100940"; note "encoded by transcript AFUB_100940A"; product "hypothetical protein"; protein_id "EDP47099.1"; exon_number "2";
DS499604.1	CDS	110564	110922	gene_id "AFUB_100950"; transcript_id "unassigned_transcript_45"; gbkey "CDS"; locus_tag "AFUB_100950"; note "encoded by transcript AFUB_100950A"; product "hypothetical protein"; protein_id "EDP47100.1"; exon_number "1";
DS499604.1	CDS	110991	111059	gene_id "AFUB_100950"; transcript_id "unassigned_transcript_45"; gbkey "CDS"; locus_tag "AFUB_100950"; note "encoded by transcript AFUB_100950A"; product "hypothetical protein"; protein_id "EDP47100.1"; exon_number "2";
DS499604.1	CDS	111140	111170	gene_id "AFUB_100950"; transcript_id "unassigned_transcript_45"; gbkey "CDS"; locus_tag "AFUB_100950"; note "encoded by transcript AFUB_100950A"; product "hypothetical protein"; protein_id "EDP47100.1"; exon_number "3";
DS499604.1	CDS	111618	112652	gene_id "AFUB_100960"; transcript_id "unassigned_transcript_46"; gbkey "CDS"; locus_tag "AFUB_100960"; note "encoded by transcript AFUB_100960A"; product "hypothetical protein"; protein_id "EDP47101.1"; exon_number "1";
DS499604.1	CDS	114825	115024	gene_id "AFUB_100970"; transcript_id "unassigned_transcript_47"; gbkey "CDS"; locus_tag "AFUB_100970"; note "encoded by transcript AFUB_100970A"; product "isoamyl alcohol oxidase, putative"; protein_id "EDP47102.1"; exon_number "1";
DS499604.1	CDS	113913	114633	gene_id "AFUB_100970"; transcript_id "unassigned_transcript_47"; gbkey "CDS"; locus_tag "AFUB_100970"; note "encoded by transcript AFUB_100970A"; product "isoamyl alcohol oxidase, putative"; protein_id "EDP47102.1"; exon_number "2";
DS499604.1	CDS	112882	113865	gene_id "AFUB_100970"; transcript_id "unassigned_transcript_47"; gbkey "CDS"; locus_tag "AFUB_100970"; note "encoded by transcript AFUB_100970A"; product "isoamyl alcohol oxidase, putative"; protein_id "EDP47102.1"; exon_number "3";
DS499604.1	CDS	129431	130252	gene_id "AFUB_100980"; transcript_id "unassigned_transcript_48"; gbkey "CDS"; locus_tag "AFUB_100980"; note "encoded by transcript AFUB_100980A"; product "short chain dehydrogenase, putative"; protein_id "EDP47103.1"; exon_number "1";
DS499604.1	CDS	140177	140310	gene_id "AFUB_100990"; transcript_id "unassigned_transcript_49"; gbkey "CDS"; locus_tag "AFUB_100990"; note "encoded by transcript AFUB_100990A"; product "hypothetical protein"; protein_id "EDP47104.1"; exon_number "1";
DS499604.1	CDS	140817	141471	gene_id "AFUB_100990"; transcript_id "unassigned_transcript_49"; gbkey "CDS"; locus_tag "AFUB_100990"; note "encoded by transcript AFUB_100990A"; product "hypothetical protein"; protein_id "EDP47104.1"; exon_number "2";
DS499604.1	CDS	142840	143694	gene_id "AFUB_101000"; transcript_id "unassigned_transcript_50"; gbkey "CDS"; locus_tag "AFUB_101000"; note "encoded by transcript AFUB_101000A"; product "chlorohydrolase family protein, putative"; protein_id "EDP47105.1"; exon_number "1";
DS499604.1	CDS	142027	142755	gene_id "AFUB_101000"; transcript_id "unassigned_transcript_50"; gbkey "CDS"; locus_tag "AFUB_101000"; note "encoded by transcript AFUB_101000A"; product "chlorohydrolase family protein, putative"; protein_id "EDP47105.1"; exon_number "2";
DS499604.1	CDS	144870	145024	gene_id "AFUB_101010"; transcript_id "unassigned_transcript_51"; gbkey "CDS"; locus_tag "AFUB_101010"; note "encoded by transcript AFUB_101010A"; product "MFS multidrug transporter, putative"; protein_id "EDP47106.1"; exon_number "1";
DS499604.1	CDS	145076	145181	gene_id "AFUB_101010"; transcript_id "unassigned_transcript_51"; gbkey "CDS"; locus_tag "AFUB_101010"; note "encoded by transcript AFUB_101010A"; product "MFS multidrug transporter, putative"; protein_id "EDP47106.1"; exon_number "2";
DS499604.1	CDS	145422	145710	gene_id "AFUB_101020"; transcript_id "unassigned_transcript_52"; gbkey "CDS"; locus_tag "AFUB_101020"; note "encoded by transcript AFUB_101020A"; product "MFS multidrug transporter, putative"; protein_id "EDP47107.1"; exon_number "1";
DS499604.1	CDS	145833	145882	gene_id "AFUB_101020"; transcript_id "unassigned_transcript_52"; gbkey "CDS"; locus_tag "AFUB_101020"; note "encoded by transcript AFUB_101020A"; product "MFS multidrug transporter, putative"; protein_id "EDP47107.1"; exon_number "2";
DS499604.1	CDS	147957	147982	gene_id "AFUB_101030"; transcript_id "unassigned_transcript_53"; gbkey "CDS"; locus_tag "AFUB_101030"; note "encoded by transcript AFUB_101030A"; product "hypothetical protein"; protein_id "EDP47108.1"; exon_number "1";
DS499604.1	CDS	147426	147941	gene_id "AFUB_101030"; transcript_id "unassigned_transcript_53"; gbkey "CDS"; locus_tag "AFUB_101030"; note "encoded by transcript AFUB_101030A"; product "hypothetical protein"; protein_id "EDP47108.1"; exon_number "2";
DS499604.1	CDS	147284	147332	gene_id "AFUB_101030"; transcript_id "unassigned_transcript_53"; gbkey "CDS"; locus_tag "AFUB_101030"; note "encoded by transcript AFUB_101030A"; product "hypothetical protein"; protein_id "EDP47108.1"; exon_number "3";
DS499604.1	CDS	151379	151595	gene_id "AFUB_101040"; transcript_id "unassigned_transcript_54"; gbkey "CDS"; locus_tag "AFUB_101040"; note "encoded by transcript AFUB_101040A"; product "conserved hypothetical protein"; protein_id "EDP47109.1"; exon_number "1";
DS499604.1	CDS	150489	151248	gene_id "AFUB_101040"; transcript_id "unassigned_transcript_54"; gbkey "CDS"; locus_tag "AFUB_101040"; note "encoded by transcript AFUB_101040A"; product "conserved hypothetical protein"; protein_id "EDP47109.1"; exon_number "2";
DS499604.1	CDS	150026	150442	gene_id "AFUB_101040"; transcript_id "unassigned_transcript_54"; gbkey "CDS"; locus_tag "AFUB_101040"; note "encoded by transcript AFUB_101040A"; product "conserved hypothetical protein"; protein_id "EDP47109.1"; exon_number "3";
DS499604.1	CDS	149066	149978	gene_id "AFUB_101040"; transcript_id "unassigned_transcript_54"; gbkey "CDS"; locus_tag "AFUB_101040"; note "encoded by transcript AFUB_101040A"; product "conserved hypothetical protein"; protein_id "EDP47109.1"; exon_number "4";
DS499604.1	CDS	153013	153144	gene_id "AFUB_101050"; transcript_id "unassigned_transcript_55"; gbkey "CDS"; locus_tag "AFUB_101050"; note "encoded by transcript AFUB_101050A"; product "conserved hypothetical protein"; protein_id "EDP47110.1"; exon_number "1";
DS499604.1	CDS	153191	154880	gene_id "AFUB_101050"; transcript_id "unassigned_transcript_55"; gbkey "CDS"; locus_tag "AFUB_101050"; note "encoded by transcript AFUB_101050A"; product "conserved hypothetical protein"; protein_id "EDP47110.1"; exon_number "2";
DS499604.1	CDS	154937	156222	gene_id "AFUB_101050"; transcript_id "unassigned_transcript_55"; gbkey "CDS"; locus_tag "AFUB_101050"; note "encoded by transcript AFUB_101050A"; product "conserved hypothetical protein"; protein_id "EDP47110.1"; exon_number "3";
DS499604.1	CDS	158205	158849	gene_id "AFUB_101060"; transcript_id "unassigned_transcript_56"; gbkey "CDS"; locus_tag "AFUB_101060"; note "encoded by transcript AFUB_101060A"; product "hypothetical protein"; protein_id "EDP47111.1"; exon_number "1";
DS499604.1	CDS	157227	158153	gene_id "AFUB_101060"; transcript_id "unassigned_transcript_56"; gbkey "CDS"; locus_tag "AFUB_101060"; note "encoded by transcript AFUB_101060A"; product "hypothetical protein"; protein_id "EDP47111.1"; exon_number "2";
DS499604.1	CDS	161515	162162	gene_id "AFUB_101070"; transcript_id "unassigned_transcript_57"; gbkey "CDS"; locus_tag "AFUB_101070"; note "encoded by transcript AFUB_101070A"; product "conserved hypothetical protein"; protein_id "EDP47112.1"; exon_number "1";
DS499604.1	CDS	162215	162634	gene_id "AFUB_101070"; transcript_id "unassigned_transcript_57"; gbkey "CDS"; locus_tag "AFUB_101070"; note "encoded by transcript AFUB_101070A"; product "conserved hypothetical protein"; protein_id "EDP47112.1"; exon_number "2";
DS499604.1	CDS	172252	172549	gene_id "AFUB_101080"; transcript_id "unassigned_transcript_58"; gbkey "CDS"; locus_tag "AFUB_101080"; note "encoded by transcript AFUB_101080A"; product "conserved hypothetical protein"; protein_id "EDP47113.1"; exon_number "1";
DS499604.1	CDS	168862	172201	gene_id "AFUB_101080"; transcript_id "unassigned_transcript_58"; gbkey "CDS"; locus_tag "AFUB_101080"; note "encoded by transcript AFUB_101080A"; product "conserved hypothetical protein"; protein_id "EDP47113.1"; exon_number "2";
DS499604.1	CDS	168320	168786	gene_id "AFUB_101080"; transcript_id "unassigned_transcript_58"; gbkey "CDS"; locus_tag "AFUB_101080"; note "encoded by transcript AFUB_101080A"; product "conserved hypothetical protein"; protein_id "EDP47113.1"; exon_number "3";
DS499604.1	CDS	163390	168256	gene_id "AFUB_101080"; transcript_id "unassigned_transcript_58"; gbkey "CDS"; locus_tag "AFUB_101080"; note "encoded by transcript AFUB_101080A"; product "conserved hypothetical protein"; protein_id "EDP47113.1"; exon_number "4";
DS499604.1	CDS	162993	163278	gene_id "AFUB_101080"; transcript_id "unassigned_transcript_58"; gbkey "CDS"; locus_tag "AFUB_101080"; note "encoded by transcript AFUB_101080A"; product "conserved hypothetical protein"; protein_id "EDP47113.1"; exon_number "5";
DS499604.1	CDS	173751	175841	gene_id "AFUB_101090"; transcript_id "unassigned_transcript_59"; gbkey "CDS"; locus_tag "AFUB_101090"; note "encoded by transcript AFUB_101090A"; product "dynamin GTPase, putative"; protein_id "EDP47114.1"; exon_number "1";
DS499604.1	CDS	179115	179625	gene_id "AFUB_101100"; transcript_id "unassigned_transcript_60"; gbkey "CDS"; locus_tag "AFUB_101100"; note "encoded by transcript AFUB_101100A"; product "MFS transporter, putative"; protein_id "EDP47115.1"; exon_number "1";
DS499604.1	CDS	178868	178963	gene_id "AFUB_101100"; transcript_id "unassigned_transcript_60"; gbkey "CDS"; locus_tag "AFUB_101100"; note "encoded by transcript AFUB_101100A"; product "MFS transporter, putative"; protein_id "EDP47115.1"; exon_number "2";
DS499604.1	CDS	178625	178781	gene_id "AFUB_101100"; transcript_id "unassigned_transcript_60"; gbkey "CDS"; locus_tag "AFUB_101100"; note "encoded by transcript AFUB_101100A"; product "MFS transporter, putative"; protein_id "EDP47115.1"; exon_number "3";
DS499604.1	CDS	178313	178574	gene_id "AFUB_101100"; transcript_id "unassigned_transcript_60"; gbkey "CDS"; locus_tag "AFUB_101100"; note "encoded by transcript AFUB_101100A"; product "MFS transporter, putative"; protein_id "EDP47115.1"; exon_number "4";
DS499604.1	CDS	178029	178268	gene_id "AFUB_101100"; transcript_id "unassigned_transcript_60"; gbkey "CDS"; locus_tag "AFUB_101100"; note "encoded by transcript AFUB_101100A"; product "MFS transporter, putative"; protein_id "EDP47115.1"; exon_number "5";
DS499604.1	CDS	177728	177913	gene_id "AFUB_101100"; transcript_id "unassigned_transcript_60"; gbkey "CDS"; locus_tag "AFUB_101100"; note "encoded by transcript AFUB_101100A"; product "MFS transporter, putative"; protein_id "EDP47115.1"; exon_number "6";
DS499604.1	CDS	179771	181198	gene_id "AFUB_101110"; transcript_id "unassigned_transcript_61"; gbkey "CDS"; locus_tag "AFUB_101110"; note "encoded by transcript AFUB_101110A"; product "NAD binding Rossmann fold oxidoreductase, putative"; protein_id "EDP47116.1"; exon_number "1";
DS499604.1	CDS	181805	182052	gene_id "AFUB_101120"; transcript_id "unassigned_transcript_62"; gbkey "CDS"; locus_tag "AFUB_101120"; note "encoded by transcript AFUB_101120A"; product "MFS multidrug transporter, putative"; protein_id "EDP47117.1"; exon_number "1";
DS499604.1	CDS	182283	182612	gene_id "AFUB_101120"; transcript_id "unassigned_transcript_62"; gbkey "CDS"; locus_tag "AFUB_101120"; note "encoded by transcript AFUB_101120A"; product "MFS multidrug transporter, putative"; protein_id "EDP47117.1"; exon_number "2";
DS499604.1	CDS	182657	183566	gene_id "AFUB_101120"; transcript_id "unassigned_transcript_62"; gbkey "CDS"; locus_tag "AFUB_101120"; note "encoded by transcript AFUB_101120A"; product "MFS multidrug transporter, putative"; protein_id "EDP47117.1"; exon_number "3";
DS499604.1	CDS	184577	184947	gene_id "AFUB_101130"; transcript_id "unassigned_transcript_63"; gbkey "CDS"; locus_tag "AFUB_101130"; note "encoded by transcript AFUB_101130A"; product "hypothetical protein"; protein_id "EDP47118.1"; exon_number "1";
DS499604.1	CDS	184229	184550	gene_id "AFUB_101130"; transcript_id "unassigned_transcript_63"; gbkey "CDS"; locus_tag "AFUB_101130"; note "encoded by transcript AFUB_101130A"; product "hypothetical protein"; protein_id "EDP47118.1"; exon_number "2";
DS499604.1	CDS	183712	184134	gene_id "AFUB_101130"; transcript_id "unassigned_transcript_63"; gbkey "CDS"; locus_tag "AFUB_101130"; note "encoded by transcript AFUB_101130A"; product "hypothetical protein"; protein_id "EDP47118.1"; exon_number "3";
DS499604.1	CDS	186946	187285	gene_id "AFUB_101140"; transcript_id "unassigned_transcript_64"; gbkey "CDS"; locus_tag "AFUB_101140"; note "encoded by transcript AFUB_101140A"; product "monooxygenase, putative"; protein_id "EDP47119.1"; exon_number "1";
DS499604.1	CDS	187339	187569	gene_id "AFUB_101140"; transcript_id "unassigned_transcript_64"; gbkey "CDS"; locus_tag "AFUB_101140"; note "encoded by transcript AFUB_101140A"; product "monooxygenase, putative"; protein_id "EDP47119.1"; exon_number "2";
DS499604.1	CDS	187622	187818	gene_id "AFUB_101140"; transcript_id "unassigned_transcript_64"; gbkey "CDS"; locus_tag "AFUB_101140"; note "encoded by transcript AFUB_101140A"; product "monooxygenase, putative"; protein_id "EDP47119.1"; exon_number "3";
DS499604.1	CDS	187864	187951	gene_id "AFUB_101140"; transcript_id "unassigned_transcript_64"; gbkey "CDS"; locus_tag "AFUB_101140"; note "encoded by transcript AFUB_101140A"; product "monooxygenase, putative"; protein_id "EDP47119.1"; exon_number "4";
DS499604.1	CDS	188011	188261	gene_id "AFUB_101140"; transcript_id "unassigned_transcript_64"; gbkey "CDS"; locus_tag "AFUB_101140"; note "encoded by transcript AFUB_101140A"; product "monooxygenase, putative"; protein_id "EDP47119.1"; exon_number "5";
DS499604.1	CDS	188787	189433	gene_id "AFUB_101150"; transcript_id "unassigned_transcript_65"; gbkey "CDS"; locus_tag "AFUB_101150"; note "encoded by transcript AFUB_101150A"; product "integral membrane protein"; protein_id "EDP47120.1"; exon_number "1";
DS499604.1	CDS	188293	188731	gene_id "AFUB_101150"; transcript_id "unassigned_transcript_65"; gbkey "CDS"; locus_tag "AFUB_101150"; note "encoded by transcript AFUB_101150A"; product "integral membrane protein"; protein_id "EDP47120.1"; exon_number "2";
DS499604.1	CDS	190062	190268	gene_id "AFUB_101160"; transcript_id "unassigned_transcript_66"; gbkey "CDS"; locus_tag "AFUB_101160"; note "encoded by transcript AFUB_101160A"; product "aryl-alcohol dehydrogenase, putative"; protein_id "EDP47121.1"; exon_number "1";
DS499604.1	CDS	190329	191924	gene_id "AFUB_101160"; transcript_id "unassigned_transcript_66"; gbkey "CDS"; locus_tag "AFUB_101160"; note "encoded by transcript AFUB_101160A"; product "aryl-alcohol dehydrogenase, putative"; protein_id "EDP47121.1"; exon_number "2";
DS499604.1	CDS	192110	192892	gene_id "AFUB_101170"; transcript_id "unassigned_transcript_67"; gbkey "CDS"; locus_tag "AFUB_101170"; note "encoded by transcript AFUB_101170A"; product "cell wall glycosyl hydrolase Dfg5, putative"; protein_id "EDP47122.1"; exon_number "1";
DS499604.1	CDS	192942	193517	gene_id "AFUB_101170"; transcript_id "unassigned_transcript_67"; gbkey "CDS"; locus_tag "AFUB_101170"; note "encoded by transcript AFUB_101170A"; product "cell wall glycosyl hydrolase Dfg5, putative"; protein_id "EDP47122.1"; exon_number "2";
DS499604.1	CDS	193561	194817	gene_id "AFUB_101180"; transcript_id "unassigned_transcript_68"; gbkey "CDS"; locus_tag "AFUB_101180"; note "encoded by transcript AFUB_101180A"; product "aminotransferase, putative"; protein_id "EDP47123.1"; exon_number "1";
DS499604.1	CDS	196671	196861	gene_id "AFUB_101190"; transcript_id "unassigned_transcript_69"; gbkey "CDS"; locus_tag "AFUB_101190"; note "encoded by transcript AFUB_101190A"; product "macrophomate synthase, putative"; protein_id "EDP47124.1"; exon_number "1";
DS499604.1	CDS	196468	196595	gene_id "AFUB_101190"; transcript_id "unassigned_transcript_69"; gbkey "CDS"; locus_tag "AFUB_101190"; note "encoded by transcript AFUB_101190A"; product "macrophomate synthase, putative"; protein_id "EDP47124.1"; exon_number "2";
DS499604.1	CDS	196195	196403	gene_id "AFUB_101190"; transcript_id "unassigned_transcript_69"; gbkey "CDS"; locus_tag "AFUB_101190"; note "encoded by transcript AFUB_101190A"; product "macrophomate synthase, putative"; protein_id "EDP47124.1"; exon_number "3";
DS499604.1	CDS	195789	196133	gene_id "AFUB_101190"; transcript_id "unassigned_transcript_69"; gbkey "CDS"; locus_tag "AFUB_101190"; note "encoded by transcript AFUB_101190A"; product "macrophomate synthase, putative"; protein_id "EDP47124.1"; exon_number "4";
DS499604.1	CDS	201452	201531	gene_id "AFUB_101200"; transcript_id "unassigned_transcript_70"; gbkey "CDS"; locus_tag "AFUB_101200"; note "encoded by transcript AFUB_101200A"; product "conserved hypothetical protein"; protein_id "EDP47125.1"; exon_number "1";
DS499604.1	CDS	199248	199867	gene_id "AFUB_101200"; transcript_id "unassigned_transcript_70"; gbkey "CDS"; locus_tag "AFUB_101200"; note "encoded by transcript AFUB_101200A"; product "conserved hypothetical protein"; protein_id "EDP47125.1"; exon_number "2";
DS499604.1	CDS	198249	198793	gene_id "AFUB_101200"; transcript_id "unassigned_transcript_70"; gbkey "CDS"; locus_tag "AFUB_101200"; note "encoded by transcript AFUB_101200A"; product "conserved hypothetical protein"; protein_id "EDP47125.1"; exon_number "3";
DS499604.1	CDS	204853	207824	gene_id "AFUB_101210"; transcript_id "unassigned_transcript_71"; gbkey "CDS"; locus_tag "AFUB_101210"; note "encoded by transcript AFUB_101210A"; product "sensor histidine kinase/response regulator, putative"; protein_id "EDP47126.1"; exon_number "1";
DS499604.1	CDS	204515	204806	gene_id "AFUB_101210"; transcript_id "unassigned_transcript_71"; gbkey "CDS"; locus_tag "AFUB_101210"; note "encoded by transcript AFUB_101210A"; product "sensor histidine kinase/response regulator, putative"; protein_id "EDP47126.1"; exon_number "2";
DS499604.1	CDS	204068	204466	gene_id "AFUB_101210"; transcript_id "unassigned_transcript_71"; gbkey "CDS"; locus_tag "AFUB_101210"; note "encoded by transcript AFUB_101210A"; product "sensor histidine kinase/response regulator, putative"; protein_id "EDP47126.1"; exon_number "3";
DS499604.1	CDS	209179	209438	gene_id "AFUB_101220"; transcript_id "unassigned_transcript_72"; gbkey "CDS"; locus_tag "AFUB_101220"; note "encoded by transcript AFUB_101220A"; product "nucleoside-diphosphate-sugar epimerases, putative"; protein_id "EDP47127.1"; exon_number "1";
DS499604.1	CDS	209485	209983	gene_id "AFUB_101220"; transcript_id "unassigned_transcript_72"; gbkey "CDS"; locus_tag "AFUB_101220"; note "encoded by transcript AFUB_101220A"; product "nucleoside-diphosphate-sugar epimerases, putative"; protein_id "EDP47127.1"; exon_number "2";
DS499604.1	CDS	211718	211762	gene_id "AFUB_101230"; transcript_id "unassigned_transcript_73"; gbkey "CDS"; locus_tag "AFUB_101230"; note "encoded by transcript AFUB_101230A~contains MIP domain similar to YFL054C (GI:836701) [Saccharomyces cerevisiae] similar to FPS1 (GI:3704) [Saccharomyces cerevisiae]"; product "aquaglyceroporin, putative"; protein_id "EDP47128.1"; exon_number "1";
DS499604.1	CDS	211604	211673	gene_id "AFUB_101230"; transcript_id "unassigned_transcript_73"; gbkey "CDS"; locus_tag "AFUB_101230"; note "encoded by transcript AFUB_101230A~contains MIP domain similar to YFL054C (GI:836701) [Saccharomyces cerevisiae] similar to FPS1 (GI:3704) [Saccharomyces cerevisiae]"; product "aquaglyceroporin, putative"; protein_id "EDP47128.1"; exon_number "2";
DS499604.1	CDS	210656	211574	gene_id "AFUB_101230"; transcript_id "unassigned_transcript_73"; gbkey "CDS"; locus_tag "AFUB_101230"; note "encoded by transcript AFUB_101230A~contains MIP domain similar to YFL054C (GI:836701) [Saccharomyces cerevisiae] similar to FPS1 (GI:3704) [Saccharomyces cerevisiae]"; product "aquaglyceroporin, putative"; protein_id "EDP47128.1"; exon_number "3";
DS499604.1	CDS	210294	210603	gene_id "AFUB_101230"; transcript_id "unassigned_transcript_73"; gbkey "CDS"; locus_tag "AFUB_101230"; note "encoded by transcript AFUB_101230A~contains MIP domain similar to YFL054C (GI:836701) [Saccharomyces cerevisiae] similar to FPS1 (GI:3704) [Saccharomyces cerevisiae]"; product "aquaglyceroporin, putative"; protein_id "EDP47128.1"; exon_number "4";
DS499604.1	CDS	214279	214920	gene_id "AFUB_101240"; transcript_id "unassigned_transcript_74"; gbkey "CDS"; locus_tag "AFUB_101240"; note "encoded by transcript AFUB_101240A"; product "hypothetical protein"; protein_id "EDP47129.1"; exon_number "1";
DS499604.1	CDS	215637	216782	gene_id "AFUB_101250"; transcript_id "unassigned_transcript_75"; gbkey "CDS"; locus_tag "AFUB_101250"; note "encoded by transcript AFUB_101250A"; product "zinc-binding oxidoreductase CipB"; protein_id "EDP47130.1"; exon_number "1";
DS499604.1	CDS	218058	218792	gene_id "AFUB_101260"; transcript_id "unassigned_transcript_76"; gbkey "CDS"; locus_tag "AFUB_101260"; note "encoded by transcript AFUB_101260A"; product "C6 transcription factor, putative"; protein_id "EDP47131.1"; exon_number "1";
DS499604.1	CDS	220020	220088	gene_id "AFUB_101270"; transcript_id "unassigned_transcript_77"; gbkey "CDS"; locus_tag "AFUB_101270"; note "encoded by transcript AFUB_101270A"; product "protein phosphatase 2C, putative"; protein_id "EDP47132.1"; exon_number "1";
DS499604.1	CDS	219858	219970	gene_id "AFUB_101270"; transcript_id "unassigned_transcript_77"; gbkey "CDS"; locus_tag "AFUB_101270"; note "encoded by transcript AFUB_101270A"; product "protein phosphatase 2C, putative"; protein_id "EDP47132.1"; exon_number "2";
DS499604.1	CDS	219581	219809	gene_id "AFUB_101270"; transcript_id "unassigned_transcript_77"; gbkey "CDS"; locus_tag "AFUB_101270"; note "encoded by transcript AFUB_101270A"; product "protein phosphatase 2C, putative"; protein_id "EDP47132.1"; exon_number "3";
DS499604.1	CDS	219364	219466	gene_id "AFUB_101270"; transcript_id "unassigned_transcript_77"; gbkey "CDS"; locus_tag "AFUB_101270"; note "encoded by transcript AFUB_101270A"; product "protein phosphatase 2C, putative"; protein_id "EDP47132.1"; exon_number "4";
DS499604.1	CDS	218944	219320	gene_id "AFUB_101270"; transcript_id "unassigned_transcript_77"; gbkey "CDS"; locus_tag "AFUB_101270"; note "encoded by transcript AFUB_101270A"; product "protein phosphatase 2C, putative"; protein_id "EDP47132.1"; exon_number "5";
DS499604.1	CDS	220828	221169	gene_id "AFUB_101280"; transcript_id "unassigned_transcript_78"; gbkey "CDS"; locus_tag "AFUB_101280"; note "encoded by transcript AFUB_101280A"; product "HHE domain protein"; protein_id "EDP47133.1"; exon_number "1";
DS499604.1	CDS	221217	221573	gene_id "AFUB_101280"; transcript_id "unassigned_transcript_78"; gbkey "CDS"; locus_tag "AFUB_101280"; note "encoded by transcript AFUB_101280A"; product "HHE domain protein"; protein_id "EDP47133.1"; exon_number "2";
DS499604.1	CDS	221987	222456	gene_id "AFUB_101290"; transcript_id "unassigned_transcript_79"; gbkey "CDS"; locus_tag "AFUB_101290"; note "encoded by transcript AFUB_101290A"; product "hypothetical protein"; protein_id "EDP47134.1"; exon_number "1";
DS499604.1	CDS	222521	222625	gene_id "AFUB_101290"; transcript_id "unassigned_transcript_79"; gbkey "CDS"; locus_tag "AFUB_101290"; note "encoded by transcript AFUB_101290A"; product "hypothetical protein"; protein_id "EDP47134.1"; exon_number "2";
DS499604.1	CDS	222946	223173	gene_id "AFUB_101290"; transcript_id "unassigned_transcript_79"; gbkey "CDS"; locus_tag "AFUB_101290"; note "encoded by transcript AFUB_101290A"; product "hypothetical protein"; protein_id "EDP47134.1"; exon_number "3";
DS499604.1	CDS	223345	223579	gene_id "AFUB_101290"; transcript_id "unassigned_transcript_79"; gbkey "CDS"; locus_tag "AFUB_101290"; note "encoded by transcript AFUB_101290A"; product "hypothetical protein"; protein_id "EDP47134.1"; exon_number "4";
DS499604.1	CDS	228017	228480	gene_id "AFUB_101300"; transcript_id "unassigned_transcript_80"; gbkey "CDS"; locus_tag "AFUB_101300"; note "encoded by transcript AFUB_101300A"; product "conserved hypothetical protein"; protein_id "EDP47135.1"; exon_number "1";
DS499604.1	CDS	227699	227919	gene_id "AFUB_101300"; transcript_id "unassigned_transcript_80"; gbkey "CDS"; locus_tag "AFUB_101300"; note "encoded by transcript AFUB_101300A"; product "conserved hypothetical protein"; protein_id "EDP47135.1"; exon_number "2";
DS499604.1	CDS	227472	227644	gene_id "AFUB_101300"; transcript_id "unassigned_transcript_80"; gbkey "CDS"; locus_tag "AFUB_101300"; note "encoded by transcript AFUB_101300A"; product "conserved hypothetical protein"; protein_id "EDP47135.1"; exon_number "3";
DS499604.1	CDS	230097	230589	gene_id "AFUB_101310"; transcript_id "unassigned_transcript_81"; gbkey "CDS"; locus_tag "AFUB_101310"; note "encoded by transcript AFUB_101310A"; product "conserved hypothetical protein"; protein_id "EDP47136.1"; exon_number "1";
DS499604.1	CDS	229943	230055	gene_id "AFUB_101310"; transcript_id "unassigned_transcript_81"; gbkey "CDS"; locus_tag "AFUB_101310"; note "encoded by transcript AFUB_101310A"; product "conserved hypothetical protein"; protein_id "EDP47136.1"; exon_number "2";
DS499604.1	CDS	229121	229843	gene_id "AFUB_101310"; transcript_id "unassigned_transcript_81"; gbkey "CDS"; locus_tag "AFUB_101310"; note "encoded by transcript AFUB_101310A"; product "conserved hypothetical protein"; protein_id "EDP47136.1"; exon_number "3";
DS499604.1	CDS	230937	232066	gene_id "AFUB_101320"; transcript_id "unassigned_transcript_82"; gbkey "CDS"; locus_tag "AFUB_101320"; note "encoded by transcript AFUB_101320A"; product "conserved hypothetical protein"; protein_id "EDP47137.1"; exon_number "1";
DS499604.1	CDS	232110	233616	gene_id "AFUB_101320"; transcript_id "unassigned_transcript_82"; gbkey "CDS"; locus_tag "AFUB_101320"; note "encoded by transcript AFUB_101320A"; product "conserved hypothetical protein"; protein_id "EDP47137.1"; exon_number "2";
DS499604.1	CDS	236749	236984	gene_id "AFUB_101330"; transcript_id "unassigned_transcript_83"; gbkey "CDS"; locus_tag "AFUB_101330"; note "encoded by transcript AFUB_101330A"; product "hypothetical protein"; protein_id "EDP47138.1"; exon_number "1";
DS499604.1	CDS	236261	236627	gene_id "AFUB_101330"; transcript_id "unassigned_transcript_83"; gbkey "CDS"; locus_tag "AFUB_101330"; note "encoded by transcript AFUB_101330A"; product "hypothetical protein"; protein_id "EDP47138.1"; exon_number "2";
DS499604.1	CDS	237056	237347	gene_id "AFUB_101340"; transcript_id "unassigned_transcript_84"; gbkey "CDS"; locus_tag "AFUB_101340"; note "encoded by transcript AFUB_101340A"; product "MFS monosaccharide transporter, putative"; protein_id "EDP47139.1"; exon_number "1";
DS499604.1	CDS	237396	238561	gene_id "AFUB_101340"; transcript_id "unassigned_transcript_84"; gbkey "CDS"; locus_tag "AFUB_101340"; note "encoded by transcript AFUB_101340A"; product "MFS monosaccharide transporter, putative"; protein_id "EDP47139.1"; exon_number "2";
DS499604.1	CDS	259009	259176	gene_id "AFUB_101350"; transcript_id "unassigned_transcript_85"; gbkey "CDS"; locus_tag "AFUB_101350"; note "encoded by transcript AFUB_101350A"; product "hypothetical protein"; protein_id "EDP47140.1"; exon_number "1";
DS499604.1	CDS	258334	258945	gene_id "AFUB_101350"; transcript_id "unassigned_transcript_85"; gbkey "CDS"; locus_tag "AFUB_101350"; note "encoded by transcript AFUB_101350A"; product "hypothetical protein"; protein_id "EDP47140.1"; exon_number "2";
DS499604.1	CDS	262826	262955	gene_id "AFUB_101360"; transcript_id "unassigned_transcript_86"; gbkey "CDS"; locus_tag "AFUB_101360"; note "encoded by transcript AFUB_101360A"; product "cell surface protein, putative"; protein_id "EDP47141.1"; exon_number "1";
DS499604.1	CDS	263013	263108	gene_id "AFUB_101360"; transcript_id "unassigned_transcript_86"; gbkey "CDS"; locus_tag "AFUB_101360"; note "encoded by transcript AFUB_101360A"; product "cell surface protein, putative"; protein_id "EDP47141.1"; exon_number "2";
DS499604.1	CDS	263157	263638	gene_id "AFUB_101360"; transcript_id "unassigned_transcript_86"; gbkey "CDS"; locus_tag "AFUB_101360"; note "encoded by transcript AFUB_101360A"; product "cell surface protein, putative"; protein_id "EDP47141.1"; exon_number "3";
DS499604.1	CDS	264137	264688	gene_id "AFUB_101370"; transcript_id "unassigned_transcript_87"; gbkey "CDS"; locus_tag "AFUB_101370"; note "encoded by transcript AFUB_101370A"; product "antigenic cell wall galactomannoprotein, putative"; protein_id "EDP47142.1"; exon_number "1";
DS499604.1	CDS	265799	266166	gene_id "AFUB_101380"; transcript_id "unassigned_transcript_88"; gbkey "CDS"; locus_tag "AFUB_101380"; note "encoded by transcript AFUB_101380A"; product "hypothetical protein"; protein_id "EDP47143.1"; exon_number "1";
DS499604.1	CDS	265483	265663	gene_id "AFUB_101380"; transcript_id "unassigned_transcript_88"; gbkey "CDS"; locus_tag "AFUB_101380"; note "encoded by transcript AFUB_101380A"; product "hypothetical protein"; protein_id "EDP47143.1"; exon_number "2";
DS499604.1	CDS	267460	269115	gene_id "AFUB_101390"; transcript_id "unassigned_transcript_89"; gbkey "CDS"; locus_tag "AFUB_101390"; note "encoded by transcript AFUB_101390A"; product "conserved hypothetical protein"; protein_id "EDP47144.1"; exon_number "1";
DS499604.1	CDS	270715	270742	gene_id "AFUB_101400"; transcript_id "unassigned_transcript_90"; gbkey "CDS"; locus_tag "AFUB_101400"; note "encoded by transcript AFUB_101400A"; product "conserved hypothetical protein"; protein_id "EDP47145.1"; exon_number "1";
DS499604.1	CDS	270886	272870	gene_id "AFUB_101400"; transcript_id "unassigned_transcript_90"; gbkey "CDS"; locus_tag "AFUB_101400"; note "encoded by transcript AFUB_101400A"; product "conserved hypothetical protein"; protein_id "EDP47145.1"; exon_number "2";
DS499604.1	CDS	274293	274597	gene_id "AFUB_101410"; transcript_id "unassigned_transcript_91"; gbkey "CDS"; locus_tag "AFUB_101410"; note "encoded by transcript AFUB_101410A"; product "short chain oxidoreductase (CsgA), putative"; protein_id "EDP47146.1"; exon_number "1";
DS499604.1	CDS	274133	274240	gene_id "AFUB_101410"; transcript_id "unassigned_transcript_91"; gbkey "CDS"; locus_tag "AFUB_101410"; note "encoded by transcript AFUB_101410A"; product "short chain oxidoreductase (CsgA), putative"; protein_id "EDP47146.1"; exon_number "2";
DS499604.1	CDS	273920	274076	gene_id "AFUB_101410"; transcript_id "unassigned_transcript_91"; gbkey "CDS"; locus_tag "AFUB_101410"; note "encoded by transcript AFUB_101410A"; product "short chain oxidoreductase (CsgA), putative"; protein_id "EDP47146.1"; exon_number "3";
DS499604.1	CDS	273664	273846	gene_id "AFUB_101410"; transcript_id "unassigned_transcript_91"; gbkey "CDS"; locus_tag "AFUB_101410"; note "encoded by transcript AFUB_101410A"; product "short chain oxidoreductase (CsgA), putative"; protein_id "EDP47146.1"; exon_number "4";
DS499604.1	CDS	275707	276309	gene_id "AFUB_101420"; transcript_id "unassigned_transcript_92"; gbkey "CDS"; locus_tag "AFUB_101420"; note "encoded by transcript AFUB_101420A"; product "MFS pantothenate transporter, putative"; protein_id "EDP47147.1"; exon_number "1";
DS499604.1	CDS	274837	275658	gene_id "AFUB_101420"; transcript_id "unassigned_transcript_92"; gbkey "CDS"; locus_tag "AFUB_101420"; note "encoded by transcript AFUB_101420A"; product "MFS pantothenate transporter, putative"; protein_id "EDP47147.1"; exon_number "2";
DS499604.1	CDS	276828	277456	gene_id "AFUB_101430"; transcript_id "unassigned_transcript_93"; gbkey "CDS"; locus_tag "AFUB_101430"; note "encoded by transcript AFUB_101430A"; product "CorA family metal ion transporter, putative"; protein_id "EDP47148.1"; exon_number "1";
DS499604.1	CDS	277508	278075	gene_id "AFUB_101430"; transcript_id "unassigned_transcript_93"; gbkey "CDS"; locus_tag "AFUB_101430"; note "encoded by transcript AFUB_101430A"; product "CorA family metal ion transporter, putative"; protein_id "EDP47148.1"; exon_number "2";
DS499604.1	CDS	278363	278904	gene_id "AFUB_101440"; transcript_id "unassigned_transcript_94"; gbkey "CDS"; locus_tag "AFUB_101440"; note "encoded by transcript AFUB_101440A"; product "oxidoreductase, short chain dehydrogenase/reductase family, putative"; protein_id "EDP47149.1"; exon_number "1";
DS499604.1	CDS	278957	279206	gene_id "AFUB_101440"; transcript_id "unassigned_transcript_94"; gbkey "CDS"; locus_tag "AFUB_101440"; note "encoded by transcript AFUB_101440A"; product "oxidoreductase, short chain dehydrogenase/reductase family, putative"; protein_id "EDP47149.1"; exon_number "2";
DS499604.1	CDS	281320	281594	gene_id "AFUB_101450"; transcript_id "unassigned_transcript_95"; gbkey "CDS"; locus_tag "AFUB_101450"; note "encoded by transcript AFUB_101450A"; product "RNA polymerase II mediator complex component SRB4, putative"; protein_id "EDP47150.1"; exon_number "1";
DS499604.1	CDS	280880	281265	gene_id "AFUB_101450"; transcript_id "unassigned_transcript_95"; gbkey "CDS"; locus_tag "AFUB_101450"; note "encoded by transcript AFUB_101450A"; product "RNA polymerase II mediator complex component SRB4, putative"; protein_id "EDP47150.1"; exon_number "2";
DS499604.1	CDS	279566	280821	gene_id "AFUB_101450"; transcript_id "unassigned_transcript_95"; gbkey "CDS"; locus_tag "AFUB_101450"; note "encoded by transcript AFUB_101450A"; product "RNA polymerase II mediator complex component SRB4, putative"; protein_id "EDP47150.1"; exon_number "3";
DS499604.1	CDS	282607	283347	gene_id "AFUB_101460"; transcript_id "unassigned_transcript_96"; gbkey "CDS"; locus_tag "AFUB_101460"; note "encoded by transcript AFUB_101460A"; product "6-phosphofructokinase alpha subunit"; protein_id "EDP47151.1"; exon_number "1";
DS499604.1	CDS	283404	283865	gene_id "AFUB_101460"; transcript_id "unassigned_transcript_96"; gbkey "CDS"; locus_tag "AFUB_101460"; note "encoded by transcript AFUB_101460A"; product "6-phosphofructokinase alpha subunit"; protein_id "EDP47151.1"; exon_number "2";
DS499604.1	CDS	283913	285133	gene_id "AFUB_101460"; transcript_id "unassigned_transcript_96"; gbkey "CDS"; locus_tag "AFUB_101460"; note "encoded by transcript AFUB_101460A"; product "6-phosphofructokinase alpha subunit"; protein_id "EDP47151.1"; exon_number "3";
DS499604.1	CDS	287018	287042	gene_id "AFUB_101470"; transcript_id "unassigned_transcript_97"; gbkey "CDS"; locus_tag "AFUB_101470"; note "encoded by transcript AFUB_101470A"; product "IMP-specific 5'-nucleotidase (Isn1), putative"; protein_id "EDP47152.1"; exon_number "1";
DS499604.1	CDS	286828	286910	gene_id "AFUB_101470"; transcript_id "unassigned_transcript_97"; gbkey "CDS"; locus_tag "AFUB_101470"; note "encoded by transcript AFUB_101470A"; product "IMP-specific 5'-nucleotidase (Isn1), putative"; protein_id "EDP47152.1"; exon_number "2";
DS499604.1	CDS	285788	286781	gene_id "AFUB_101470"; transcript_id "unassigned_transcript_97"; gbkey "CDS"; locus_tag "AFUB_101470"; note "encoded by transcript AFUB_101470A"; product "IMP-specific 5'-nucleotidase (Isn1), putative"; protein_id "EDP47152.1"; exon_number "3";
DS499604.1	CDS	285568	285707	gene_id "AFUB_101470"; transcript_id "unassigned_transcript_97"; gbkey "CDS"; locus_tag "AFUB_101470"; note "encoded by transcript AFUB_101470A"; product "IMP-specific 5'-nucleotidase (Isn1), putative"; protein_id "EDP47152.1"; exon_number "4";
DS499604.1	CDS	285407	285508	gene_id "AFUB_101470"; transcript_id "unassigned_transcript_97"; gbkey "CDS"; locus_tag "AFUB_101470"; note "encoded by transcript AFUB_101470A"; product "IMP-specific 5'-nucleotidase (Isn1), putative"; protein_id "EDP47152.1"; exon_number "5";
DS499604.1	CDS	287668	288483	gene_id "AFUB_101480"; transcript_id "unassigned_transcript_98"; gbkey "CDS"; locus_tag "AFUB_101480"; note "encoded by transcript AFUB_101480A"; product "conserved hypothetical protein"; protein_id "EDP47153.1"; exon_number "1";
DS499604.1	CDS	290132	290409	gene_id "AFUB_101490"; transcript_id "unassigned_transcript_99"; gbkey "CDS"; locus_tag "AFUB_101490"; note "encoded by transcript AFUB_101490A"; product "MFS quinate transporter, putative"; protein_id "EDP47154.1"; exon_number "1";
DS499604.1	CDS	289893	290082	gene_id "AFUB_101490"; transcript_id "unassigned_transcript_99"; gbkey "CDS"; locus_tag "AFUB_101490"; note "encoded by transcript AFUB_101490A"; product "MFS quinate transporter, putative"; protein_id "EDP47154.1"; exon_number "2";
DS499604.1	CDS	289713	289841	gene_id "AFUB_101490"; transcript_id "unassigned_transcript_99"; gbkey "CDS"; locus_tag "AFUB_101490"; note "encoded by transcript AFUB_101490A"; product "MFS quinate transporter, putative"; protein_id "EDP47154.1"; exon_number "3";
DS499604.1	CDS	288586	289659	gene_id "AFUB_101490"; transcript_id "unassigned_transcript_99"; gbkey "CDS"; locus_tag "AFUB_101490"; note "encoded by transcript AFUB_101490A"; product "MFS quinate transporter, putative"; protein_id "EDP47154.1"; exon_number "4";
DS499604.1	CDS	293268	293490	gene_id "AFUB_101500"; transcript_id "unassigned_transcript_100"; gbkey "CDS"; locus_tag "AFUB_101500"; note "encoded by transcript AFUB_101500A"; product "MFS transporter, putative"; protein_id "EDP47155.1"; exon_number "1";
DS499604.1	CDS	291922	293210	gene_id "AFUB_101500"; transcript_id "unassigned_transcript_100"; gbkey "CDS"; locus_tag "AFUB_101500"; note "encoded by transcript AFUB_101500A"; product "MFS transporter, putative"; protein_id "EDP47155.1"; exon_number "2";
DS499604.1	CDS	296133	296986	gene_id "AFUB_101510"; transcript_id "unassigned_transcript_101"; gbkey "CDS"; locus_tag "AFUB_101510"; note "encoded by transcript AFUB_101510A"; product "C6 transcription factor, putative"; protein_id "EDP47156.1"; exon_number "1";
DS499604.1	CDS	297288	297858	gene_id "AFUB_101510"; transcript_id "unassigned_transcript_101"; gbkey "CDS"; locus_tag "AFUB_101510"; note "encoded by transcript AFUB_101510A"; product "C6 transcription factor, putative"; protein_id "EDP47156.1"; exon_number "2";
DS499604.1	CDS	297922	298470	gene_id "AFUB_101510"; transcript_id "unassigned_transcript_101"; gbkey "CDS"; locus_tag "AFUB_101510"; note "encoded by transcript AFUB_101510A"; product "C6 transcription factor, putative"; protein_id "EDP47156.1"; exon_number "3";
DS499604.1	CDS	299999	300069	gene_id "AFUB_101520"; transcript_id "unassigned_transcript_102"; gbkey "CDS"; locus_tag "AFUB_101520"; note "encoded by transcript AFUB_101520A"; product "hypothetical protein"; protein_id "EDP47157.1"; exon_number "1";
DS499604.1	CDS	300121	300571	gene_id "AFUB_101520"; transcript_id "unassigned_transcript_102"; gbkey "CDS"; locus_tag "AFUB_101520"; note "encoded by transcript AFUB_101520A"; product "hypothetical protein"; protein_id "EDP47157.1"; exon_number "2";
DS499604.1	CDS	300997	301094	gene_id "AFUB_101530"; transcript_id "unassigned_transcript_103"; gbkey "CDS"; locus_tag "AFUB_101530"; note "encoded by transcript AFUB_101530A"; product "sensor histidine kinase/response regulator, putative"; protein_id "EDP47158.1"; exon_number "1";
DS499604.1	CDS	301156	301824	gene_id "AFUB_101530"; transcript_id "unassigned_transcript_103"; gbkey "CDS"; locus_tag "AFUB_101530"; note "encoded by transcript AFUB_101530A"; product "sensor histidine kinase/response regulator, putative"; protein_id "EDP47158.1"; exon_number "2";
DS499604.1	CDS	301870	302898	gene_id "AFUB_101530"; transcript_id "unassigned_transcript_103"; gbkey "CDS"; locus_tag "AFUB_101530"; note "encoded by transcript AFUB_101530A"; product "sensor histidine kinase/response regulator, putative"; protein_id "EDP47158.1"; exon_number "3";
DS499604.1	CDS	302948	303578	gene_id "AFUB_101530"; transcript_id "unassigned_transcript_103"; gbkey "CDS"; locus_tag "AFUB_101530"; note "encoded by transcript AFUB_101530A"; product "sensor histidine kinase/response regulator, putative"; protein_id "EDP47158.1"; exon_number "4";
DS499604.1	CDS	303935	304040	gene_id "AFUB_101540"; transcript_id "unassigned_transcript_104"; gbkey "CDS"; locus_tag "AFUB_101540"; note "encoded by transcript AFUB_101540A"; product "conserved hypothetical protein"; protein_id "EDP47159.1"; exon_number "1";
DS499604.1	CDS	303714	303877	gene_id "AFUB_101540"; transcript_id "unassigned_transcript_104"; gbkey "CDS"; locus_tag "AFUB_101540"; note "encoded by transcript AFUB_101540A"; product "conserved hypothetical protein"; protein_id "EDP47159.1"; exon_number "2";
DS499604.1	CDS	304365	305123	gene_id "AFUB_101550"; transcript_id "unassigned_transcript_105"; gbkey "CDS"; locus_tag "AFUB_101550"; note "encoded by transcript AFUB_101550A"; product "short chain dehydrogenase, putative"; protein_id "EDP47160.1"; exon_number "1";
DS499604.1	CDS	306476	306667	gene_id "AFUB_101559"; transcript_id "unassigned_transcript_106"; gbkey "CDS"; locus_tag "AFUB_101559"; note "encoded by transcript AFUB_101559A"; product "ABC multidrug transporter, putative"; protein_id "EDP47161.1"; exon_number "1";
DS499604.1	CDS	306714	306758	gene_id "AFUB_101559"; transcript_id "unassigned_transcript_106"; gbkey "CDS"; locus_tag "AFUB_101559"; note "encoded by transcript AFUB_101559A"; product "ABC multidrug transporter, putative"; protein_id "EDP47161.1"; exon_number "2";
DS499604.1	CDS	306802	308260	gene_id "AFUB_101559"; transcript_id "unassigned_transcript_106"; gbkey "CDS"; locus_tag "AFUB_101559"; note "encoded by transcript AFUB_101559A"; product "ABC multidrug transporter, putative"; protein_id "EDP47161.1"; exon_number "3";
DS499604.1	CDS	308305	308902	gene_id "AFUB_101559"; transcript_id "unassigned_transcript_106"; gbkey "CDS"; locus_tag "AFUB_101559"; note "encoded by transcript AFUB_101559A"; product "ABC multidrug transporter, putative"; protein_id "EDP47161.1"; exon_number "4";
DS499604.1	CDS	308950	309224	gene_id "AFUB_101559"; transcript_id "unassigned_transcript_106"; gbkey "CDS"; locus_tag "AFUB_101559"; note "encoded by transcript AFUB_101559A"; product "ABC multidrug transporter, putative"; protein_id "EDP47161.1"; exon_number "5";
DS499604.1	CDS	309273	309351	gene_id "AFUB_101559"; transcript_id "unassigned_transcript_106"; gbkey "CDS"; locus_tag "AFUB_101559"; note "encoded by transcript AFUB_101559A"; product "ABC multidrug transporter, putative"; protein_id "EDP47161.1"; exon_number "6";
DS499604.1	CDS	309433	310138	gene_id "AFUB_101559"; transcript_id "unassigned_transcript_106"; gbkey "CDS"; locus_tag "AFUB_101559"; note "encoded by transcript AFUB_101559A"; product "ABC multidrug transporter, putative"; protein_id "EDP47161.1"; exon_number "7";
DS499604.1	CDS	310196	310792	gene_id "AFUB_101559"; transcript_id "unassigned_transcript_106"; gbkey "CDS"; locus_tag "AFUB_101559"; note "encoded by transcript AFUB_101559A"; product "ABC multidrug transporter, putative"; protein_id "EDP47161.1"; exon_number "8";
DS499604.1	CDS	310841	310936	gene_id "AFUB_101559"; transcript_id "unassigned_transcript_106"; gbkey "CDS"; locus_tag "AFUB_101559"; note "encoded by transcript AFUB_101559A"; product "ABC multidrug transporter, putative"; protein_id "EDP47161.1"; exon_number "9";
DS499604.1	CDS	311012	311815	gene_id "AFUB_101560"; transcript_id "unassigned_transcript_107"; gbkey "CDS"; locus_tag "AFUB_101560"; note "encoded by transcript AFUB_101560A"; product "conserved hypothetical protein"; protein_id "EDP47162.1"; exon_number "1";
DS499604.1	CDS	313398	313569	gene_id "AFUB_101570"; transcript_id "unassigned_transcript_108"; gbkey "CDS"; locus_tag "AFUB_101570"; note "encoded by transcript AFUB_101570A"; product "acid phosphatase, putative"; protein_id "EDP47163.1"; exon_number "1";
DS499604.1	CDS	313620	314326	gene_id "AFUB_101570"; transcript_id "unassigned_transcript_108"; gbkey "CDS"; locus_tag "AFUB_101570"; note "encoded by transcript AFUB_101570A"; product "acid phosphatase, putative"; protein_id "EDP47163.1"; exon_number "2";
DS499604.1	CDS	318444	318580	gene_id "AFUB_101580"; transcript_id "unassigned_transcript_109"; gbkey "CDS"; locus_tag "AFUB_101580"; note "encoded by transcript AFUB_101580A"; product "MFS multidrug transporter, putative"; protein_id "EDP47164.1"; exon_number "1";
DS499604.1	CDS	317378	318310	gene_id "AFUB_101580"; transcript_id "unassigned_transcript_109"; gbkey "CDS"; locus_tag "AFUB_101580"; note "encoded by transcript AFUB_101580A"; product "MFS multidrug transporter, putative"; protein_id "EDP47164.1"; exon_number "2";
DS499604.1	CDS	316673	317321	gene_id "AFUB_101580"; transcript_id "unassigned_transcript_109"; gbkey "CDS"; locus_tag "AFUB_101580"; note "encoded by transcript AFUB_101580A"; product "MFS multidrug transporter, putative"; protein_id "EDP47164.1"; exon_number "3";
DS499604.1	CDS	318824	319666	gene_id "AFUB_101590"; transcript_id "unassigned_transcript_110"; gbkey "CDS"; locus_tag "AFUB_101590"; note "encoded by transcript AFUB_101590A"; product "Zn2+ dependent hydrolase, putative"; protein_id "EDP47165.1"; exon_number "1";
DS499604.1	CDS	320596	320735	gene_id "AFUB_101600"; transcript_id "unassigned_transcript_111"; gbkey "CDS"; locus_tag "AFUB_101600"; note "encoded by transcript AFUB_101600A"; product "hypothetical protein"; protein_id "EDP47166.1"; exon_number "1";
DS499604.1	CDS	320822	321269	gene_id "AFUB_101600"; transcript_id "unassigned_transcript_111"; gbkey "CDS"; locus_tag "AFUB_101600"; note "encoded by transcript AFUB_101600A"; product "hypothetical protein"; protein_id "EDP47166.1"; exon_number "2";
DS499604.1	CDS	321343	321906	gene_id "AFUB_101600"; transcript_id "unassigned_transcript_111"; gbkey "CDS"; locus_tag "AFUB_101600"; note "encoded by transcript AFUB_101600A"; product "hypothetical protein"; protein_id "EDP47166.1"; exon_number "3";
DS499604.1	CDS	323256	324338	gene_id "AFUB_101610"; transcript_id "unassigned_transcript_112"; gbkey "CDS"; locus_tag "AFUB_101610"; note "encoded by transcript AFUB_101610A~similar to SP:O14405: endo-1,4-beta-glucanase IV; Cellulase IV [Hypocrea jecorina]"; product "endoglucanase/cellulase, putative"; protein_id "EDP47167.1"; exon_number "1";
DS499604.1	CDS	323141	323149	gene_id "AFUB_101610"; transcript_id "unassigned_transcript_112"; gbkey "CDS"; locus_tag "AFUB_101610"; note "encoded by transcript AFUB_101610A~similar to SP:O14405: endo-1,4-beta-glucanase IV; Cellulase IV [Hypocrea jecorina]"; product "endoglucanase/cellulase, putative"; protein_id "EDP47167.1"; exon_number "2";
DS499604.1	CDS	325821	326251	gene_id "AFUB_101620"; transcript_id "unassigned_transcript_113"; gbkey "CDS"; locus_tag "AFUB_101620"; note "encoded by transcript AFUB_101620A~similar to exo-beta-1,3-glucanase (GI:18149176) [Aspergillus phoenicis]"; product "exo-1,3-beta glucanase, putative"; protein_id "EDP47168.1"; exon_number "1";
DS499604.1	CDS	326360	326595	gene_id "AFUB_101620"; transcript_id "unassigned_transcript_113"; gbkey "CDS"; locus_tag "AFUB_101620"; note "encoded by transcript AFUB_101620A~similar to exo-beta-1,3-glucanase (GI:18149176) [Aspergillus phoenicis]"; product "exo-1,3-beta glucanase, putative"; protein_id "EDP47168.1"; exon_number "2";
DS499604.1	CDS	326651	327157	gene_id "AFUB_101620"; transcript_id "unassigned_transcript_113"; gbkey "CDS"; locus_tag "AFUB_101620"; note "encoded by transcript AFUB_101620A~similar to exo-beta-1,3-glucanase (GI:18149176) [Aspergillus phoenicis]"; product "exo-1,3-beta glucanase, putative"; protein_id "EDP47168.1"; exon_number "3";
DS499604.1	CDS	327224	327808	gene_id "AFUB_101620"; transcript_id "unassigned_transcript_113"; gbkey "CDS"; locus_tag "AFUB_101620"; note "encoded by transcript AFUB_101620A~similar to exo-beta-1,3-glucanase (GI:18149176) [Aspergillus phoenicis]"; product "exo-1,3-beta glucanase, putative"; protein_id "EDP47168.1"; exon_number "4";
DS499604.1	CDS	327880	328097	gene_id "AFUB_101620"; transcript_id "unassigned_transcript_113"; gbkey "CDS"; locus_tag "AFUB_101620"; note "encoded by transcript AFUB_101620A~similar to exo-beta-1,3-glucanase (GI:18149176) [Aspergillus phoenicis]"; product "exo-1,3-beta glucanase, putative"; protein_id "EDP47168.1"; exon_number "5";
DS499604.1	CDS	328748	328772	gene_id "AFUB_101629"; transcript_id "unassigned_transcript_114"; gbkey "CDS"; locus_tag "AFUB_101629"; note "encoded by transcript AFUB_101629A"; product "hypothetical protein"; protein_id "EDP47169.1"; exon_number "2";
DS499604.1	CDS	328399	328724	gene_id "AFUB_101629"; transcript_id "unassigned_transcript_114"; gbkey "CDS"; locus_tag "AFUB_101629"; note "encoded by transcript AFUB_101629A"; product "hypothetical protein"; protein_id "EDP47169.1"; exon_number "3";
DS499604.1	CDS	329859	330470	gene_id "AFUB_101630"; transcript_id "unassigned_transcript_115"; gbkey "CDS"; locus_tag "AFUB_101630"; note "encoded by transcript AFUB_101630A"; product "hypothetical protein"; protein_id "EDP47170.1"; exon_number "1";
DS499604.1	CDS	333087	333443	gene_id "AFUB_101640"; transcript_id "unassigned_transcript_116"; gbkey "CDS"; locus_tag "AFUB_101640"; note "encoded by transcript AFUB_101640A"; product "dienelactone hydrolase family protein"; protein_id "EDP47171.1"; exon_number "1";
DS499604.1	CDS	333514	333643	gene_id "AFUB_101640"; transcript_id "unassigned_transcript_116"; gbkey "CDS"; locus_tag "AFUB_101640"; note "encoded by transcript AFUB_101640A"; product "dienelactone hydrolase family protein"; protein_id "EDP47171.1"; exon_number "2";
DS499604.1	CDS	333704	333915	gene_id "AFUB_101640"; transcript_id "unassigned_transcript_116"; gbkey "CDS"; locus_tag "AFUB_101640"; note "encoded by transcript AFUB_101640A"; product "dienelactone hydrolase family protein"; protein_id "EDP47171.1"; exon_number "3";
DS499604.1	CDS	336012	337679	gene_id "AFUB_101650"; transcript_id "unassigned_transcript_117"; gbkey "CDS"; locus_tag "AFUB_101650"; note "encoded by transcript AFUB_101650A"; product "MFS multidrug transporter, putative"; protein_id "EDP47172.1"; exon_number "1";
DS499604.1	CDS	338250	339581	gene_id "AFUB_101660"; transcript_id "unassigned_transcript_118"; gbkey "CDS"; locus_tag "AFUB_101660"; note "encoded by transcript AFUB_101660A"; product "N,N-dimethylglycine oxidase"; protein_id "EDP47173.1"; exon_number "1";
DS499604.1	CDS	339884	343069	gene_id "AFUB_101670"; transcript_id "unassigned_transcript_119"; gbkey "CDS"; locus_tag "AFUB_101670"; note "encoded by transcript AFUB_101670A"; product "von Willebrand domain protein"; protein_id "EDP47174.1"; exon_number "1";
DS499604.1	CDS	343348	343799	gene_id "AFUB_101680"; transcript_id "unassigned_transcript_120"; gbkey "CDS"; locus_tag "AFUB_101680"; note "encoded by transcript AFUB_101680A"; product "hypothetical protein"; protein_id "EDP47175.1"; exon_number "1";
DS499604.1	CDS	344654	344843	gene_id "AFUB_101680"; transcript_id "unassigned_transcript_120"; gbkey "CDS"; locus_tag "AFUB_101680"; note "encoded by transcript AFUB_101680A"; product "hypothetical protein"; protein_id "EDP47175.1"; exon_number "2";
DS499604.1	CDS	346149	346631	gene_id "AFUB_101690"; transcript_id "unassigned_transcript_121"; gbkey "CDS"; locus_tag "AFUB_101690"; note "encoded by transcript AFUB_101690A"; product "hypothetical protein"; protein_id "EDP47176.1"; exon_number "1";
DS499604.1	CDS	348858	349158	gene_id "AFUB_101700"; transcript_id "unassigned_transcript_122"; gbkey "CDS"; locus_tag "AFUB_101700"; note "encoded by transcript AFUB_101700A"; product "extracellular guanyl-specific ribonuclease, putative"; protein_id "EDP47177.1"; exon_number "1";
DS499604.1	CDS	348725	348810	gene_id "AFUB_101700"; transcript_id "unassigned_transcript_122"; gbkey "CDS"; locus_tag "AFUB_101700"; note "encoded by transcript AFUB_101700A"; product "extracellular guanyl-specific ribonuclease, putative"; protein_id "EDP47177.1"; exon_number "2";
DS499604.1	CDS	348309	348672	gene_id "AFUB_101700"; transcript_id "unassigned_transcript_122"; gbkey "CDS"; locus_tag "AFUB_101700"; note "encoded by transcript AFUB_101700A"; product "extracellular guanyl-specific ribonuclease, putative"; protein_id "EDP47177.1"; exon_number "3";
DS499604.1	CDS	348150	348259	gene_id "AFUB_101700"; transcript_id "unassigned_transcript_122"; gbkey "CDS"; locus_tag "AFUB_101700"; note "encoded by transcript AFUB_101700A"; product "extracellular guanyl-specific ribonuclease, putative"; protein_id "EDP47177.1"; exon_number "4";
DS499604.1	CDS	349779	350175	gene_id "AFUB_101710"; transcript_id "unassigned_transcript_123"; gbkey "CDS"; locus_tag "AFUB_101710"; note "encoded by transcript AFUB_101710A"; product "conserved hypothetical protein"; protein_id "EDP47178.1"; exon_number "1";
DS499604.1	CDS	350222	350697	gene_id "AFUB_101710"; transcript_id "unassigned_transcript_123"; gbkey "CDS"; locus_tag "AFUB_101710"; note "encoded by transcript AFUB_101710A"; product "conserved hypothetical protein"; protein_id "EDP47178.1"; exon_number "2";
DS499604.1	CDS	353446	353613	gene_id "AFUB_101720"; transcript_id "unassigned_transcript_124"; gbkey "CDS"; locus_tag "AFUB_101720"; note "encoded by transcript AFUB_101720A"; product "conserved hypothetical protein"; protein_id "EDP47179.1"; exon_number "1";
DS499604.1	CDS	353143	353390	gene_id "AFUB_101720"; transcript_id "unassigned_transcript_124"; gbkey "CDS"; locus_tag "AFUB_101720"; note "encoded by transcript AFUB_101720A"; product "conserved hypothetical protein"; protein_id "EDP47179.1"; exon_number "2";
DS499604.1	CDS	352998	353094	gene_id "AFUB_101720"; transcript_id "unassigned_transcript_124"; gbkey "CDS"; locus_tag "AFUB_101720"; note "encoded by transcript AFUB_101720A"; product "conserved hypothetical protein"; protein_id "EDP47179.1"; exon_number "3";
DS499604.1	CDS	355488	355628	gene_id "AFUB_101730"; transcript_id "unassigned_transcript_125"; gbkey "CDS"; locus_tag "AFUB_101730"; note "encoded by transcript AFUB_101730A"; product "GABA permease, putative"; protein_id "EDP47180.1"; exon_number "1";
DS499604.1	CDS	355372	355442	gene_id "AFUB_101730"; transcript_id "unassigned_transcript_125"; gbkey "CDS"; locus_tag "AFUB_101730"; note "encoded by transcript AFUB_101730A"; product "GABA permease, putative"; protein_id "EDP47180.1"; exon_number "2";
DS499604.1	CDS	355208	355321	gene_id "AFUB_101730"; transcript_id "unassigned_transcript_125"; gbkey "CDS"; locus_tag "AFUB_101730"; note "encoded by transcript AFUB_101730A"; product "GABA permease, putative"; protein_id "EDP47180.1"; exon_number "3";
DS499604.1	CDS	354692	355152	gene_id "AFUB_101730"; transcript_id "unassigned_transcript_125"; gbkey "CDS"; locus_tag "AFUB_101730"; note "encoded by transcript AFUB_101730A"; product "GABA permease, putative"; protein_id "EDP47180.1"; exon_number "4";
DS499604.1	CDS	353872	354650	gene_id "AFUB_101730"; transcript_id "unassigned_transcript_125"; gbkey "CDS"; locus_tag "AFUB_101730"; note "encoded by transcript AFUB_101730A"; product "GABA permease, putative"; protein_id "EDP47180.1"; exon_number "5";
DS499604.1	CDS	356222	356419	gene_id "AFUB_101740"; transcript_id "unassigned_transcript_126"; gbkey "CDS"; locus_tag "AFUB_101740"; note "encoded by transcript AFUB_101740A"; product "conserved hypothetical protein"; protein_id "EDP47181.1"; exon_number "1";
DS499604.1	CDS	356489	356593	gene_id "AFUB_101740"; transcript_id "unassigned_transcript_126"; gbkey "CDS"; locus_tag "AFUB_101740"; note "encoded by transcript AFUB_101740A"; product "conserved hypothetical protein"; protein_id "EDP47181.1"; exon_number "2";
DS499604.1	CDS	356639	356857	gene_id "AFUB_101740"; transcript_id "unassigned_transcript_126"; gbkey "CDS"; locus_tag "AFUB_101740"; note "encoded by transcript AFUB_101740A"; product "conserved hypothetical protein"; protein_id "EDP47181.1"; exon_number "3";
DS499604.1	CDS	356916	357043	gene_id "AFUB_101740"; transcript_id "unassigned_transcript_126"; gbkey "CDS"; locus_tag "AFUB_101740"; note "encoded by transcript AFUB_101740A"; product "conserved hypothetical protein"; protein_id "EDP47181.1"; exon_number "4";
DS499604.1	CDS	357087	357507	gene_id "AFUB_101740"; transcript_id "unassigned_transcript_126"; gbkey "CDS"; locus_tag "AFUB_101740"; note "encoded by transcript AFUB_101740A"; product "conserved hypothetical protein"; protein_id "EDP47181.1"; exon_number "5";
DS499604.1	CDS	358319	359857	gene_id "AFUB_101750"; transcript_id "unassigned_transcript_127"; gbkey "CDS"; locus_tag "AFUB_101750"; note "encoded by transcript AFUB_101750A"; product "mitochondrial chaperone ATPase (Bcs1), putative"; protein_id "EDP47182.1"; exon_number "1";
DS499604.1	CDS	364657	364941	gene_id "AFUB_101760"; transcript_id "unassigned_transcript_128"; gbkey "CDS"; locus_tag "AFUB_101760"; note "encoded by transcript AFUB_101760A"; product "integral membrane protein"; protein_id "EDP47183.1"; exon_number "1";
DS499604.1	CDS	363805	364552	gene_id "AFUB_101760"; transcript_id "unassigned_transcript_128"; gbkey "CDS"; locus_tag "AFUB_101760"; note "encoded by transcript AFUB_101760A"; product "integral membrane protein"; protein_id "EDP47183.1"; exon_number "2";
DS499604.1	CDS	363579	363745	gene_id "AFUB_101760"; transcript_id "unassigned_transcript_128"; gbkey "CDS"; locus_tag "AFUB_101760"; note "encoded by transcript AFUB_101760A"; product "integral membrane protein"; protein_id "EDP47183.1"; exon_number "3";
DS499604.1	CDS	366350	366962	gene_id "AFUB_101770"; transcript_id "unassigned_transcript_129"; gbkey "CDS"; locus_tag "AFUB_101770"; note "encoded by transcript AFUB_101770A"; product "hypothetical protein"; protein_id "EDP47184.1"; exon_number "1";
DS499604.1	CDS	367020	368107	gene_id "AFUB_101770"; transcript_id "unassigned_transcript_129"; gbkey "CDS"; locus_tag "AFUB_101770"; note "encoded by transcript AFUB_101770A"; product "hypothetical protein"; protein_id "EDP47184.1"; exon_number "2";
DS499604.1	CDS	374259	374354	gene_id "AFUB_101780"; transcript_id "unassigned_transcript_130"; gbkey "CDS"; locus_tag "AFUB_101780"; note "encoded by transcript AFUB_101780A"; product "endo-chitosanase, pseudogene"; protein_id "EDP47185.1"; exon_number "1";
DS499604.1	CDS	374422	374784	gene_id "AFUB_101780"; transcript_id "unassigned_transcript_130"; gbkey "CDS"; locus_tag "AFUB_101780"; note "encoded by transcript AFUB_101780A"; product "endo-chitosanase, pseudogene"; protein_id "EDP47185.1"; exon_number "2";
DS499604.1	CDS	374867	375121	gene_id "AFUB_101780"; transcript_id "unassigned_transcript_130"; gbkey "CDS"; locus_tag "AFUB_101780"; note "encoded by transcript AFUB_101780A"; product "endo-chitosanase, pseudogene"; protein_id "EDP47185.1"; exon_number "3";
DS499604.1	CDS	376976	377173	gene_id "AFUB_101790"; transcript_id "unassigned_transcript_131"; gbkey "CDS"; locus_tag "AFUB_101790"; note "encoded by transcript AFUB_101790A"; product "UPF0075 family protein"; protein_id "EDP47186.1"; exon_number "1";
DS499604.1	CDS	375734	376909	gene_id "AFUB_101790"; transcript_id "unassigned_transcript_131"; gbkey "CDS"; locus_tag "AFUB_101790"; note "encoded by transcript AFUB_101790A"; product "UPF0075 family protein"; protein_id "EDP47186.1"; exon_number "2";
DS499604.1	CDS	377742	377980	gene_id "AFUB_101800"; transcript_id "unassigned_transcript_132"; gbkey "CDS"; locus_tag "AFUB_101800"; note "encoded by transcript AFUB_101800A"; product "DUF89 domain protein"; protein_id "EDP47187.1"; exon_number "1";
DS499604.1	CDS	378034	378150	gene_id "AFUB_101800"; transcript_id "unassigned_transcript_132"; gbkey "CDS"; locus_tag "AFUB_101800"; note "encoded by transcript AFUB_101800A"; product "DUF89 domain protein"; protein_id "EDP47187.1"; exon_number "2";
DS499604.1	CDS	378206	379199	gene_id "AFUB_101800"; transcript_id "unassigned_transcript_132"; gbkey "CDS"; locus_tag "AFUB_101800"; note "encoded by transcript AFUB_101800A"; product "DUF89 domain protein"; protein_id "EDP47187.1"; exon_number "3";
DS499604.1	CDS	381134	381162	gene_id "AFUB_101810"; transcript_id "unassigned_transcript_133"; gbkey "CDS"; locus_tag "AFUB_101810"; note "encoded by transcript AFUB_101810A"; product "conserved hypothetical protein"; protein_id "EDP47188.1"; exon_number "1";
DS499604.1	CDS	381014	381042	gene_id "AFUB_101810"; transcript_id "unassigned_transcript_133"; gbkey "CDS"; locus_tag "AFUB_101810"; note "encoded by transcript AFUB_101810A"; product "conserved hypothetical protein"; protein_id "EDP47188.1"; exon_number "2";
DS499604.1	CDS	380268	380960	gene_id "AFUB_101810"; transcript_id "unassigned_transcript_133"; gbkey "CDS"; locus_tag "AFUB_101810"; note "encoded by transcript AFUB_101810A"; product "conserved hypothetical protein"; protein_id "EDP47188.1"; exon_number "3";
DS499604.1	CDS	379737	380216	gene_id "AFUB_101810"; transcript_id "unassigned_transcript_133"; gbkey "CDS"; locus_tag "AFUB_101810"; note "encoded by transcript AFUB_101810A"; product "conserved hypothetical protein"; protein_id "EDP47188.1"; exon_number "4";
DS499604.1	CDS	379581	379676	gene_id "AFUB_101810"; transcript_id "unassigned_transcript_133"; gbkey "CDS"; locus_tag "AFUB_101810"; note "encoded by transcript AFUB_101810A"; product "conserved hypothetical protein"; protein_id "EDP47188.1"; exon_number "5";
DS499604.1	CDS	379415	379514	gene_id "AFUB_101810"; transcript_id "unassigned_transcript_133"; gbkey "CDS"; locus_tag "AFUB_101810"; note "encoded by transcript AFUB_101810A"; product "conserved hypothetical protein"; protein_id "EDP47188.1"; exon_number "6";
DS499604.1	CDS	379324	379366	gene_id "AFUB_101810"; transcript_id "unassigned_transcript_133"; gbkey "CDS"; locus_tag "AFUB_101810"; note "encoded by transcript AFUB_101810A"; product "conserved hypothetical protein"; protein_id "EDP47188.1"; exon_number "7";
DS499604.1	CDS	381606	381746	gene_id "AFUB_101820"; transcript_id "unassigned_transcript_134"; gbkey "CDS"; locus_tag "AFUB_101820"; note "encoded by transcript AFUB_101820A"; product "MFS monosaccharide transporter, putative"; protein_id "EDP47189.1"; exon_number "1";
DS499604.1	CDS	381813	382762	gene_id "AFUB_101820"; transcript_id "unassigned_transcript_134"; gbkey "CDS"; locus_tag "AFUB_101820"; note "encoded by transcript AFUB_101820A"; product "MFS monosaccharide transporter, putative"; protein_id "EDP47189.1"; exon_number "2";
DS499604.1	CDS	382817	383072	gene_id "AFUB_101820"; transcript_id "unassigned_transcript_134"; gbkey "CDS"; locus_tag "AFUB_101820"; note "encoded by transcript AFUB_101820A"; product "MFS monosaccharide transporter, putative"; protein_id "EDP47189.1"; exon_number "3";
DS499604.1	CDS	383126	383371	gene_id "AFUB_101820"; transcript_id "unassigned_transcript_134"; gbkey "CDS"; locus_tag "AFUB_101820"; note "encoded by transcript AFUB_101820A"; product "MFS monosaccharide transporter, putative"; protein_id "EDP47189.1"; exon_number "4";
DS499604.1	CDS	384993	385603	gene_id "AFUB_101830"; transcript_id "unassigned_transcript_135"; gbkey "CDS"; locus_tag "AFUB_101830"; note "encoded by transcript AFUB_101830A"; product "conserved hypothetical protein"; protein_id "EDP47190.1"; exon_number "1";
DS499604.1	CDS	384814	384939	gene_id "AFUB_101830"; transcript_id "unassigned_transcript_135"; gbkey "CDS"; locus_tag "AFUB_101830"; note "encoded by transcript AFUB_101830A"; product "conserved hypothetical protein"; protein_id "EDP47190.1"; exon_number "2";
DS499604.1	CDS	384677	384760	gene_id "AFUB_101830"; transcript_id "unassigned_transcript_135"; gbkey "CDS"; locus_tag "AFUB_101830"; note "encoded by transcript AFUB_101830A"; product "conserved hypothetical protein"; protein_id "EDP47190.1"; exon_number "3";
DS499604.1	CDS	383765	384620	gene_id "AFUB_101830"; transcript_id "unassigned_transcript_135"; gbkey "CDS"; locus_tag "AFUB_101830"; note "encoded by transcript AFUB_101830A"; product "conserved hypothetical protein"; protein_id "EDP47190.1"; exon_number "4";
DS499604.1	CDS	389959	391557	gene_id "AFUB_101840"; transcript_id "unassigned_transcript_136"; gbkey "CDS"; locus_tag "AFUB_101840"; note "encoded by transcript AFUB_101840A"; product "MFS transporter of unkown specificity"; protein_id "EDP47191.1"; exon_number "1";
DS499604.1	CDS	393907	394267	gene_id "AFUB_101850"; transcript_id "unassigned_transcript_137"; gbkey "CDS"; locus_tag "AFUB_101850"; note "encoded by transcript AFUB_101850A"; product "conserved hypothetical protein"; protein_id "EDP47192.1"; exon_number "1";
DS499604.1	CDS	393535	393854	gene_id "AFUB_101850"; transcript_id "unassigned_transcript_137"; gbkey "CDS"; locus_tag "AFUB_101850"; note "encoded by transcript AFUB_101850A"; product "conserved hypothetical protein"; protein_id "EDP47192.1"; exon_number "2";
DS499604.1	CDS	392357	393481	gene_id "AFUB_101850"; transcript_id "unassigned_transcript_137"; gbkey "CDS"; locus_tag "AFUB_101850"; note "encoded by transcript AFUB_101850A"; product "conserved hypothetical protein"; protein_id "EDP47192.1"; exon_number "3";
DS499604.1	CDS	394971	395216	gene_id "AFUB_101860"; transcript_id "unassigned_transcript_138"; gbkey "CDS"; locus_tag "AFUB_101860"; note "encoded by transcript AFUB_101860A"; product "4-nitrophenylphosphatase, putative"; protein_id "EDP47193.1"; exon_number "1";
DS499604.1	CDS	395269	395674	gene_id "AFUB_101860"; transcript_id "unassigned_transcript_138"; gbkey "CDS"; locus_tag "AFUB_101860"; note "encoded by transcript AFUB_101860A"; product "4-nitrophenylphosphatase, putative"; protein_id "EDP47193.1"; exon_number "2";
DS499604.1	CDS	395728	396068	gene_id "AFUB_101860"; transcript_id "unassigned_transcript_138"; gbkey "CDS"; locus_tag "AFUB_101860"; note "encoded by transcript AFUB_101860A"; product "4-nitrophenylphosphatase, putative"; protein_id "EDP47193.1"; exon_number "3";
DS499604.1	CDS	397532	397651	gene_id "AFUB_101870"; transcript_id "unassigned_transcript_139"; gbkey "CDS"; locus_tag "AFUB_101870"; note "encoded by transcript AFUB_101870A"; product "hypothetical protein"; protein_id "EDP47194.1"; exon_number "1";
DS499604.1	CDS	397725	397831	gene_id "AFUB_101870"; transcript_id "unassigned_transcript_139"; gbkey "CDS"; locus_tag "AFUB_101870"; note "encoded by transcript AFUB_101870A"; product "hypothetical protein"; protein_id "EDP47194.1"; exon_number "2";
DS499604.1	CDS	397900	398329	gene_id "AFUB_101870"; transcript_id "unassigned_transcript_139"; gbkey "CDS"; locus_tag "AFUB_101870"; note "encoded by transcript AFUB_101870A"; product "hypothetical protein"; protein_id "EDP47194.1"; exon_number "3";
DS499604.1	CDS	398389	398786	gene_id "AFUB_101870"; transcript_id "unassigned_transcript_139"; gbkey "CDS"; locus_tag "AFUB_101870"; note "encoded by transcript AFUB_101870A"; product "hypothetical protein"; protein_id "EDP47194.1"; exon_number "4";
DS499604.1	CDS	398840	400241	gene_id "AFUB_101870"; transcript_id "unassigned_transcript_139"; gbkey "CDS"; locus_tag "AFUB_101870"; note "encoded by transcript AFUB_101870A"; product "hypothetical protein"; protein_id "EDP47194.1"; exon_number "5";
DS499604.1	CDS	400854	401286	gene_id "AFUB_101880"; transcript_id "unassigned_transcript_140"; gbkey "CDS"; locus_tag "AFUB_101880"; note "encoded by transcript AFUB_101880A"; product "ThiJ/PfpI family protein"; protein_id "EDP47195.1"; exon_number "1";
DS499604.1	CDS	400469	400785	gene_id "AFUB_101880"; transcript_id "unassigned_transcript_140"; gbkey "CDS"; locus_tag "AFUB_101880"; note "encoded by transcript AFUB_101880A"; product "ThiJ/PfpI family protein"; protein_id "EDP47195.1"; exon_number "2";
DS499604.1	CDS	402947	403807	gene_id "AFUB_101890"; transcript_id "unassigned_transcript_141"; gbkey "CDS"; locus_tag "AFUB_101890"; note "encoded by transcript AFUB_101890A"; product "conserved hypothetical protein"; protein_id "EDP47196.1"; exon_number "1";
DS499604.1	CDS	404527	406164	gene_id "AFUB_101900"; transcript_id "unassigned_transcript_142"; gbkey "CDS"; locus_tag "AFUB_101900"; note "encoded by transcript AFUB_101900A"; product "spore wall assembly protein Dit1, putative"; protein_id "EDP47197.1"; exon_number "1";
DS499604.1	CDS	406330	406457	gene_id "AFUB_101910"; transcript_id "unassigned_transcript_143"; gbkey "CDS"; locus_tag "AFUB_101910"; note "encoded by transcript AFUB_101910A"; product "hypothetical protein"; protein_id "EDP47198.1"; exon_number "1";
DS499604.1	CDS	406508	406673	gene_id "AFUB_101910"; transcript_id "unassigned_transcript_143"; gbkey "CDS"; locus_tag "AFUB_101910"; note "encoded by transcript AFUB_101910A"; product "hypothetical protein"; protein_id "EDP47198.1"; exon_number "2";
DS499604.1	CDS	407935	407965	gene_id "AFUB_101920"; transcript_id "unassigned_transcript_144"; gbkey "CDS"; locus_tag "AFUB_101920"; note "encoded by transcript AFUB_101920A"; product "glutathione S-transferase family protein"; protein_id "EDP47199.1"; exon_number "1";
DS499604.1	CDS	407660	407883	gene_id "AFUB_101920"; transcript_id "unassigned_transcript_144"; gbkey "CDS"; locus_tag "AFUB_101920"; note "encoded by transcript AFUB_101920A"; product "glutathione S-transferase family protein"; protein_id "EDP47199.1"; exon_number "2";
DS499604.1	CDS	407182	407616	gene_id "AFUB_101920"; transcript_id "unassigned_transcript_144"; gbkey "CDS"; locus_tag "AFUB_101920"; note "encoded by transcript AFUB_101920A"; product "glutathione S-transferase family protein"; protein_id "EDP47199.1"; exon_number "3";
DS499604.1	CDS	410270	410310	gene_id "AFUB_101930"; transcript_id "unassigned_transcript_145"; gbkey "CDS"; locus_tag "AFUB_101930"; note "encoded by transcript AFUB_101930A"; product "phospho-2-dehydro-3-deoxyheptonate aldolase"; protein_id "EDP47200.1"; exon_number "1";
DS499604.1	CDS	409794	410220	gene_id "AFUB_101930"; transcript_id "unassigned_transcript_145"; gbkey "CDS"; locus_tag "AFUB_101930"; note "encoded by transcript AFUB_101930A"; product "phospho-2-dehydro-3-deoxyheptonate aldolase"; protein_id "EDP47200.1"; exon_number "2";
DS499604.1	CDS	409476	409734	gene_id "AFUB_101930"; transcript_id "unassigned_transcript_145"; gbkey "CDS"; locus_tag "AFUB_101930"; note "encoded by transcript AFUB_101930A"; product "phospho-2-dehydro-3-deoxyheptonate aldolase"; protein_id "EDP47200.1"; exon_number "3";
DS499604.1	CDS	408987	409423	gene_id "AFUB_101930"; transcript_id "unassigned_transcript_145"; gbkey "CDS"; locus_tag "AFUB_101930"; note "encoded by transcript AFUB_101930A"; product "phospho-2-dehydro-3-deoxyheptonate aldolase"; protein_id "EDP47200.1"; exon_number "4";
DS499604.1	CDS	410947	413112	gene_id "AFUB_101940"; transcript_id "unassigned_transcript_146"; gbkey "CDS"; locus_tag "AFUB_101940"; note "encoded by transcript AFUB_101940A"; product "conserved hypothetical protein"; protein_id "EDP47201.1"; exon_number "1";
DS499604.1	CDS	415625	415872	gene_id "AFUB_101950"; transcript_id "unassigned_transcript_147"; gbkey "CDS"; locus_tag "AFUB_101950"; note "encoded by transcript AFUB_101950A"; product "C6 finger domain protein, putative"; protein_id "EDP47202.1"; exon_number "1";
DS499604.1	CDS	415360	415574	gene_id "AFUB_101950"; transcript_id "unassigned_transcript_147"; gbkey "CDS"; locus_tag "AFUB_101950"; note "encoded by transcript AFUB_101950A"; product "C6 finger domain protein, putative"; protein_id "EDP47202.1"; exon_number "2";
DS499604.1	CDS	415213	415313	gene_id "AFUB_101950"; transcript_id "unassigned_transcript_147"; gbkey "CDS"; locus_tag "AFUB_101950"; note "encoded by transcript AFUB_101950A"; product "C6 finger domain protein, putative"; protein_id "EDP47202.1"; exon_number "3";
DS499604.1	CDS	413472	415154	gene_id "AFUB_101950"; transcript_id "unassigned_transcript_147"; gbkey "CDS"; locus_tag "AFUB_101950"; note "encoded by transcript AFUB_101950A"; product "C6 finger domain protein, putative"; protein_id "EDP47202.1"; exon_number "4";
DS499604.1	CDS	422917	423129	gene_id "AFUB_101960"; transcript_id "unassigned_transcript_148"; gbkey "CDS"; locus_tag "AFUB_101960"; note "encoded by transcript AFUB_101960A~similar to ref:NP_014453.1: Putative ion transporter similar to the major facilitator superfamily of transporters; mutations in membrane-spanning domains permit nonselective cation uptake; Hol1p [Saccharomyces cerevisiae]"; product "MFS transporter, puta…
DS499604.1	CDS	422598	422854	gene_id "AFUB_101960"; transcript_id "unassigned_transcript_148"; gbkey "CDS"; locus_tag "AFUB_101960"; note "encoded by transcript AFUB_101960A~similar to ref:NP_014453.1: Putative ion transporter similar to the major facilitator superfamily of transporters; mutations in membrane-spanning domains permit nonselective cation uptake; Hol1p [Saccharomyces cerevisiae]"; product "MFS transporter, puta…
DS499604.1	CDS	422051	422518	gene_id "AFUB_101960"; transcript_id "unassigned_transcript_148"; gbkey "CDS"; locus_tag "AFUB_101960"; note "encoded by transcript AFUB_101960A~similar to ref:NP_014453.1: Putative ion transporter similar to the major facilitator superfamily of transporters; mutations in membrane-spanning domains permit nonselective cation uptake; Hol1p [Saccharomyces cerevisiae]"; product "MFS transporter, puta…
DS499604.1	CDS	421465	421882	gene_id "AFUB_101960"; transcript_id "unassigned_transcript_148"; gbkey "CDS"; locus_tag "AFUB_101960"; note "encoded by transcript AFUB_101960A~similar to ref:NP_014453.1: Putative ion transporter similar to the major facilitator superfamily of transporters; mutations in membrane-spanning domains permit nonselective cation uptake; Hol1p [Saccharomyces cerevisiae]"; product "MFS transporter, puta…
DS499604.1	CDS	424983	425262	gene_id "AFUB_101970"; transcript_id "unassigned_transcript_149"; gbkey "CDS"; locus_tag "AFUB_101970"; note "encoded by transcript AFUB_101970A"; product "fumarylacetoacetate hydrolase family protein"; protein_id "EDP47204.1"; exon_number "1";
DS499604.1	CDS	424752	424888	gene_id "AFUB_101970"; transcript_id "unassigned_transcript_149"; gbkey "CDS"; locus_tag "AFUB_101970"; note "encoded by transcript AFUB_101970A"; product "fumarylacetoacetate hydrolase family protein"; protein_id "EDP47204.1"; exon_number "2";
DS499604.1	CDS	424329	424698	gene_id "AFUB_101970"; transcript_id "unassigned_transcript_149"; gbkey "CDS"; locus_tag "AFUB_101970"; note "encoded by transcript AFUB_101970A"; product "fumarylacetoacetate hydrolase family protein"; protein_id "EDP47204.1"; exon_number "3";
DS499604.1	CDS	424158	424261	gene_id "AFUB_101970"; transcript_id "unassigned_transcript_149"; gbkey "CDS"; locus_tag "AFUB_101970"; note "encoded by transcript AFUB_101970A"; product "fumarylacetoacetate hydrolase family protein"; protein_id "EDP47204.1"; exon_number "4";
DS499604.1	CDS	425654	425836	gene_id "AFUB_101980"; transcript_id "unassigned_transcript_150"; gbkey "CDS"; locus_tag "AFUB_101980"; note "encoded by transcript AFUB_101980A"; product "lignostilbene dioxygenase, putative"; protein_id "EDP47205.1"; exon_number "1";
DS499604.1	CDS	425884	426007	gene_id "AFUB_101980"; transcript_id "unassigned_transcript_150"; gbkey "CDS"; locus_tag "AFUB_101980"; note "encoded by transcript AFUB_101980A"; product "lignostilbene dioxygenase, putative"; protein_id "EDP47205.1"; exon_number "2";
DS499604.1	CDS	426073	426449	gene_id "AFUB_101980"; transcript_id "unassigned_transcript_150"; gbkey "CDS"; locus_tag "AFUB_101980"; note "encoded by transcript AFUB_101980A"; product "lignostilbene dioxygenase, putative"; protein_id "EDP47205.1"; exon_number "3";
DS499604.1	CDS	426509	426646	gene_id "AFUB_101980"; transcript_id "unassigned_transcript_150"; gbkey "CDS"; locus_tag "AFUB_101980"; note "encoded by transcript AFUB_101980A"; product "lignostilbene dioxygenase, putative"; protein_id "EDP47205.1"; exon_number "4";
DS499604.1	CDS	426712	427383	gene_id "AFUB_101980"; transcript_id "unassigned_transcript_150"; gbkey "CDS"; locus_tag "AFUB_101980"; note "encoded by transcript AFUB_101980A"; product "lignostilbene dioxygenase, putative"; protein_id "EDP47205.1"; exon_number "5";
DS499604.1	CDS	430138	430212	gene_id "AFUB_101990"; transcript_id "unassigned_transcript_151"; gbkey "CDS"; locus_tag "AFUB_101990"; note "encoded by transcript AFUB_101990A"; product "C6 transcription factor, putative"; protein_id "EDP47206.1"; exon_number "1";
DS499604.1	CDS	429944	430044	gene_id "AFUB_101990"; transcript_id "unassigned_transcript_151"; gbkey "CDS"; locus_tag "AFUB_101990"; note "encoded by transcript AFUB_101990A"; product "C6 transcription factor, putative"; protein_id "EDP47206.1"; exon_number "2";
DS499604.1	CDS	429614	429873	gene_id "AFUB_101990"; transcript_id "unassigned_transcript_151"; gbkey "CDS"; locus_tag "AFUB_101990"; note "encoded by transcript AFUB_101990A"; product "C6 transcription factor, putative"; protein_id "EDP47206.1"; exon_number "3";
DS499604.1	CDS	429082	429582	gene_id "AFUB_101990"; transcript_id "unassigned_transcript_151"; gbkey "CDS"; locus_tag "AFUB_101990"; note "encoded by transcript AFUB_101990A"; product "C6 transcription factor, putative"; protein_id "EDP47206.1"; exon_number "4";
DS499604.1	CDS	428831	429023	gene_id "AFUB_101990"; transcript_id "unassigned_transcript_151"; gbkey "CDS"; locus_tag "AFUB_101990"; note "encoded by transcript AFUB_101990A"; product "C6 transcription factor, putative"; protein_id "EDP47206.1"; exon_number "5";
DS499604.1	CDS	428623	428727	gene_id "AFUB_101990"; transcript_id "unassigned_transcript_151"; gbkey "CDS"; locus_tag "AFUB_101990"; note "encoded by transcript AFUB_101990A"; product "C6 transcription factor, putative"; protein_id "EDP47206.1"; exon_number "6";
DS499604.1	CDS	428053	428543	gene_id "AFUB_101990"; transcript_id "unassigned_transcript_151"; gbkey "CDS"; locus_tag "AFUB_101990"; note "encoded by transcript AFUB_101990A"; product "C6 transcription factor, putative"; protein_id "EDP47206.1"; exon_number "7";
DS499604.1	CDS	427768	427977	gene_id "AFUB_101990"; transcript_id "unassigned_transcript_151"; gbkey "CDS"; locus_tag "AFUB_101990"; note "encoded by transcript AFUB_101990A"; product "C6 transcription factor, putative"; protein_id "EDP47206.1"; exon_number "8";
DS499604.1	CDS	427579	427712	gene_id "AFUB_101990"; transcript_id "unassigned_transcript_151"; gbkey "CDS"; locus_tag "AFUB_101990"; note "encoded by transcript AFUB_101990A"; product "C6 transcription factor, putative"; protein_id "EDP47206.1"; exon_number "9";
DS499604.1	CDS	434263	435195	gene_id "AFUB_102000"; transcript_id "unassigned_transcript_152"; gbkey "CDS"; locus_tag "AFUB_102000"; note "encoded by transcript AFUB_102000A"; product "hypothetical protein"; protein_id "EDP47207.1"; exon_number "1";
DS499604.1	CDS	440540	440795	gene_id "AFUB_102010"; transcript_id "unassigned_transcript_153"; gbkey "CDS"; locus_tag "AFUB_102010"; note "encoded by transcript AFUB_102010A"; product "gentisate 1,2-dioxygenase, putative"; protein_id "EDP47208.1"; exon_number "1";
DS499604.1	CDS	440073	440393	gene_id "AFUB_102010"; transcript_id "unassigned_transcript_153"; gbkey "CDS"; locus_tag "AFUB_102010"; note "encoded by transcript AFUB_102010A"; product "gentisate 1,2-dioxygenase, putative"; protein_id "EDP47208.1"; exon_number "2";
DS499604.1	CDS	439846	440042	gene_id "AFUB_102010"; transcript_id "unassigned_transcript_153"; gbkey "CDS"; locus_tag "AFUB_102010"; note "encoded by transcript AFUB_102010A"; product "gentisate 1,2-dioxygenase, putative"; protein_id "EDP47208.1"; exon_number "3";
DS499604.1	CDS	441267	441416	gene_id "AFUB_102020"; transcript_id "unassigned_transcript_154"; gbkey "CDS"; locus_tag "AFUB_102020"; note "encoded by transcript AFUB_102020A"; product "conserved hypothetical protein"; protein_id "EDP47209.1"; exon_number "1";
DS499604.1	CDS	441175	441204	gene_id "AFUB_102020"; transcript_id "unassigned_transcript_154"; gbkey "CDS"; locus_tag "AFUB_102020"; note "encoded by transcript AFUB_102020A"; product "conserved hypothetical protein"; protein_id "EDP47209.1"; exon_number "2";
DS499604.1	CDS	443488	443700	gene_id "AFUB_102030"; transcript_id "unassigned_transcript_155"; gbkey "CDS"; locus_tag "AFUB_102030"; note "encoded by transcript AFUB_102030A"; product "aldehyde dehydrogenase, putative"; protein_id "EDP47210.1"; exon_number "1";
DS499604.1	CDS	443760	444437	gene_id "AFUB_102030"; transcript_id "unassigned_transcript_155"; gbkey "CDS"; locus_tag "AFUB_102030"; note "encoded by transcript AFUB_102030A"; product "aldehyde dehydrogenase, putative"; protein_id "EDP47210.1"; exon_number "2";
DS499604.1	CDS	444494	445063	gene_id "AFUB_102030"; transcript_id "unassigned_transcript_155"; gbkey "CDS"; locus_tag "AFUB_102030"; note "encoded by transcript AFUB_102030A"; product "aldehyde dehydrogenase, putative"; protein_id "EDP47210.1"; exon_number "3";
DS499604.1	CDS	448476	448781	gene_id "AFUB_102040"; transcript_id "unassigned_transcript_156"; gbkey "CDS"; locus_tag "AFUB_102040"; note "encoded by transcript AFUB_102040A"; product "hypothetical protein"; protein_id "EDP47211.1"; exon_number "1";
DS499604.1	CDS	448853	449041	gene_id "AFUB_102040"; transcript_id "unassigned_transcript_156"; gbkey "CDS"; locus_tag "AFUB_102040"; note "encoded by transcript AFUB_102040A"; product "hypothetical protein"; protein_id "EDP47211.1"; exon_number "2";
DS499604.1	CDS	453414	454393	gene_id "AFUB_102050"; transcript_id "unassigned_transcript_157"; gbkey "CDS"; locus_tag "AFUB_102050"; note "encoded by transcript AFUB_102050A"; product "MFS myo-inositol transporter, putative"; protein_id "EDP47212.1"; exon_number "1";
DS499604.1	CDS	454446	454713	gene_id "AFUB_102050"; transcript_id "unassigned_transcript_157"; gbkey "CDS"; locus_tag "AFUB_102050"; note "encoded by transcript AFUB_102050A"; product "MFS myo-inositol transporter, putative"; protein_id "EDP47212.1"; exon_number "2";
DS499604.1	CDS	454761	455099	gene_id "AFUB_102050"; transcript_id "unassigned_transcript_157"; gbkey "CDS"; locus_tag "AFUB_102050"; note "encoded by transcript AFUB_102050A"; product "MFS myo-inositol transporter, putative"; protein_id "EDP47212.1"; exon_number "3";
DS499604.1	CDS	455149	455481	gene_id "AFUB_102050"; transcript_id "unassigned_transcript_157"; gbkey "CDS"; locus_tag "AFUB_102050"; note "encoded by transcript AFUB_102050A"; product "MFS myo-inositol transporter, putative"; protein_id "EDP47212.1"; exon_number "4";
DS499604.1	CDS	456247	456434	gene_id "AFUB_102060"; transcript_id "unassigned_transcript_158"; gbkey "CDS"; locus_tag "AFUB_102060"; note "encoded by transcript AFUB_102060A"; product "amino acid transporter, putative"; protein_id "EDP47213.1"; exon_number "1";
DS499604.1	CDS	457060	457459	gene_id "AFUB_102060"; transcript_id "unassigned_transcript_158"; gbkey "CDS"; locus_tag "AFUB_102060"; note "encoded by transcript AFUB_102060A"; product "amino acid transporter, putative"; protein_id "EDP47213.1"; exon_number "2";
DS499604.1	CDS	457505	457702	gene_id "AFUB_102060"; transcript_id "unassigned_transcript_158"; gbkey "CDS"; locus_tag "AFUB_102060"; note "encoded by transcript AFUB_102060A"; product "amino acid transporter, putative"; protein_id "EDP47213.1"; exon_number "3";
DS499604.1	CDS	458394	458552	gene_id "AFUB_102060"; transcript_id "unassigned_transcript_158"; gbkey "CDS"; locus_tag "AFUB_102060"; note "encoded by transcript AFUB_102060A"; product "amino acid transporter, putative"; protein_id "EDP47213.1"; exon_number "4";
DS499604.1	CDS	464681	465610	gene_id "AFUB_102080"; transcript_id "unassigned_transcript_160"; gbkey "CDS"; locus_tag "AFUB_102080"; note "encoded by transcript AFUB_102080A"; product "ankyrin repeat protein"; protein_id "EDP47214.1"; exon_number "1";
DS499604.1	CDS	464400	464633	gene_id "AFUB_102080"; transcript_id "unassigned_transcript_160"; gbkey "CDS"; locus_tag "AFUB_102080"; note "encoded by transcript AFUB_102080A"; product "ankyrin repeat protein"; protein_id "EDP47214.1"; exon_number "2";
DS499604.1	CDS	464027	464348	gene_id "AFUB_102080"; transcript_id "unassigned_transcript_160"; gbkey "CDS"; locus_tag "AFUB_102080"; note "encoded by transcript AFUB_102080A"; product "ankyrin repeat protein"; protein_id "EDP47214.1"; exon_number "3";
DS499604.1	CDS	462222	463980	gene_id "AFUB_102080"; transcript_id "unassigned_transcript_160"; gbkey "CDS"; locus_tag "AFUB_102080"; note "encoded by transcript AFUB_102080A"; product "ankyrin repeat protein"; protein_id "EDP47214.1"; exon_number "4";
DS499604.1	CDS	461177	462186	gene_id "AFUB_102080"; transcript_id "unassigned_transcript_160"; gbkey "CDS"; locus_tag "AFUB_102080"; note "encoded by transcript AFUB_102080A"; product "ankyrin repeat protein"; protein_id "EDP47214.1"; exon_number "5";
DS499604.1	CDS	460084	461117	gene_id "AFUB_102080"; transcript_id "unassigned_transcript_160"; gbkey "CDS"; locus_tag "AFUB_102080"; note "encoded by transcript AFUB_102080A"; product "ankyrin repeat protein"; protein_id "EDP47214.1"; exon_number "6";
DS499604.1	CDS	468372	469250	gene_id "AFUB_102090"; transcript_id "unassigned_transcript_161"; gbkey "CDS"; locus_tag "AFUB_102090"; note "encoded by transcript AFUB_102090A"; product "hypothetical protein"; protein_id "EDP47215.1"; exon_number "1";
DS499604.1	CDS	469345	470520	gene_id "AFUB_102100"; transcript_id "unassigned_transcript_162"; gbkey "CDS"; locus_tag "AFUB_102100"; note "encoded by transcript AFUB_102100A"; product "hypothetical protein"; protein_id "EDP47216.1"; exon_number "1";
DS499603.1	CDS	11271	11519	gene_id "AFUB_098170"; transcript_id "unassigned_transcript_163"; gbkey "CDS"; locus_tag "AFUB_098170"; note "encoded by transcript AFUB_098170A"; partial "true"; product "C-4 methyl sterol oxidase (Erg25), putative"; protein_id "EDP47217.1"; exon_number "1";
DS499603.1	CDS	11132	11217	gene_id "AFUB_098170"; transcript_id "unassigned_transcript_163"; gbkey "CDS"; locus_tag "AFUB_098170"; note "encoded by transcript AFUB_098170A"; partial "true"; product "C-4 methyl sterol oxidase (Erg25), putative"; protein_id "EDP47217.1"; exon_number "2";
DS499603.1	CDS	10523	11075	gene_id "AFUB_098170"; transcript_id "unassigned_transcript_163"; gbkey "CDS"; locus_tag "AFUB_098170"; note "encoded by transcript AFUB_098170A"; partial "true"; product "C-4 methyl sterol oxidase (Erg25), putative"; protein_id "EDP47217.1"; exon_number "3";
DS499603.1	CDS	12807	14081	gene_id "AFUB_098180"; transcript_id "unassigned_transcript_164"; gbkey "CDS"; locus_tag "AFUB_098180"; note "encoded by transcript AFUB_098180A"; product "hypothetical protein"; protein_id "EDP47218.1"; exon_number "1";
DS499603.1	CDS	15998	16027	gene_id "AFUB_098190"; transcript_id "unassigned_transcript_165"; gbkey "CDS"; locus_tag "AFUB_098190"; note "encoded by transcript AFUB_098190A"; product "Rab GTPase SrgA, putative"; protein_id "EDP47219.1"; exon_number "1";
DS499603.1	CDS	16092	16359	gene_id "AFUB_098190"; transcript_id "unassigned_transcript_165"; gbkey "CDS"; locus_tag "AFUB_098190"; note "encoded by transcript AFUB_098190A"; product "Rab GTPase SrgA, putative"; protein_id "EDP47219.1"; exon_number "2";
DS499603.1	CDS	16420	16739	gene_id "AFUB_098190"; transcript_id "unassigned_transcript_165"; gbkey "CDS"; locus_tag "AFUB_098190"; note "encoded by transcript AFUB_098190A"; product "Rab GTPase SrgA, putative"; protein_id "EDP47219.1"; exon_number "3";
DS499603.1	CDS	17605	19137	gene_id "AFUB_098200"; transcript_id "unassigned_transcript_166"; gbkey "CDS"; locus_tag "AFUB_098200"; note "encoded by transcript AFUB_098200A"; product "AAA family ATPase, putative"; protein_id "EDP47220.1"; exon_number "1";
DS499603.1	CDS	19186	19929	gene_id "AFUB_098200"; transcript_id "unassigned_transcript_166"; gbkey "CDS"; locus_tag "AFUB_098200"; note "encoded by transcript AFUB_098200A"; product "AAA family ATPase, putative"; protein_id "EDP47220.1"; exon_number "2";
DS499603.1	CDS	20115	20142	gene_id "AFUB_098210"; transcript_id "unassigned_transcript_167"; gbkey "CDS"; locus_tag "AFUB_098210"; note "encoded by transcript AFUB_098210A"; product "conserved hypothetical protein"; protein_id "EDP47221.1"; exon_number "1";
DS499603.1	CDS	20263	20549	gene_id "AFUB_098210"; transcript_id "unassigned_transcript_167"; gbkey "CDS"; locus_tag "AFUB_098210"; note "encoded by transcript AFUB_098210A"; product "conserved hypothetical protein"; protein_id "EDP47221.1"; exon_number "2";
DS499603.1	CDS	21141	21290	gene_id "AFUB_098220"; transcript_id "unassigned_transcript_168"; gbkey "CDS"; locus_tag "AFUB_098220"; note "encoded by transcript AFUB_098220A"; product "conserved hypothetical protein"; protein_id "EDP47222.1"; exon_number "1";
DS499603.1	CDS	20922	21080	gene_id "AFUB_098220"; transcript_id "unassigned_transcript_168"; gbkey "CDS"; locus_tag "AFUB_098220"; note "encoded by transcript AFUB_098220A"; product "conserved hypothetical protein"; protein_id "EDP47222.1"; exon_number "2";
DS499603.1	CDS	29930	30524	gene_id "AFUB_098230"; transcript_id "unassigned_transcript_169"; gbkey "CDS"; locus_tag "AFUB_098230"; note "encoded by transcript AFUB_098230A"; product "inositol kinase kinase (UvsB), putative"; protein_id "EDP47223.1"; exon_number "1";
DS499603.1	CDS	29218	29876	gene_id "AFUB_098230"; transcript_id "unassigned_transcript_169"; gbkey "CDS"; locus_tag "AFUB_098230"; note "encoded by transcript AFUB_098230A"; product "inositol kinase kinase (UvsB), putative"; protein_id "EDP47223.1"; exon_number "2";
DS499603.1	CDS	28906	29159	gene_id "AFUB_098230"; transcript_id "unassigned_transcript_169"; gbkey "CDS"; locus_tag "AFUB_098230"; note "encoded by transcript AFUB_098230A"; product "inositol kinase kinase (UvsB), putative"; protein_id "EDP47223.1"; exon_number "3";
DS499603.1	CDS	28451	28849	gene_id "AFUB_098230"; transcript_id "unassigned_transcript_169"; gbkey "CDS"; locus_tag "AFUB_098230"; note "encoded by transcript AFUB_098230A"; product "inositol kinase kinase (UvsB), putative"; protein_id "EDP47223.1"; exon_number "4";
DS499603.1	CDS	28186	28338	gene_id "AFUB_098230"; transcript_id "unassigned_transcript_169"; gbkey "CDS"; locus_tag "AFUB_098230"; note "encoded by transcript AFUB_098230A"; product "inositol kinase kinase (UvsB), putative"; protein_id "EDP47223.1"; exon_number "5";
DS499603.1	CDS	28033	28129	gene_id "AFUB_098230"; transcript_id "unassigned_transcript_169"; gbkey "CDS"; locus_tag "AFUB_098230"; note "encoded by transcript AFUB_098230A"; product "inositol kinase kinase (UvsB), putative"; protein_id "EDP47223.1"; exon_number "6";
DS499603.1	CDS	27520	27921	gene_id "AFUB_098230"; transcript_id "unassigned_transcript_169"; gbkey "CDS"; locus_tag "AFUB_098230"; note "encoded by transcript AFUB_098230A"; product "inositol kinase kinase (UvsB), putative"; protein_id "EDP47223.1"; exon_number "7";
DS499603.1	CDS	27438	27476	gene_id "AFUB_098230"; transcript_id "unassigned_transcript_169"; gbkey "CDS"; locus_tag "AFUB_098230"; note "encoded by transcript AFUB_098230A"; product "inositol kinase kinase (UvsB), putative"; protein_id "EDP47223.1"; exon_number "8";
DS499603.1	CDS	27142	27384	gene_id "AFUB_098230"; transcript_id "unassigned_transcript_169"; gbkey "CDS"; locus_tag "AFUB_098230"; note "encoded by transcript AFUB_098230A"; product "inositol kinase kinase (UvsB), putative"; protein_id "EDP47223.1"; exon_number "9";
DS499603.1	CDS	25859	27083	gene_id "AFUB_098230"; transcript_id "unassigned_transcript_169"; gbkey "CDS"; locus_tag "AFUB_098230"; note "encoded by transcript AFUB_098230A"; product "inositol kinase kinase (UvsB), putative"; protein_id "EDP47223.1"; exon_number "10";
DS499603.1	CDS	25247	25792	gene_id "AFUB_098230"; transcript_id "unassigned_transcript_169"; gbkey "CDS"; locus_tag "AFUB_098230"; note "encoded by transcript AFUB_098230A"; product "inositol kinase kinase (UvsB), putative"; protein_id "EDP47223.1"; exon_number "11";
DS499603.1	CDS	24720	25191	gene_id "AFUB_098230"; transcript_id "unassigned_transcript_169"; gbkey "CDS"; locus_tag "AFUB_098230"; note "encoded by transcript AFUB_098230A"; product "inositol kinase kinase (UvsB), putative"; protein_id "EDP47223.1"; exon_number "12";
DS499603.1	CDS	24379	24664	gene_id "AFUB_098230"; transcript_id "unassigned_transcript_169"; gbkey "CDS"; locus_tag "AFUB_098230"; note "encoded by transcript AFUB_098230A"; product "inositol kinase kinase (UvsB), putative"; protein_id "EDP47223.1"; exon_number "13";
DS499603.1	CDS	24225	24322	gene_id "AFUB_098230"; transcript_id "unassigned_transcript_169"; gbkey "CDS"; locus_tag "AFUB_098230"; note "encoded by transcript AFUB_098230A"; product "inositol kinase kinase (UvsB), putative"; protein_id "EDP47223.1"; exon_number "14";
DS499603.1	CDS	24082	24174	gene_id "AFUB_098230"; transcript_id "unassigned_transcript_169"; gbkey "CDS"; locus_tag "AFUB_098230"; note "encoded by transcript AFUB_098230A"; product "inositol kinase kinase (UvsB), putative"; protein_id "EDP47223.1"; exon_number "15";
DS499603.1	CDS	23869	24030	gene_id "AFUB_098230"; transcript_id "unassigned_transcript_169"; gbkey "CDS"; locus_tag "AFUB_098230"; note "encoded by transcript AFUB_098230A"; product "inositol kinase kinase (UvsB), putative"; protein_id "EDP47223.1"; exon_number "16";
DS499603.1	CDS	23703	23803	gene_id "AFUB_098230"; transcript_id "unassigned_transcript_169"; gbkey "CDS"; locus_tag "AFUB_098230"; note "encoded by transcript AFUB_098230A"; product "inositol kinase kinase (UvsB), putative"; protein_id "EDP47223.1"; exon_number "17";
DS499603.1	CDS	23458	23630	gene_id "AFUB_098230"; transcript_id "unassigned_transcript_169"; gbkey "CDS"; locus_tag "AFUB_098230"; note "encoded by transcript AFUB_098230A"; product "inositol kinase kinase (UvsB), putative"; protein_id "EDP47223.1"; exon_number "18";
DS499603.1	CDS	23122	23407	gene_id "AFUB_098230"; transcript_id "unassigned_transcript_169"; gbkey "CDS"; locus_tag "AFUB_098230"; note "encoded by transcript AFUB_098230A"; product "inositol kinase kinase (UvsB), putative"; protein_id "EDP47223.1"; exon_number "19";
DS499603.1	CDS	22871	23068	gene_id "AFUB_098230"; transcript_id "unassigned_transcript_169"; gbkey "CDS"; locus_tag "AFUB_098230"; note "encoded by transcript AFUB_098230A"; product "inositol kinase kinase (UvsB), putative"; protein_id "EDP47223.1"; exon_number "20";
DS499603.1	CDS	22699	22823	gene_id "AFUB_098230"; transcript_id "unassigned_transcript_169"; gbkey "CDS"; locus_tag "AFUB_098230"; note "encoded by transcript AFUB_098230A"; product "inositol kinase kinase (UvsB), putative"; protein_id "EDP47223.1"; exon_number "21";
DS499603.1	CDS	22556	22638	gene_id "AFUB_098230"; transcript_id "unassigned_transcript_169"; gbkey "CDS"; locus_tag "AFUB_098230"; note "encoded by transcript AFUB_098230A"; product "inositol kinase kinase (UvsB), putative"; protein_id "EDP47223.1"; exon_number "22";
DS499603.1	CDS	22381	22503	gene_id "AFUB_098230"; transcript_id "unassigned_transcript_169"; gbkey "CDS"; locus_tag "AFUB_098230"; note "encoded by transcript AFUB_098230A"; product "inositol kinase kinase (UvsB), putative"; protein_id "EDP47223.1"; exon_number "23";
DS499603.1	CDS	22230	22317	gene_id "AFUB_098230"; transcript_id "unassigned_transcript_169"; gbkey "CDS"; locus_tag "AFUB_098230"; note "encoded by transcript AFUB_098230A"; product "inositol kinase kinase (UvsB), putative"; protein_id "EDP47223.1"; exon_number "24";
DS499603.1	CDS	21923	22180	gene_id "AFUB_098230"; transcript_id "unassigned_transcript_169"; gbkey "CDS"; locus_tag "AFUB_098230"; note "encoded by transcript AFUB_098230A"; product "inositol kinase kinase (UvsB), putative"; protein_id "EDP47223.1"; exon_number "25";
DS499603.1	CDS	21687	21875	gene_id "AFUB_098230"; transcript_id "unassigned_transcript_169"; gbkey "CDS"; locus_tag "AFUB_098230"; note "encoded by transcript AFUB_098230A"; product "inositol kinase kinase (UvsB), putative"; protein_id "EDP47223.1"; exon_number "26";
DS499603.1	CDS	32636	32783	gene_id "AFUB_098240"; transcript_id "unassigned_transcript_170"; gbkey "CDS"; locus_tag "AFUB_098240"; note "encoded by transcript AFUB_098240A"; product "NADH-ubiquinone oxidoreductase 21 kDa subunit, putative"; protein_id "EDP47224.1"; exon_number "1";
DS499603.1	CDS	32383	32585	gene_id "AFUB_098240"; transcript_id "unassigned_transcript_170"; gbkey "CDS"; locus_tag "AFUB_098240"; note "encoded by transcript AFUB_098240A"; product "NADH-ubiquinone oxidoreductase 21 kDa subunit, putative"; protein_id "EDP47224.1"; exon_number "2";
DS499603.1	CDS	32230	32310	gene_id "AFUB_098240"; transcript_id "unassigned_transcript_170"; gbkey "CDS"; locus_tag "AFUB_098240"; note "encoded by transcript AFUB_098240A"; product "NADH-ubiquinone oxidoreductase 21 kDa subunit, putative"; protein_id "EDP47224.1"; exon_number "3";
DS499603.1	CDS	33723	33958	gene_id "AFUB_098250"; transcript_id "unassigned_transcript_171"; gbkey "CDS"; locus_tag "AFUB_098250"; note "encoded by transcript AFUB_098250A~GB:AAS77252.1: replication fork protection complex component Swi3 {Schizosaccharomyces pombe;}"; product "Swi3-like protein"; protein_id "EDP47225.1"; exon_number "1";
DS499603.1	CDS	34015	34093	gene_id "AFUB_098250"; transcript_id "unassigned_transcript_171"; gbkey "CDS"; locus_tag "AFUB_098250"; note "encoded by transcript AFUB_098250A~GB:AAS77252.1: replication fork protection complex component Swi3 {Schizosaccharomyces pombe;}"; product "Swi3-like protein"; protein_id "EDP47225.1"; exon_number "2";
DS499603.1	CDS	34158	34652	gene_id "AFUB_098250"; transcript_id "unassigned_transcript_171"; gbkey "CDS"; locus_tag "AFUB_098250"; note "encoded by transcript AFUB_098250A~GB:AAS77252.1: replication fork protection complex component Swi3 {Schizosaccharomyces pombe;}"; product "Swi3-like protein"; protein_id "EDP47225.1"; exon_number "3";
DS499603.1	CDS	36069	36878	gene_id "AFUB_098260"; transcript_id "unassigned_transcript_172"; gbkey "CDS"; locus_tag "AFUB_098260"; note "encoded by transcript AFUB_098260A"; product "Ran exchange factor Prp20/Pim1, putative"; protein_id "EDP47226.1"; exon_number "1";
DS499603.1	CDS	35141	35962	gene_id "AFUB_098260"; transcript_id "unassigned_transcript_172"; gbkey "CDS"; locus_tag "AFUB_098260"; note "encoded by transcript AFUB_098260A"; product "Ran exchange factor Prp20/Pim1, putative"; protein_id "EDP47226.1"; exon_number "2";
DS499603.1	CDS	37713	39578	gene_id "AFUB_098270"; transcript_id "unassigned_transcript_173"; gbkey "CDS"; locus_tag "AFUB_098270"; note "encoded by transcript AFUB_098270A"; product "riboflavin-specific deaminase"; protein_id "EDP47227.1"; exon_number "1";
DS499603.1	CDS	43171	43613	gene_id "AFUB_098280"; transcript_id "unassigned_transcript_174"; gbkey "CDS"; locus_tag "AFUB_098280"; note "encoded by transcript AFUB_098280A"; product "nuclear pore protein (Nic96), putative"; protein_id "EDP47228.1"; exon_number "1";
DS499603.1	CDS	42451	43102	gene_id "AFUB_098280"; transcript_id "unassigned_transcript_174"; gbkey "CDS"; locus_tag "AFUB_098280"; note "encoded by transcript AFUB_098280A"; product "nuclear pore protein (Nic96), putative"; protein_id "EDP47228.1"; exon_number "2";
DS499603.1	CDS	41419	42400	gene_id "AFUB_098280"; transcript_id "unassigned_transcript_174"; gbkey "CDS"; locus_tag "AFUB_098280"; note "encoded by transcript AFUB_098280A"; product "nuclear pore protein (Nic96), putative"; protein_id "EDP47228.1"; exon_number "3";
DS499603.1	CDS	40623	41365	gene_id "AFUB_098280"; transcript_id "unassigned_transcript_174"; gbkey "CDS"; locus_tag "AFUB_098280"; note "encoded by transcript AFUB_098280A"; product "nuclear pore protein (Nic96), putative"; protein_id "EDP47228.1"; exon_number "4";
DS499603.1	CDS	40230	40553	gene_id "AFUB_098280"; transcript_id "unassigned_transcript_174"; gbkey "CDS"; locus_tag "AFUB_098280"; note "encoded by transcript AFUB_098280A"; product "nuclear pore protein (Nic96), putative"; protein_id "EDP47228.1"; exon_number "5";
DS499603.1	CDS	46774	47796	gene_id "AFUB_098290"; transcript_id "unassigned_transcript_175"; gbkey "CDS"; locus_tag "AFUB_098290"; note "encoded by transcript AFUB_098290A"; product "protein tyrosine phosphatase (Pyp1), putative"; protein_id "EDP47229.1"; exon_number "1";
DS499603.1	CDS	47888	48400	gene_id "AFUB_098290"; transcript_id "unassigned_transcript_175"; gbkey "CDS"; locus_tag "AFUB_098290"; note "encoded by transcript AFUB_098290A"; product "protein tyrosine phosphatase (Pyp1), putative"; protein_id "EDP47229.1"; exon_number "2";
DS499603.1	CDS	48440	48637	gene_id "AFUB_098290"; transcript_id "unassigned_transcript_175"; gbkey "CDS"; locus_tag "AFUB_098290"; note "encoded by transcript AFUB_098290A"; product "protein tyrosine phosphatase (Pyp1), putative"; protein_id "EDP47229.1"; exon_number "3";
DS499603.1	CDS	49347	50180	gene_id "AFUB_098300"; transcript_id "unassigned_transcript_176"; gbkey "CDS"; locus_tag "AFUB_098300"; note "encoded by transcript AFUB_098300A"; product "F-box domain protein"; protein_id "EDP47230.1"; exon_number "1";
DS499603.1	CDS	51813	52378	gene_id "AFUB_098310"; transcript_id "unassigned_transcript_177"; gbkey "CDS"; locus_tag "AFUB_098310"; note "encoded by transcript AFUB_098310A"; product "conserved hypothetical protein"; protein_id "EDP47231.1"; exon_number "1";
DS499603.1	CDS	51666	51726	gene_id "AFUB_098310"; transcript_id "unassigned_transcript_177"; gbkey "CDS"; locus_tag "AFUB_098310"; note "encoded by transcript AFUB_098310A"; product "conserved hypothetical protein"; protein_id "EDP47231.1"; exon_number "2";
DS499603.1	CDS	53522	53770	gene_id "AFUB_098320"; transcript_id "unassigned_transcript_178"; gbkey "CDS"; locus_tag "AFUB_098320"; note "encoded by transcript AFUB_098320A"; product "FGGY-family carbohydrate kinase, putative"; protein_id "EDP47232.1"; exon_number "1";
DS499603.1	CDS	53881	55533	gene_id "AFUB_098320"; transcript_id "unassigned_transcript_178"; gbkey "CDS"; locus_tag "AFUB_098320"; note "encoded by transcript AFUB_098320A"; product "FGGY-family carbohydrate kinase, putative"; protein_id "EDP47232.1"; exon_number "2";
DS499603.1	CDS	59417	59564	gene_id "AFUB_098330"; transcript_id "unassigned_transcript_179"; gbkey "CDS"; locus_tag "AFUB_098330"; note "encoded by transcript AFUB_098330A"; product "calcium permease family membrane transporter"; protein_id "EDP47233.1"; exon_number "1";
DS499603.1	CDS	57499	59345	gene_id "AFUB_098330"; transcript_id "unassigned_transcript_179"; gbkey "CDS"; locus_tag "AFUB_098330"; note "encoded by transcript AFUB_098330A"; product "calcium permease family membrane transporter"; protein_id "EDP47233.1"; exon_number "2";
DS499603.1	CDS	56515	57444	gene_id "AFUB_098330"; transcript_id "unassigned_transcript_179"; gbkey "CDS"; locus_tag "AFUB_098330"; note "encoded by transcript AFUB_098330A"; product "calcium permease family membrane transporter"; protein_id "EDP47233.1"; exon_number "3";
DS499603.1	CDS	56298	56461	gene_id "AFUB_098330"; transcript_id "unassigned_transcript_179"; gbkey "CDS"; locus_tag "AFUB_098330"; note "encoded by transcript AFUB_098330A"; product "calcium permease family membrane transporter"; protein_id "EDP47233.1"; exon_number "4";
DS499603.1	CDS	55973	56234	gene_id "AFUB_098330"; transcript_id "unassigned_transcript_179"; gbkey "CDS"; locus_tag "AFUB_098330"; note "encoded by transcript AFUB_098330A"; product "calcium permease family membrane transporter"; protein_id "EDP47233.1"; exon_number "5";
DS499603.1	CDS	60550	60784	gene_id "AFUB_098340"; transcript_id "unassigned_transcript_180"; gbkey "CDS"; locus_tag "AFUB_098340"; note "encoded by transcript AFUB_098340A"; product "proteasome regulatory particle subunit Rpt6, putative"; protein_id "EDP47234.1"; exon_number "1";
DS499603.1	CDS	60868	61543	gene_id "AFUB_098340"; transcript_id "unassigned_transcript_180"; gbkey "CDS"; locus_tag "AFUB_098340"; note "encoded by transcript AFUB_098340A"; product "proteasome regulatory particle subunit Rpt6, putative"; protein_id "EDP47234.1"; exon_number "2";
DS499603.1	CDS	61642	61897	gene_id "AFUB_098340"; transcript_id "unassigned_transcript_180"; gbkey "CDS"; locus_tag "AFUB_098340"; note "encoded by transcript AFUB_098340A"; product "proteasome regulatory particle subunit Rpt6, putative"; protein_id "EDP47234.1"; exon_number "3";
DS499603.1	CDS	64994	66610	gene_id "AFUB_098350"; transcript_id "unassigned_transcript_181"; gbkey "CDS"; locus_tag "AFUB_098350"; note "encoded by transcript AFUB_098350A"; product "conserved hypothetical protein"; protein_id "EDP47235.1"; exon_number "1";
DS499603.1	CDS	67640	70024	gene_id "AFUB_098360"; transcript_id "unassigned_transcript_182"; gbkey "CDS"; locus_tag "AFUB_098360"; note "encoded by transcript AFUB_098360A"; product "ubiquitin fusion degradation protein (Ufd1), putative"; protein_id "EDP47236.1"; exon_number "1";
DS499603.1	CDS	71062	71412	gene_id "AFUB_098370"; transcript_id "unassigned_transcript_183"; gbkey "CDS"; locus_tag "AFUB_098370"; note "encoded by transcript AFUB_098370A"; product "Golgi membrane protein, putative"; protein_id "EDP47237.1"; exon_number "1";
DS499603.1	CDS	70368	70967	gene_id "AFUB_098370"; transcript_id "unassigned_transcript_183"; gbkey "CDS"; locus_tag "AFUB_098370"; note "encoded by transcript AFUB_098370A"; product "Golgi membrane protein, putative"; protein_id "EDP47237.1"; exon_number "2";
DS499603.1	CDS	73469	73585	gene_id "AFUB_098380"; transcript_id "unassigned_transcript_184"; gbkey "CDS"; locus_tag "AFUB_098380"; note "encoded by transcript AFUB_098380A"; product "outer membrane protein, OMP85 family"; protein_id "EDP47238.1"; exon_number "1";
DS499603.1	CDS	73272	73388	gene_id "AFUB_098380"; transcript_id "unassigned_transcript_184"; gbkey "CDS"; locus_tag "AFUB_098380"; note "encoded by transcript AFUB_098380A"; product "outer membrane protein, OMP85 family"; protein_id "EDP47238.1"; exon_number "2";
DS499603.1	CDS	72990	73176	gene_id "AFUB_098380"; transcript_id "unassigned_transcript_184"; gbkey "CDS"; locus_tag "AFUB_098380"; note "encoded by transcript AFUB_098380A"; product "outer membrane protein, OMP85 family"; protein_id "EDP47238.1"; exon_number "3";
DS499603.1	CDS	71725	72935	gene_id "AFUB_098380"; transcript_id "unassigned_transcript_184"; gbkey "CDS"; locus_tag "AFUB_098380"; note "encoded by transcript AFUB_098380A"; product "outer membrane protein, OMP85 family"; protein_id "EDP47238.1"; exon_number "4";
DS499603.1	CDS	73842	73868	gene_id "AFUB_098390"; transcript_id "unassigned_transcript_185"; gbkey "CDS"; locus_tag "AFUB_098390"; note "encoded by transcript AFUB_098390A~similar to ubiquitin-conjugating enzyme involved in ER-associated protein degradation; located at the cytosolic side of the ER membrane; tail region contains a transmembrane segment at the C-terminus; substrate of the ubiquitin-proteasome pathway; Ubc6p …
DS499603.1	CDS	73924	74003	gene_id "AFUB_098390"; transcript_id "unassigned_transcript_185"; gbkey "CDS"; locus_tag "AFUB_098390"; note "encoded by transcript AFUB_098390A~similar to ubiquitin-conjugating enzyme involved in ER-associated protein degradation; located at the cytosolic side of the ER membrane; tail region contains a transmembrane segment at the C-terminus; substrate of the ubiquitin-proteasome pathway; Ubc6p …
DS499603.1	CDS	74069	74792	gene_id "AFUB_098390"; transcript_id "unassigned_transcript_185"; gbkey "CDS"; locus_tag "AFUB_098390"; note "encoded by transcript AFUB_098390A~similar to ubiquitin-conjugating enzyme involved in ER-associated protein degradation; located at the cytosolic side of the ER membrane; tail region contains a transmembrane segment at the C-terminus; substrate of the ubiquitin-proteasome pathway; Ubc6p …
DS499603.1	CDS	76653	77121	gene_id "AFUB_098400"; transcript_id "unassigned_transcript_186"; gbkey "CDS"; locus_tag "AFUB_098400"; note "encoded by transcript AFUB_098400A"; product "conserved hypothetical protein"; protein_id "EDP47240.1"; exon_number "1";
DS499603.1	CDS	77267	77595	gene_id "AFUB_098400"; transcript_id "unassigned_transcript_186"; gbkey "CDS"; locus_tag "AFUB_098400"; note "encoded by transcript AFUB_098400A"; product "conserved hypothetical protein"; protein_id "EDP47240.1"; exon_number "2";
DS499603.1	CDS	77686	77810	gene_id "AFUB_098400"; transcript_id "unassigned_transcript_186"; gbkey "CDS"; locus_tag "AFUB_098400"; note "encoded by transcript AFUB_098400A"; product "conserved hypothetical protein"; protein_id "EDP47240.1"; exon_number "3";
DS499603.1	CDS	77864	78653	gene_id "AFUB_098400"; transcript_id "unassigned_transcript_186"; gbkey "CDS"; locus_tag "AFUB_098400"; note "encoded by transcript AFUB_098400A"; product "conserved hypothetical protein"; protein_id "EDP47240.1"; exon_number "4";
DS499603.1	CDS	79225	79308	gene_id "AFUB_098410"; transcript_id "unassigned_transcript_187"; gbkey "CDS"; locus_tag "AFUB_098410"; note "encoded by transcript AFUB_098410A"; product "cytochrome C1 heme lyase"; protein_id "EDP47241.1"; exon_number "1";
DS499603.1	CDS	79367	80025	gene_id "AFUB_098410"; transcript_id "unassigned_transcript_187"; gbkey "CDS"; locus_tag "AFUB_098410"; note "encoded by transcript AFUB_098410A"; product "cytochrome C1 heme lyase"; protein_id "EDP47241.1"; exon_number "2";
DS499603.1	CDS	80084	80330	gene_id "AFUB_098410"; transcript_id "unassigned_transcript_187"; gbkey "CDS"; locus_tag "AFUB_098410"; note "encoded by transcript AFUB_098410A"; product "cytochrome C1 heme lyase"; protein_id "EDP47241.1"; exon_number "3";
DS499603.1	CDS	82821	83363	gene_id "AFUB_098420"; transcript_id "unassigned_transcript_188"; gbkey "CDS"; locus_tag "AFUB_098420"; note "encoded by transcript AFUB_098420A"; product "ubiquinone biosynthesis protein, putative"; protein_id "EDP47242.1"; exon_number "1";
DS499603.1	CDS	81410	82752	gene_id "AFUB_098420"; transcript_id "unassigned_transcript_188"; gbkey "CDS"; locus_tag "AFUB_098420"; note "encoded by transcript AFUB_098420A"; product "ubiquinone biosynthesis protein, putative"; protein_id "EDP47242.1"; exon_number "2";
DS499603.1	CDS	81152	81326	gene_id "AFUB_098420"; transcript_id "unassigned_transcript_188"; gbkey "CDS"; locus_tag "AFUB_098420"; note "encoded by transcript AFUB_098420A"; product "ubiquinone biosynthesis protein, putative"; protein_id "EDP47242.1"; exon_number "3";
DS499603.1	CDS	83712	83805	gene_id "AFUB_098430"; transcript_id "unassigned_transcript_189"; gbkey "CDS"; locus_tag "AFUB_098430"; note "encoded by transcript AFUB_098430A"; product "hypothetical protein"; protein_id "EDP47243.1"; exon_number "1";
DS499603.1	CDS	83524	83606	gene_id "AFUB_098430"; transcript_id "unassigned_transcript_189"; gbkey "CDS"; locus_tag "AFUB_098430"; note "encoded by transcript AFUB_098430A"; product "hypothetical protein"; protein_id "EDP47243.1"; exon_number "2";
DS499603.1	CDS	84035	84193	gene_id "AFUB_098440"; transcript_id "unassigned_transcript_190"; gbkey "CDS"; locus_tag "AFUB_098440"; note "encoded by transcript AFUB_098440A"; product "conserved hypothetical protein"; protein_id "EDP47244.1"; exon_number "1";
DS499603.1	CDS	84464	85327	gene_id "AFUB_098440"; transcript_id "unassigned_transcript_190"; gbkey "CDS"; locus_tag "AFUB_098440"; note "encoded by transcript AFUB_098440A"; product "conserved hypothetical protein"; protein_id "EDP47244.1"; exon_number "2";
DS499603.1	CDS	87536	87887	gene_id "AFUB_098450"; transcript_id "unassigned_transcript_191"; gbkey "CDS"; locus_tag "AFUB_098450"; note "encoded by transcript AFUB_098450A"; product "GTP binding protein, putative"; protein_id "EDP47245.1"; exon_number "1";
DS499603.1	CDS	87173	87289	gene_id "AFUB_098450"; transcript_id "unassigned_transcript_191"; gbkey "CDS"; locus_tag "AFUB_098450"; note "encoded by transcript AFUB_098450A"; product "GTP binding protein, putative"; protein_id "EDP47245.1"; exon_number "2";
DS499603.1	CDS	85715	86940	gene_id "AFUB_098450"; transcript_id "unassigned_transcript_191"; gbkey "CDS"; locus_tag "AFUB_098450"; note "encoded by transcript AFUB_098450A"; product "GTP binding protein, putative"; protein_id "EDP47245.1"; exon_number "3";
DS499603.1	CDS	90464	90510	gene_id "AFUB_098460"; transcript_id "unassigned_transcript_192"; gbkey "CDS"; locus_tag "AFUB_098460"; note "encoded by transcript AFUB_098460A"; product "conserved hypothetical protein"; protein_id "EDP47246.1"; exon_number "1";
DS499603.1	CDS	90091	90403	gene_id "AFUB_098460"; transcript_id "unassigned_transcript_192"; gbkey "CDS"; locus_tag "AFUB_098460"; note "encoded by transcript AFUB_098460A"; product "conserved hypothetical protein"; protein_id "EDP47246.1"; exon_number "2";
DS499603.1	CDS	89910	90022	gene_id "AFUB_098460"; transcript_id "unassigned_transcript_192"; gbkey "CDS"; locus_tag "AFUB_098460"; note "encoded by transcript AFUB_098460A"; product "conserved hypothetical protein"; protein_id "EDP47246.1"; exon_number "3";
DS499603.1	CDS	89797	89842	gene_id "AFUB_098460"; transcript_id "unassigned_transcript_192"; gbkey "CDS"; locus_tag "AFUB_098460"; note "encoded by transcript AFUB_098460A"; product "conserved hypothetical protein"; protein_id "EDP47246.1"; exon_number "4";
DS499603.1	CDS	91920	92623	gene_id "AFUB_098470"; transcript_id "unassigned_transcript_193"; gbkey "CDS"; locus_tag "AFUB_098470"; note "encoded by transcript AFUB_098470A"; product "C4-dicarboxylate transporter/malic acid transport protein, putative"; protein_id "EDP47247.1"; exon_number "1";
DS499603.1	CDS	91519	91864	gene_id "AFUB_098470"; transcript_id "unassigned_transcript_193"; gbkey "CDS"; locus_tag "AFUB_098470"; note "encoded by transcript AFUB_098470A"; product "C4-dicarboxylate transporter/malic acid transport protein, putative"; protein_id "EDP47247.1"; exon_number "2";
DS499603.1	CDS	94373	94416	gene_id "AFUB_098480"; transcript_id "unassigned_transcript_194"; gbkey "CDS"; locus_tag "AFUB_098480"; note "encoded by transcript AFUB_098480A"; product "short chain dehydrogenase/reductase, putative"; protein_id "EDP47248.1"; exon_number "1";
DS499603.1	CDS	94495	94719	gene_id "AFUB_098480"; transcript_id "unassigned_transcript_194"; gbkey "CDS"; locus_tag "AFUB_098480"; note "encoded by transcript AFUB_098480A"; product "short chain dehydrogenase/reductase, putative"; protein_id "EDP47248.1"; exon_number "2";
DS499603.1	CDS	94784	94791	gene_id "AFUB_098480"; transcript_id "unassigned_transcript_194"; gbkey "CDS"; locus_tag "AFUB_098480"; note "encoded by transcript AFUB_098480A"; product "short chain dehydrogenase/reductase, putative"; protein_id "EDP47248.1"; exon_number "3";
DS499603.1	CDS	94864	95015	gene_id "AFUB_098480"; transcript_id "unassigned_transcript_194"; gbkey "CDS"; locus_tag "AFUB_098480"; note "encoded by transcript AFUB_098480A"; product "short chain dehydrogenase/reductase, putative"; protein_id "EDP47248.1"; exon_number "4";
DS499603.1	CDS	95080	95174	gene_id "AFUB_098480"; transcript_id "unassigned_transcript_194"; gbkey "CDS"; locus_tag "AFUB_098480"; note "encoded by transcript AFUB_098480A"; product "short chain dehydrogenase/reductase, putative"; protein_id "EDP47248.1"; exon_number "5";
DS499603.1	CDS	95232	95598	gene_id "AFUB_098480"; transcript_id "unassigned_transcript_194"; gbkey "CDS"; locus_tag "AFUB_098480"; note "encoded by transcript AFUB_098480A"; product "short chain dehydrogenase/reductase, putative"; protein_id "EDP47248.1"; exon_number "6";
DS499603.1	CDS	96126	96182	gene_id "AFUB_098490"; transcript_id "unassigned_transcript_195"; gbkey "CDS"; locus_tag "AFUB_098490"; note "encoded by transcript AFUB_098490A"; product "succinyl-CoA synthetase beta subunit, putative"; protein_id "EDP47249.1"; exon_number "1";
DS499603.1	CDS	96275	96358	gene_id "AFUB_098490"; transcript_id "unassigned_transcript_195"; gbkey "CDS"; locus_tag "AFUB_098490"; note "encoded by transcript AFUB_098490A"; product "succinyl-CoA synthetase beta subunit, putative"; protein_id "EDP47249.1"; exon_number "2";
DS499603.1	CDS	96421	96493	gene_id "AFUB_098490"; transcript_id "unassigned_transcript_195"; gbkey "CDS"; locus_tag "AFUB_098490"; note "encoded by transcript AFUB_098490A"; product "succinyl-CoA synthetase beta subunit, putative"; protein_id "EDP47249.1"; exon_number "3";
DS499603.1	CDS	96555	96654	gene_id "AFUB_098490"; transcript_id "unassigned_transcript_195"; gbkey "CDS"; locus_tag "AFUB_098490"; note "encoded by transcript AFUB_098490A"; product "succinyl-CoA synthetase beta subunit, putative"; protein_id "EDP47249.1"; exon_number "4";
DS499603.1	CDS	96727	97272	gene_id "AFUB_098490"; transcript_id "unassigned_transcript_195"; gbkey "CDS"; locus_tag "AFUB_098490"; note "encoded by transcript AFUB_098490A"; product "succinyl-CoA synthetase beta subunit, putative"; protein_id "EDP47249.1"; exon_number "5";
DS499603.1	CDS	97334	97380	gene_id "AFUB_098490"; transcript_id "unassigned_transcript_195"; gbkey "CDS"; locus_tag "AFUB_098490"; note "encoded by transcript AFUB_098490A"; product "succinyl-CoA synthetase beta subunit, putative"; protein_id "EDP47249.1"; exon_number "6";
DS499603.1	CDS	97432	97724	gene_id "AFUB_098490"; transcript_id "unassigned_transcript_195"; gbkey "CDS"; locus_tag "AFUB_098490"; note "encoded by transcript AFUB_098490A"; product "succinyl-CoA synthetase beta subunit, putative"; protein_id "EDP47249.1"; exon_number "7";
DS499603.1	CDS	97794	97925	gene_id "AFUB_098490"; transcript_id "unassigned_transcript_195"; gbkey "CDS"; locus_tag "AFUB_098490"; note "encoded by transcript AFUB_098490A"; product "succinyl-CoA synthetase beta subunit, putative"; protein_id "EDP47249.1"; exon_number "8";
DS499603.1	CDS	98681	98766	gene_id "AFUB_098500"; transcript_id "unassigned_transcript_196"; gbkey "CDS"; locus_tag "AFUB_098500"; note "encoded by transcript AFUB_098500A"; product "F-box domain protein"; protein_id "EDP47250.1"; exon_number "1";
DS499603.1	CDS	98854	99019	gene_id "AFUB_098500"; transcript_id "unassigned_transcript_196"; gbkey "CDS"; locus_tag "AFUB_098500"; note "encoded by transcript AFUB_098500A"; product "F-box domain protein"; protein_id "EDP47250.1"; exon_number "2";
DS499603.1	CDS	99076	99446	gene_id "AFUB_098500"; transcript_id "unassigned_transcript_196"; gbkey "CDS"; locus_tag "AFUB_098500"; note "encoded by transcript AFUB_098500A"; product "F-box domain protein"; protein_id "EDP47250.1"; exon_number "3";
DS499603.1	CDS	99510	100386	gene_id "AFUB_098500"; transcript_id "unassigned_transcript_196"; gbkey "CDS"; locus_tag "AFUB_098500"; note "encoded by transcript AFUB_098500A"; product "F-box domain protein"; protein_id "EDP47250.1"; exon_number "4";
DS499603.1	CDS	102414	102766	gene_id "AFUB_098510"; transcript_id "unassigned_transcript_197"; gbkey "CDS"; locus_tag "AFUB_098510"; note "encoded by transcript AFUB_098510A"; product "hypothetical protein"; protein_id "EDP47251.1"; exon_number "1";
DS499603.1	CDS	102885	102983	gene_id "AFUB_098510"; transcript_id "unassigned_transcript_197"; gbkey "CDS"; locus_tag "AFUB_098510"; note "encoded by transcript AFUB_098510A"; product "hypothetical protein"; protein_id "EDP47251.1"; exon_number "2";
DS499603.1	CDS	103049	103116	gene_id "AFUB_098510"; transcript_id "unassigned_transcript_197"; gbkey "CDS"; locus_tag "AFUB_098510"; note "encoded by transcript AFUB_098510A"; product "hypothetical protein"; protein_id "EDP47251.1"; exon_number "3";
DS499603.1	CDS	103181	103524	gene_id "AFUB_098510"; transcript_id "unassigned_transcript_197"; gbkey "CDS"; locus_tag "AFUB_098510"; note "encoded by transcript AFUB_098510A"; product "hypothetical protein"; protein_id "EDP47251.1"; exon_number "4";
DS499603.1	CDS	103584	103653	gene_id "AFUB_098510"; transcript_id "unassigned_transcript_197"; gbkey "CDS"; locus_tag "AFUB_098510"; note "encoded by transcript AFUB_098510A"; product "hypothetical protein"; protein_id "EDP47251.1"; exon_number "5";
DS499603.1	CDS	103714	104528	gene_id "AFUB_098510"; transcript_id "unassigned_transcript_197"; gbkey "CDS"; locus_tag "AFUB_098510"; note "encoded by transcript AFUB_098510A"; product "hypothetical protein"; protein_id "EDP47251.1"; exon_number "6";
DS499603.1	CDS	105986	106167	gene_id "AFUB_098520"; transcript_id "unassigned_transcript_198"; gbkey "CDS"; locus_tag "AFUB_098520"; note "encoded by transcript AFUB_098520A"; product "conserved hypothetical protein"; protein_id "EDP47252.1"; exon_number "1";
DS499603.1	CDS	105404	105917	gene_id "AFUB_098520"; transcript_id "unassigned_transcript_198"; gbkey "CDS"; locus_tag "AFUB_098520"; note "encoded by transcript AFUB_098520A"; product "conserved hypothetical protein"; protein_id "EDP47252.1"; exon_number "2";
DS499603.1	CDS	106623	107432	gene_id "AFUB_098530"; transcript_id "unassigned_transcript_199"; gbkey "CDS"; locus_tag "AFUB_098530"; note "encoded by transcript AFUB_098530A"; product "conserved hypothetical protein"; protein_id "EDP47253.1"; exon_number "1";
DS499603.1	CDS	107749	108647	gene_id "AFUB_098540"; transcript_id "unassigned_transcript_200"; gbkey "CDS"; locus_tag "AFUB_098540"; note "encoded by transcript AFUB_098540A"; product "hypothetical protein"; protein_id "EDP47254.1"; exon_number "1";
DS499603.1	CDS	108704	109682	gene_id "AFUB_098540"; transcript_id "unassigned_transcript_200"; gbkey "CDS"; locus_tag "AFUB_098540"; note "encoded by transcript AFUB_098540A"; product "hypothetical protein"; protein_id "EDP47254.1"; exon_number "2";
DS499603.1	CDS	111374	111410	gene_id "AFUB_098550"; transcript_id "unassigned_transcript_201"; gbkey "CDS"; locus_tag "AFUB_098550"; note "encoded by transcript AFUB_098550A"; product "60S ribosome protein L13, putative"; protein_id "EDP47255.1"; exon_number "1";
DS499603.1	CDS	111274	111320	gene_id "AFUB_098550"; transcript_id "unassigned_transcript_201"; gbkey "CDS"; locus_tag "AFUB_098550"; note "encoded by transcript AFUB_098550A"; product "60S ribosome protein L13, putative"; protein_id "EDP47255.1"; exon_number "2";
DS499603.1	CDS	110980	111138	gene_id "AFUB_098550"; transcript_id "unassigned_transcript_201"; gbkey "CDS"; locus_tag "AFUB_098550"; note "encoded by transcript AFUB_098550A"; product "60S ribosome protein L13, putative"; protein_id "EDP47255.1"; exon_number "3";
DS499603.1	CDS	110406	110840	gene_id "AFUB_098550"; transcript_id "unassigned_transcript_201"; gbkey "CDS"; locus_tag "AFUB_098550"; note "encoded by transcript AFUB_098550A"; product "60S ribosome protein L13, putative"; protein_id "EDP47255.1"; exon_number "4";
DS499603.1	CDS	112475	113896	gene_id "AFUB_098560"; transcript_id "unassigned_transcript_202"; gbkey "CDS"; locus_tag "AFUB_098560"; note "encoded by transcript AFUB_098560A"; product "conserved hypothetical protein"; protein_id "EDP47256.1"; exon_number "1";
DS499603.1	CDS	115786	118779	gene_id "AFUB_098570"; transcript_id "unassigned_transcript_203"; gbkey "CDS"; locus_tag "AFUB_098570"; note "encoded by transcript AFUB_098570A"; product "conserved leucine-rich repeat protein"; protein_id "EDP47257.1"; exon_number "1";
DS499603.1	CDS	119084	120193	gene_id "AFUB_098580"; transcript_id "unassigned_transcript_204"; gbkey "CDS"; locus_tag "AFUB_098580"; note "encoded by transcript AFUB_098580A"; product "conserved hypothetical protein"; protein_id "EDP47258.1"; exon_number "1";
DS499603.1	CDS	120565	121060	gene_id "AFUB_098590"; transcript_id "unassigned_transcript_205"; gbkey "CDS"; locus_tag "AFUB_098590"; note "encoded by transcript AFUB_098590A"; product "actin family protein"; protein_id "EDP47259.1"; exon_number "1";
DS499603.1	CDS	121117	121825	gene_id "AFUB_098590"; transcript_id "unassigned_transcript_205"; gbkey "CDS"; locus_tag "AFUB_098590"; note "encoded by transcript AFUB_098590A"; product "actin family protein"; protein_id "EDP47259.1"; exon_number "2";
DS499603.1	CDS	121878	121940	gene_id "AFUB_098590"; transcript_id "unassigned_transcript_205"; gbkey "CDS"; locus_tag "AFUB_098590"; note "encoded by transcript AFUB_098590A"; product "actin family protein"; protein_id "EDP47259.1"; exon_number "3";
DS499603.1	CDS	121996	122131	gene_id "AFUB_098590"; transcript_id "unassigned_transcript_205"; gbkey "CDS"; locus_tag "AFUB_098590"; note "encoded by transcript AFUB_098590A"; product "actin family protein"; protein_id "EDP47259.1"; exon_number "4";
DS499603.1	CDS	123032	123336	gene_id "AFUB_098600"; transcript_id "unassigned_transcript_206"; gbkey "CDS"; locus_tag "AFUB_098600"; note "encoded by transcript AFUB_098600A"; product "IBR domain protein"; protein_id "EDP47260.1"; exon_number "1";
DS499603.1	CDS	123391	123915	gene_id "AFUB_098600"; transcript_id "unassigned_transcript_206"; gbkey "CDS"; locus_tag "AFUB_098600"; note "encoded by transcript AFUB_098600A"; product "IBR domain protein"; protein_id "EDP47260.1"; exon_number "2";
DS499603.1	CDS	123971	124139	gene_id "AFUB_098600"; transcript_id "unassigned_transcript_206"; gbkey "CDS"; locus_tag "AFUB_098600"; note "encoded by transcript AFUB_098600A"; product "IBR domain protein"; protein_id "EDP47260.1"; exon_number "3";
DS499603.1	CDS	125236	125521	gene_id "AFUB_098610"; transcript_id "unassigned_transcript_207"; gbkey "CDS"; locus_tag "AFUB_098610"; note "encoded by transcript AFUB_098610A"; product "3-hydroxybutyryl-CoA dehydrogenase, putative"; protein_id "EDP47261.1"; exon_number "1";
DS499603.1	CDS	124427	125154	gene_id "AFUB_098610"; transcript_id "unassigned_transcript_207"; gbkey "CDS"; locus_tag "AFUB_098610"; note "encoded by transcript AFUB_098610A"; product "3-hydroxybutyryl-CoA dehydrogenase, putative"; protein_id "EDP47261.1"; exon_number "2";
DS499603.1	CDS	125889	125975	gene_id "AFUB_098620"; transcript_id "unassigned_transcript_208"; gbkey "CDS"; locus_tag "AFUB_098620"; note "encoded by transcript AFUB_098620A"; product "DNA repair protein (Tof1), putative"; protein_id "EDP47262.1"; exon_number "1";
DS499603.1	CDS	126030	126267	gene_id "AFUB_098620"; transcript_id "unassigned_transcript_208"; gbkey "CDS"; locus_tag "AFUB_098620"; note "encoded by transcript AFUB_098620A"; product "DNA repair protein (Tof1), putative"; protein_id "EDP47262.1"; exon_number "2";
DS499603.1	CDS	126329	128437	gene_id "AFUB_098620"; transcript_id "unassigned_transcript_208"; gbkey "CDS"; locus_tag "AFUB_098620"; note "encoded by transcript AFUB_098620A"; product "DNA repair protein (Tof1), putative"; protein_id "EDP47262.1"; exon_number "3";
DS499603.1	CDS	128490	129583	gene_id "AFUB_098620"; transcript_id "unassigned_transcript_208"; gbkey "CDS"; locus_tag "AFUB_098620"; note "encoded by transcript AFUB_098620A"; product "DNA repair protein (Tof1), putative"; protein_id "EDP47262.1"; exon_number "4";
DS499603.1	CDS	130166	131125	gene_id "AFUB_098630"; transcript_id "unassigned_transcript_209"; gbkey "CDS"; locus_tag "AFUB_098630"; note "encoded by transcript AFUB_098630A"; product "phenazine biosynthesis-like protein, putative"; protein_id "EDP47263.1"; exon_number "1";
DS499603.1	CDS	131579	133465	gene_id "AFUB_098640"; transcript_id "unassigned_transcript_210"; gbkey "CDS"; locus_tag "AFUB_098640"; note "encoded by transcript AFUB_098640A"; product "conserved hypothetical protein"; protein_id "EDP47264.1"; exon_number "1";
DS499603.1	CDS	135391	135514	gene_id "AFUB_098650"; transcript_id "unassigned_transcript_211"; gbkey "CDS"; locus_tag "AFUB_098650"; note "encoded by transcript AFUB_098650A"; product "TFIIH and nucleotide excision repair factor 3 complexes subunit (Tfb2), putative"; protein_id "EDP47265.1"; exon_number "1";
DS499603.1	CDS	135246	135333	gene_id "AFUB_098650"; transcript_id "unassigned_transcript_211"; gbkey "CDS"; locus_tag "AFUB_098650"; note "encoded by transcript AFUB_098650A"; product "TFIIH and nucleotide excision repair factor 3 complexes subunit (Tfb2), putative"; protein_id "EDP47265.1"; exon_number "2";
DS499603.1	CDS	133958	135182	gene_id "AFUB_098650"; transcript_id "unassigned_transcript_211"; gbkey "CDS"; locus_tag "AFUB_098650"; note "encoded by transcript AFUB_098650A"; product "TFIIH and nucleotide excision repair factor 3 complexes subunit (Tfb2), putative"; protein_id "EDP47265.1"; exon_number "3";
DS499603.1	CDS	135815	135841	gene_id "AFUB_098660"; transcript_id "unassigned_transcript_212"; gbkey "CDS"; locus_tag "AFUB_098660"; note "encoded by transcript AFUB_098660A"; product "PaaI_thioesterase family protein"; protein_id "EDP47266.1"; exon_number "1";
DS499603.1	CDS	135898	135938	gene_id "AFUB_098660"; transcript_id "unassigned_transcript_212"; gbkey "CDS"; locus_tag "AFUB_098660"; note "encoded by transcript AFUB_098660A"; product "PaaI_thioesterase family protein"; protein_id "EDP47266.1"; exon_number "2";
DS499603.1	CDS	136011	136023	gene_id "AFUB_098660"; transcript_id "unassigned_transcript_212"; gbkey "CDS"; locus_tag "AFUB_098660"; note "encoded by transcript AFUB_098660A"; product "PaaI_thioesterase family protein"; protein_id "EDP47266.1"; exon_number "3";
DS499603.1	CDS	136090	136197	gene_id "AFUB_098660"; transcript_id "unassigned_transcript_212"; gbkey "CDS"; locus_tag "AFUB_098660"; note "encoded by transcript AFUB_098660A"; product "PaaI_thioesterase family protein"; protein_id "EDP47266.1"; exon_number "4";
DS499603.1	CDS	136251	136293	gene_id "AFUB_098660"; transcript_id "unassigned_transcript_212"; gbkey "CDS"; locus_tag "AFUB_098660"; note "encoded by transcript AFUB_098660A"; product "PaaI_thioesterase family protein"; protein_id "EDP47266.1"; exon_number "5";
DS499603.1	CDS	136353	136424	gene_id "AFUB_098660"; transcript_id "unassigned_transcript_212"; gbkey "CDS"; locus_tag "AFUB_098660"; note "encoded by transcript AFUB_098660A"; product "PaaI_thioesterase family protein"; protein_id "EDP47266.1"; exon_number "6";
DS499603.1	CDS	136496	136546	gene_id "AFUB_098660"; transcript_id "unassigned_transcript_212"; gbkey "CDS"; locus_tag "AFUB_098660"; note "encoded by transcript AFUB_098660A"; product "PaaI_thioesterase family protein"; protein_id "EDP47266.1"; exon_number "7";
DS499603.1	CDS	136720	136798	gene_id "AFUB_098660"; transcript_id "unassigned_transcript_212"; gbkey "CDS"; locus_tag "AFUB_098660"; note "encoded by transcript AFUB_098660A"; product "PaaI_thioesterase family protein"; protein_id "EDP47266.1"; exon_number "8";
DS499603.1	CDS	136859	136925	gene_id "AFUB_098660"; transcript_id "unassigned_transcript_212"; gbkey "CDS"; locus_tag "AFUB_098660"; note "encoded by transcript AFUB_098660A"; product "PaaI_thioesterase family protein"; protein_id "EDP47266.1"; exon_number "9";
DS499603.1	CDS	141555	141790	gene_id "AFUB_098670"; transcript_id "unassigned_transcript_213"; gbkey "CDS"; locus_tag "AFUB_098670"; note "encoded by transcript AFUB_098670A"; product "DEAD helicases superfamily protein (Aquarius), putative"; protein_id "EDP47267.1"; exon_number "1";
DS499603.1	CDS	141395	141495	gene_id "AFUB_098670"; transcript_id "unassigned_transcript_213"; gbkey "CDS"; locus_tag "AFUB_098670"; note "encoded by transcript AFUB_098670A"; product "DEAD helicases superfamily protein (Aquarius), putative"; protein_id "EDP47267.1"; exon_number "2";
DS499603.1	CDS	137861	141340	gene_id "AFUB_098670"; transcript_id "unassigned_transcript_213"; gbkey "CDS"; locus_tag "AFUB_098670"; note "encoded by transcript AFUB_098670A"; product "DEAD helicases superfamily protein (Aquarius), putative"; protein_id "EDP47267.1"; exon_number "3";
DS499603.1	CDS	137372	137808	gene_id "AFUB_098670"; transcript_id "unassigned_transcript_213"; gbkey "CDS"; locus_tag "AFUB_098670"; note "encoded by transcript AFUB_098670A"; product "DEAD helicases superfamily protein (Aquarius), putative"; protein_id "EDP47267.1"; exon_number "4";
DS499603.1	CDS	142021	142260	gene_id "AFUB_098680"; transcript_id "unassigned_transcript_214"; gbkey "CDS"; locus_tag "AFUB_098680"; note "encoded by transcript AFUB_098680A"; product "THO complex subunit Tho1, putative"; protein_id "EDP47268.1"; exon_number "1";
DS499603.1	CDS	142331	142409	gene_id "AFUB_098680"; transcript_id "unassigned_transcript_214"; gbkey "CDS"; locus_tag "AFUB_098680"; note "encoded by transcript AFUB_098680A"; product "THO complex subunit Tho1, putative"; protein_id "EDP47268.1"; exon_number "2";
DS499603.1	CDS	142463	142581	gene_id "AFUB_098680"; transcript_id "unassigned_transcript_214"; gbkey "CDS"; locus_tag "AFUB_098680"; note "encoded by transcript AFUB_098680A"; product "THO complex subunit Tho1, putative"; protein_id "EDP47268.1"; exon_number "3";
DS499603.1	CDS	142640	143329	gene_id "AFUB_098680"; transcript_id "unassigned_transcript_214"; gbkey "CDS"; locus_tag "AFUB_098680"; note "encoded by transcript AFUB_098680A"; product "THO complex subunit Tho1, putative"; protein_id "EDP47268.1"; exon_number "4";
DS499603.1	CDS	143383	143532	gene_id "AFUB_098680"; transcript_id "unassigned_transcript_214"; gbkey "CDS"; locus_tag "AFUB_098680"; note "encoded by transcript AFUB_098680A"; product "THO complex subunit Tho1, putative"; protein_id "EDP47268.1"; exon_number "5";
DS499603.1	CDS	143629	143942	gene_id "AFUB_098680"; transcript_id "unassigned_transcript_214"; gbkey "CDS"; locus_tag "AFUB_098680"; note "encoded by transcript AFUB_098680A"; product "THO complex subunit Tho1, putative"; protein_id "EDP47268.1"; exon_number "6";
DS499603.1	CDS	143998	144424	gene_id "AFUB_098680"; transcript_id "unassigned_transcript_214"; gbkey "CDS"; locus_tag "AFUB_098680"; note "encoded by transcript AFUB_098680A"; product "THO complex subunit Tho1, putative"; protein_id "EDP47268.1"; exon_number "7";
DS499603.1	CDS	152194	152771	gene_id "AFUB_098690"; transcript_id "unassigned_transcript_215"; gbkey "CDS"; locus_tag "AFUB_098690"; note "encoded by transcript AFUB_098690A"; product "homeobox transcription factor, putative"; protein_id "EDP47269.1"; exon_number "1";
DS499603.1	CDS	152851	152988	gene_id "AFUB_098690"; transcript_id "unassigned_transcript_215"; gbkey "CDS"; locus_tag "AFUB_098690"; note "encoded by transcript AFUB_098690A"; product "homeobox transcription factor, putative"; protein_id "EDP47269.1"; exon_number "2";
DS499603.1	CDS	153051	153694	gene_id "AFUB_098690"; transcript_id "unassigned_transcript_215"; gbkey "CDS"; locus_tag "AFUB_098690"; note "encoded by transcript AFUB_098690A"; product "homeobox transcription factor, putative"; protein_id "EDP47269.1"; exon_number "3";
DS499603.1	CDS	153754	154118	gene_id "AFUB_098690"; transcript_id "unassigned_transcript_215"; gbkey "CDS"; locus_tag "AFUB_098690"; note "encoded by transcript AFUB_098690A"; product "homeobox transcription factor, putative"; protein_id "EDP47269.1"; exon_number "4";
DS499603.1	CDS	155419	155578	gene_id "AFUB_098700"; transcript_id "unassigned_transcript_216"; gbkey "CDS"; locus_tag "AFUB_098700"; note "encoded by transcript AFUB_098700A"; product "conserved hypothetical protein"; protein_id "EDP47270.1"; exon_number "1";
DS499603.1	CDS	155644	155739	gene_id "AFUB_098700"; transcript_id "unassigned_transcript_216"; gbkey "CDS"; locus_tag "AFUB_098700"; note "encoded by transcript AFUB_098700A"; product "conserved hypothetical protein"; protein_id "EDP47270.1"; exon_number "2";
DS499603.1	CDS	155792	155868	gene_id "AFUB_098700"; transcript_id "unassigned_transcript_216"; gbkey "CDS"; locus_tag "AFUB_098700"; note "encoded by transcript AFUB_098700A"; product "conserved hypothetical protein"; protein_id "EDP47270.1"; exon_number "3";
DS499603.1	CDS	157143	157594	gene_id "AFUB_098720"; transcript_id "unassigned_transcript_218"; gbkey "CDS"; locus_tag "AFUB_098720"; note "encoded by transcript AFUB_098720A"; product "AP-2 adaptor complex subunit alpha, putative"; protein_id "EDP47271.1"; exon_number "1";
DS499603.1	CDS	157647	157981	gene_id "AFUB_098720"; transcript_id "unassigned_transcript_218"; gbkey "CDS"; locus_tag "AFUB_098720"; note "encoded by transcript AFUB_098720A"; product "AP-2 adaptor complex subunit alpha, putative"; protein_id "EDP47271.1"; exon_number "2";
DS499603.1	CDS	158041	159959	gene_id "AFUB_098720"; transcript_id "unassigned_transcript_218"; gbkey "CDS"; locus_tag "AFUB_098720"; note "encoded by transcript AFUB_098720A"; product "AP-2 adaptor complex subunit alpha, putative"; protein_id "EDP47271.1"; exon_number "3";
DS499603.1	CDS	160014	160124	gene_id "AFUB_098720"; transcript_id "unassigned_transcript_218"; gbkey "CDS"; locus_tag "AFUB_098720"; note "encoded by transcript AFUB_098720A"; product "AP-2 adaptor complex subunit alpha, putative"; protein_id "EDP47271.1"; exon_number "4";
DS499603.1	CDS	160437	161294	gene_id "AFUB_098730"; transcript_id "unassigned_transcript_219"; gbkey "CDS"; locus_tag "AFUB_098730"; note "encoded by transcript AFUB_098730A"; product "alanine racemase family protein, putative"; protein_id "EDP47272.1"; exon_number "1";
DS499603.1	CDS	164113	167685	gene_id "AFUB_098740"; transcript_id "unassigned_transcript_220"; gbkey "CDS"; locus_tag "AFUB_098740"; note "encoded by transcript AFUB_098740A"; product "histone deacetylase HosB"; protein_id "EDP47273.1"; exon_number "1";
DS499603.1	CDS	168217	169152	gene_id "AFUB_098750"; transcript_id "unassigned_transcript_221"; gbkey "CDS"; locus_tag "AFUB_098750"; note "encoded by transcript AFUB_098750A"; product "AN1 zinc finger protein"; protein_id "EDP47274.1"; exon_number "1";
DS499603.1	CDS	169375	170406	gene_id "AFUB_098760"; transcript_id "unassigned_transcript_222"; gbkey "CDS"; locus_tag "AFUB_098760"; note "encoded by transcript AFUB_098760A"; product "thymidylate synthase"; protein_id "EDP47275.1"; exon_number "1";
DS499603.1	CDS	171880	172067	gene_id "AFUB_098770"; transcript_id "unassigned_transcript_223"; gbkey "CDS"; locus_tag "AFUB_098770"; note "encoded by transcript AFUB_098770A"; product "queuine tRNA-ribosyltransferase"; protein_id "EDP47276.1"; exon_number "1";
DS499603.1	CDS	171740	171823	gene_id "AFUB_098770"; transcript_id "unassigned_transcript_223"; gbkey "CDS"; locus_tag "AFUB_098770"; note "encoded by transcript AFUB_098770A"; product "queuine tRNA-ribosyltransferase"; protein_id "EDP47276.1"; exon_number "2";
DS499603.1	CDS	171362	171682	gene_id "AFUB_098770"; transcript_id "unassigned_transcript_223"; gbkey "CDS"; locus_tag "AFUB_098770"; note "encoded by transcript AFUB_098770A"; product "queuine tRNA-ribosyltransferase"; protein_id "EDP47276.1"; exon_number "3";
DS499603.1	CDS	171123	171312	gene_id "AFUB_098770"; transcript_id "unassigned_transcript_223"; gbkey "CDS"; locus_tag "AFUB_098770"; note "encoded by transcript AFUB_098770A"; product "queuine tRNA-ribosyltransferase"; protein_id "EDP47276.1"; exon_number "4";
DS499603.1	CDS	170882	171069	gene_id "AFUB_098770"; transcript_id "unassigned_transcript_223"; gbkey "CDS"; locus_tag "AFUB_098770"; note "encoded by transcript AFUB_098770A"; product "queuine tRNA-ribosyltransferase"; protein_id "EDP47276.1"; exon_number "5";
DS499603.1	CDS	170648	170831	gene_id "AFUB_098770"; transcript_id "unassigned_transcript_223"; gbkey "CDS"; locus_tag "AFUB_098770"; note "encoded by transcript AFUB_098770A"; product "queuine tRNA-ribosyltransferase"; protein_id "EDP47276.1"; exon_number "6";
DS499603.1	CDS	173445	173507	gene_id "AFUB_098780"; transcript_id "unassigned_transcript_224"; gbkey "CDS"; locus_tag "AFUB_098780"; note "encoded by transcript AFUB_098780A"; product "MFS transporter, putative"; protein_id "EDP47277.1"; exon_number "1";
DS499603.1	CDS	173540	173699	gene_id "AFUB_098780"; transcript_id "unassigned_transcript_224"; gbkey "CDS"; locus_tag "AFUB_098780"; note "encoded by transcript AFUB_098780A"; product "MFS transporter, putative"; protein_id "EDP47277.1"; exon_number "2";
DS499603.1	CDS	173731	173824	gene_id "AFUB_098780"; transcript_id "unassigned_transcript_224"; gbkey "CDS"; locus_tag "AFUB_098780"; note "encoded by transcript AFUB_098780A"; product "MFS transporter, putative"; protein_id "EDP47277.1"; exon_number "3";
DS499603.1	CDS	173877	173958	gene_id "AFUB_098780"; transcript_id "unassigned_transcript_224"; gbkey "CDS"; locus_tag "AFUB_098780"; note "encoded by transcript AFUB_098780A"; product "MFS transporter, putative"; protein_id "EDP47277.1"; exon_number "4";
DS499603.1	CDS	174008	174110	gene_id "AFUB_098780"; transcript_id "unassigned_transcript_224"; gbkey "CDS"; locus_tag "AFUB_098780"; note "encoded by transcript AFUB_098780A"; product "MFS transporter, putative"; protein_id "EDP47277.1"; exon_number "5";
DS499603.1	CDS	174173	174576	gene_id "AFUB_098780"; transcript_id "unassigned_transcript_224"; gbkey "CDS"; locus_tag "AFUB_098780"; note "encoded by transcript AFUB_098780A"; product "MFS transporter, putative"; protein_id "EDP47277.1"; exon_number "6";
DS499603.1	CDS	174632	174780	gene_id "AFUB_098780"; transcript_id "unassigned_transcript_224"; gbkey "CDS"; locus_tag "AFUB_098780"; note "encoded by transcript AFUB_098780A"; product "MFS transporter, putative"; protein_id "EDP47277.1"; exon_number "7";
DS499603.1	CDS	174862	174946	gene_id "AFUB_098780"; transcript_id "unassigned_transcript_224"; gbkey "CDS"; locus_tag "AFUB_098780"; note "encoded by transcript AFUB_098780A"; product "MFS transporter, putative"; protein_id "EDP47277.1"; exon_number "8";
DS499603.1	CDS	175001	175318	gene_id "AFUB_098780"; transcript_id "unassigned_transcript_224"; gbkey "CDS"; locus_tag "AFUB_098780"; note "encoded by transcript AFUB_098780A"; product "MFS transporter, putative"; protein_id "EDP47277.1"; exon_number "9";
DS499603.1	CDS	180310	181007	gene_id "AFUB_098790"; transcript_id "unassigned_transcript_225"; gbkey "CDS"; locus_tag "AFUB_098790"; note "encoded by transcript AFUB_098790A"; product "hypothetical protein"; protein_id "EDP47278.1"; exon_number "1";
DS499603.1	CDS	180054	180231	gene_id "AFUB_098790"; transcript_id "unassigned_transcript_225"; gbkey "CDS"; locus_tag "AFUB_098790"; note "encoded by transcript AFUB_098790A"; product "hypothetical protein"; protein_id "EDP47278.1"; exon_number "2";
DS499603.1	CDS	186227	186638	gene_id "AFUB_098800"; transcript_id "unassigned_transcript_226"; gbkey "CDS"; locus_tag "AFUB_098800"; note "encoded by transcript AFUB_098800A"; product "conserved hypothetical protein"; protein_id "EDP47279.1"; exon_number "1";
DS499603.1	CDS	185595	186111	gene_id "AFUB_098800"; transcript_id "unassigned_transcript_226"; gbkey "CDS"; locus_tag "AFUB_098800"; note "encoded by transcript AFUB_098800A"; product "conserved hypothetical protein"; protein_id "EDP47279.1"; exon_number "2";
DS499603.1	CDS	185326	185518	gene_id "AFUB_098800"; transcript_id "unassigned_transcript_226"; gbkey "CDS"; locus_tag "AFUB_098800"; note "encoded by transcript AFUB_098800A"; product "conserved hypothetical protein"; protein_id "EDP47279.1"; exon_number "3";
DS499603.1	CDS	188616	189269	gene_id "AFUB_098810"; transcript_id "unassigned_transcript_227"; gbkey "CDS"; locus_tag "AFUB_098810"; note "encoded by transcript AFUB_098810A"; product "aminopeptidase, putative"; protein_id "EDP47280.1"; exon_number "1";
DS499603.1	CDS	189335	189565	gene_id "AFUB_098810"; transcript_id "unassigned_transcript_227"; gbkey "CDS"; locus_tag "AFUB_098810"; note "encoded by transcript AFUB_098810A"; product "aminopeptidase, putative"; protein_id "EDP47280.1"; exon_number "2";
DS499603.1	CDS	190464	191534	gene_id "AFUB_098820"; transcript_id "unassigned_transcript_228"; gbkey "CDS"; locus_tag "AFUB_098820"; note "encoded by transcript AFUB_098820A"; product "myo-inositol-1(or 4)-monophosphatase"; protein_id "EDP47281.1"; exon_number "1";
DS499603.1	CDS	192599	192608	gene_id "AFUB_098830"; transcript_id "unassigned_transcript_229"; gbkey "CDS"; locus_tag "AFUB_098830"; note "encoded by transcript AFUB_098830A"; product "conserved hypothetical protein"; protein_id "EDP47282.1"; exon_number "1";
DS499603.1	CDS	192693	192906	gene_id "AFUB_098830"; transcript_id "unassigned_transcript_229"; gbkey "CDS"; locus_tag "AFUB_098830"; note "encoded by transcript AFUB_098830A"; product "conserved hypothetical protein"; protein_id "EDP47282.1"; exon_number "2";
DS499603.1	CDS	192972	193411	gene_id "AFUB_098830"; transcript_id "unassigned_transcript_229"; gbkey "CDS"; locus_tag "AFUB_098830"; note "encoded by transcript AFUB_098830A"; product "conserved hypothetical protein"; protein_id "EDP47282.1"; exon_number "3";
DS499603.1	CDS	193464	193666	gene_id "AFUB_098830"; transcript_id "unassigned_transcript_229"; gbkey "CDS"; locus_tag "AFUB_098830"; note "encoded by transcript AFUB_098830A"; product "conserved hypothetical protein"; protein_id "EDP47282.1"; exon_number "4";
DS499603.1	CDS	194968	195206	gene_id "AFUB_098840"; transcript_id "unassigned_transcript_230"; gbkey "CDS"; locus_tag "AFUB_098840"; note "encoded by transcript AFUB_098840A"; product "chitin synthase B"; protein_id "EDP47283.1"; exon_number "1";
DS499603.1	CDS	195596	197355	gene_id "AFUB_098840"; transcript_id "unassigned_transcript_230"; gbkey "CDS"; locus_tag "AFUB_098840"; note "encoded by transcript AFUB_098840A"; product "chitin synthase B"; protein_id "EDP47283.1"; exon_number "2";
DS499603.1	CDS	197413	197597	gene_id "AFUB_098840"; transcript_id "unassigned_transcript_230"; gbkey "CDS"; locus_tag "AFUB_098840"; note "encoded by transcript AFUB_098840A"; product "chitin synthase B"; protein_id "EDP47283.1"; exon_number "3";
DS499603.1	CDS	197645	197811	gene_id "AFUB_098840"; transcript_id "unassigned_transcript_230"; gbkey "CDS"; locus_tag "AFUB_098840"; note "encoded by transcript AFUB_098840A"; product "chitin synthase B"; protein_id "EDP47283.1"; exon_number "4";
DS499603.1	CDS	197866	198766	gene_id "AFUB_098840"; transcript_id "unassigned_transcript_230"; gbkey "CDS"; locus_tag "AFUB_098840"; note "encoded by transcript AFUB_098840A"; product "chitin synthase B"; protein_id "EDP47283.1"; exon_number "5";
DS499603.1	CDS	199631	199762	gene_id "AFUB_098850"; transcript_id "unassigned_transcript_231"; gbkey "CDS"; locus_tag "AFUB_098850"; note "encoded by transcript AFUB_098850A"; product "conserved hypothetical protein"; protein_id "EDP47284.1"; exon_number "1";
DS499603.1	CDS	199032	199574	gene_id "AFUB_098850"; transcript_id "unassigned_transcript_231"; gbkey "CDS"; locus_tag "AFUB_098850"; note "encoded by transcript AFUB_098850A"; product "conserved hypothetical protein"; protein_id "EDP47284.1"; exon_number "2";
DS499603.1	CDS	200725	201003	gene_id "AFUB_098860"; transcript_id "unassigned_transcript_232"; gbkey "CDS"; locus_tag "AFUB_098860"; note "encoded by transcript AFUB_098860A"; product "glutamyl-tRNA(Gln) amidotransferase subunit A, putative"; protein_id "EDP47285.1"; exon_number "1";
DS499603.1	CDS	200566	200664	gene_id "AFUB_098860"; transcript_id "unassigned_transcript_232"; gbkey "CDS"; locus_tag "AFUB_098860"; note "encoded by transcript AFUB_098860A"; product "glutamyl-tRNA(Gln) amidotransferase subunit A, putative"; protein_id "EDP47285.1"; exon_number "2";
DS499603.1	CDS	200434	200507	gene_id "AFUB_098860"; transcript_id "unassigned_transcript_232"; gbkey "CDS"; locus_tag "AFUB_098860"; note "encoded by transcript AFUB_098860A"; product "glutamyl-tRNA(Gln) amidotransferase subunit A, putative"; protein_id "EDP47285.1"; exon_number "3";
DS499603.1	CDS	200287	200386	gene_id "AFUB_098860"; transcript_id "unassigned_transcript_232"; gbkey "CDS"; locus_tag "AFUB_098860"; note "encoded by transcript AFUB_098860A"; product "glutamyl-tRNA(Gln) amidotransferase subunit A, putative"; protein_id "EDP47285.1"; exon_number "4";
DS499603.1	CDS	199779	200237	gene_id "AFUB_098860"; transcript_id "unassigned_transcript_232"; gbkey "CDS"; locus_tag "AFUB_098860"; note "encoded by transcript AFUB_098860A"; product "glutamyl-tRNA(Gln) amidotransferase subunit A, putative"; protein_id "EDP47285.1"; exon_number "5";
DS499603.1	CDS	203261	203306	gene_id "AFUB_098870"; transcript_id "unassigned_transcript_233"; gbkey "CDS"; locus_tag "AFUB_098870"; note "encoded by transcript AFUB_098870A"; product "di-, tri-valent inorganic cation transporter, putative"; protein_id "EDP47286.1"; exon_number "1";
DS499603.1	CDS	203155	203204	gene_id "AFUB_098870"; transcript_id "unassigned_transcript_233"; gbkey "CDS"; locus_tag "AFUB_098870"; note "encoded by transcript AFUB_098870A"; product "di-, tri-valent inorganic cation transporter, putative"; protein_id "EDP47286.1"; exon_number "2";
DS499603.1	CDS	203064	203108	gene_id "AFUB_098870"; transcript_id "unassigned_transcript_233"; gbkey "CDS"; locus_tag "AFUB_098870"; note "encoded by transcript AFUB_098870A"; product "di-, tri-valent inorganic cation transporter, putative"; protein_id "EDP47286.1"; exon_number "3";
DS499603.1	CDS	202859	203006	gene_id "AFUB_098870"; transcript_id "unassigned_transcript_233"; gbkey "CDS"; locus_tag "AFUB_098870"; note "encoded by transcript AFUB_098870A"; product "di-, tri-valent inorganic cation transporter, putative"; protein_id "EDP47286.1"; exon_number "4";
DS499603.1	CDS	202608	202795	gene_id "AFUB_098870"; transcript_id "unassigned_transcript_233"; gbkey "CDS"; locus_tag "AFUB_098870"; note "encoded by transcript AFUB_098870A"; product "di-, tri-valent inorganic cation transporter, putative"; protein_id "EDP47286.1"; exon_number "5";
DS499603.1	CDS	202312	202531	gene_id "AFUB_098870"; transcript_id "unassigned_transcript_233"; gbkey "CDS"; locus_tag "AFUB_098870"; note "encoded by transcript AFUB_098870A"; product "di-, tri-valent inorganic cation transporter, putative"; protein_id "EDP47286.1"; exon_number "6";
DS499603.1	CDS	202181	202260	gene_id "AFUB_098870"; transcript_id "unassigned_transcript_233"; gbkey "CDS"; locus_tag "AFUB_098870"; note "encoded by transcript AFUB_098870A"; product "di-, tri-valent inorganic cation transporter, putative"; protein_id "EDP47286.1"; exon_number "7";
DS499603.1	CDS	201903	202124	gene_id "AFUB_098870"; transcript_id "unassigned_transcript_233"; gbkey "CDS"; locus_tag "AFUB_098870"; note "encoded by transcript AFUB_098870A"; product "di-, tri-valent inorganic cation transporter, putative"; protein_id "EDP47286.1"; exon_number "8";
DS499603.1	CDS	205748	205857	gene_id "AFUB_098880"; transcript_id "unassigned_transcript_234"; gbkey "CDS"; locus_tag "AFUB_098880"; note "encoded by transcript AFUB_098880A"; product "conserved hypothetical protein"; protein_id "EDP47287.1"; exon_number "1";
DS499603.1	CDS	205623	205701	gene_id "AFUB_098880"; transcript_id "unassigned_transcript_234"; gbkey "CDS"; locus_tag "AFUB_098880"; note "encoded by transcript AFUB_098880A"; product "conserved hypothetical protein"; protein_id "EDP47287.1"; exon_number "2";
DS499603.1	CDS	204615	205574	gene_id "AFUB_098880"; transcript_id "unassigned_transcript_234"; gbkey "CDS"; locus_tag "AFUB_098880"; note "encoded by transcript AFUB_098880A"; product "conserved hypothetical protein"; protein_id "EDP47287.1"; exon_number "3";
DS499603.1	CDS	203956	204552	gene_id "AFUB_098880"; transcript_id "unassigned_transcript_234"; gbkey "CDS"; locus_tag "AFUB_098880"; note "encoded by transcript AFUB_098880A"; product "conserved hypothetical protein"; protein_id "EDP47287.1"; exon_number "4";
DS499603.1	CDS	208586	208964	gene_id "AFUB_098890"; transcript_id "unassigned_transcript_235"; gbkey "CDS"; locus_tag "AFUB_098890"; note "encoded by transcript AFUB_098890A"; product "mitochondrial ATPase (Afg1), putative"; protein_id "EDP47288.1"; exon_number "1";
DS499603.1	CDS	208079	208529	gene_id "AFUB_098890"; transcript_id "unassigned_transcript_235"; gbkey "CDS"; locus_tag "AFUB_098890"; note "encoded by transcript AFUB_098890A"; product "mitochondrial ATPase (Afg1), putative"; protein_id "EDP47288.1"; exon_number "2";
DS499603.1	CDS	207516	208029	gene_id "AFUB_098890"; transcript_id "unassigned_transcript_235"; gbkey "CDS"; locus_tag "AFUB_098890"; note "encoded by transcript AFUB_098890A"; product "mitochondrial ATPase (Afg1), putative"; protein_id "EDP47288.1"; exon_number "3";
DS499603.1	CDS	207108	207452	gene_id "AFUB_098890"; transcript_id "unassigned_transcript_235"; gbkey "CDS"; locus_tag "AFUB_098890"; note "encoded by transcript AFUB_098890A"; product "mitochondrial ATPase (Afg1), putative"; protein_id "EDP47288.1"; exon_number "4";
DS499603.1	CDS	212311	212316	gene_id "AFUB_098900"; transcript_id "unassigned_transcript_236"; gbkey "CDS"; locus_tag "AFUB_098900"; note "encoded by transcript AFUB_098900A"; product "protein kinase activator Bem1, putative"; protein_id "EDP47289.1"; exon_number "1";
DS499603.1	CDS	211910	212011	gene_id "AFUB_098900"; transcript_id "unassigned_transcript_236"; gbkey "CDS"; locus_tag "AFUB_098900"; note "encoded by transcript AFUB_098900A"; product "protein kinase activator Bem1, putative"; protein_id "EDP47289.1"; exon_number "2";
DS499603.1	CDS	210942	211709	gene_id "AFUB_098900"; transcript_id "unassigned_transcript_236"; gbkey "CDS"; locus_tag "AFUB_098900"; note "encoded by transcript AFUB_098900A"; product "protein kinase activator Bem1, putative"; protein_id "EDP47289.1"; exon_number "3";
DS499603.1	CDS	209960	210877	gene_id "AFUB_098900"; transcript_id "unassigned_transcript_236"; gbkey "CDS"; locus_tag "AFUB_098900"; note "encoded by transcript AFUB_098900A"; product "protein kinase activator Bem1, putative"; protein_id "EDP47289.1"; exon_number "4";
DS499603.1	CDS	217171	217243	gene_id "AFUB_098910"; transcript_id "unassigned_transcript_237"; gbkey "CDS"; locus_tag "AFUB_098910"; note "encoded by transcript AFUB_098910A"; product "SAC3/GANP domain protein"; protein_id "EDP47290.1"; exon_number "1";
DS499603.1	CDS	215865	217116	gene_id "AFUB_098910"; transcript_id "unassigned_transcript_237"; gbkey "CDS"; locus_tag "AFUB_098910"; note "encoded by transcript AFUB_098910A"; product "SAC3/GANP domain protein"; protein_id "EDP47290.1"; exon_number "2";
DS499603.1	CDS	215593	215806	gene_id "AFUB_098910"; transcript_id "unassigned_transcript_237"; gbkey "CDS"; locus_tag "AFUB_098910"; note "encoded by transcript AFUB_098910A"; product "SAC3/GANP domain protein"; protein_id "EDP47290.1"; exon_number "3";
DS499603.1	CDS	217808	217908	gene_id "AFUB_098920"; transcript_id "unassigned_transcript_238"; gbkey "CDS"; locus_tag "AFUB_098920"; note "encoded by transcript AFUB_098920A"; product "vacuolar protein sorting protein (Vps36), putative"; protein_id "EDP47291.1"; exon_number "1";
DS499603.1	CDS	218321	219830	gene_id "AFUB_098920"; transcript_id "unassigned_transcript_238"; gbkey "CDS"; locus_tag "AFUB_098920"; note "encoded by transcript AFUB_098920A"; product "vacuolar protein sorting protein (Vps36), putative"; protein_id "EDP47291.1"; exon_number "2";
DS499603.1	CDS	220356	222614	gene_id "AFUB_098930"; transcript_id "unassigned_transcript_239"; gbkey "CDS"; locus_tag "AFUB_098930"; note "encoded by transcript AFUB_098930A"; product "conserved serine-threonine rich protein"; protein_id "EDP47292.1"; exon_number "1";
DS499603.1	CDS	224305	224563	gene_id "AFUB_098940"; transcript_id "unassigned_transcript_240"; gbkey "CDS"; locus_tag "AFUB_098940"; note "encoded by transcript AFUB_098940A"; product "conserved hypothetical protein"; protein_id "EDP47293.1"; exon_number "1";
DS499603.1	CDS	223716	224242	gene_id "AFUB_098940"; transcript_id "unassigned_transcript_240"; gbkey "CDS"; locus_tag "AFUB_098940"; note "encoded by transcript AFUB_098940A"; product "conserved hypothetical protein"; protein_id "EDP47293.1"; exon_number "2";
DS499603.1	CDS	222868	223644	gene_id "AFUB_098940"; transcript_id "unassigned_transcript_240"; gbkey "CDS"; locus_tag "AFUB_098940"; note "encoded by transcript AFUB_098940A"; product "conserved hypothetical protein"; protein_id "EDP47293.1"; exon_number "3";
DS499603.1	CDS	230056	232758	gene_id "AFUB_098950"; transcript_id "unassigned_transcript_241"; gbkey "CDS"; locus_tag "AFUB_098950"; note "encoded by transcript AFUB_098950A"; product "conserved hypothetical protein"; protein_id "EDP47294.1"; exon_number "1";
DS499603.1	CDS	235012	235110	gene_id "AFUB_098960"; transcript_id "unassigned_transcript_242"; gbkey "CDS"; locus_tag "AFUB_098960"; note "encoded by transcript AFUB_098960A"; product "conserved hypothetical protein"; protein_id "EDP47295.1"; exon_number "1";
DS499603.1	CDS	234850	234935	gene_id "AFUB_098960"; transcript_id "unassigned_transcript_242"; gbkey "CDS"; locus_tag "AFUB_098960"; note "encoded by transcript AFUB_098960A"; product "conserved hypothetical protein"; protein_id "EDP47295.1"; exon_number "2";
DS499603.1	CDS	234202	234814	gene_id "AFUB_098960"; transcript_id "unassigned_transcript_242"; gbkey "CDS"; locus_tag "AFUB_098960"; note "encoded by transcript AFUB_098960A"; product "conserved hypothetical protein"; protein_id "EDP47295.1"; exon_number "3";
DS499603.1	CDS	233727	234131	gene_id "AFUB_098960"; transcript_id "unassigned_transcript_242"; gbkey "CDS"; locus_tag "AFUB_098960"; note "encoded by transcript AFUB_098960A"; product "conserved hypothetical protein"; protein_id "EDP47295.1"; exon_number "4";
DS499603.1	CDS	237068	237526	gene_id "AFUB_098970"; transcript_id "unassigned_transcript_243"; gbkey "CDS"; locus_tag "AFUB_098970"; note "encoded by transcript AFUB_098970A"; product "phosphopantetheinyl transferase PptB"; protein_id "EDP47296.1"; exon_number "1";
DS499603.1	CDS	238860	239018	gene_id "AFUB_098980"; transcript_id "unassigned_transcript_244"; gbkey "CDS"; locus_tag "AFUB_098980"; note "encoded by transcript AFUB_098980A"; product "histidinol-phosphatase"; protein_id "EDP47297.1"; exon_number "1";
DS499603.1	CDS	239065	239601	gene_id "AFUB_098980"; transcript_id "unassigned_transcript_244"; gbkey "CDS"; locus_tag "AFUB_098980"; note "encoded by transcript AFUB_098980A"; product "histidinol-phosphatase"; protein_id "EDP47297.1"; exon_number "2";
DS499603.1	CDS	239651	239878	gene_id "AFUB_098980"; transcript_id "unassigned_transcript_244"; gbkey "CDS"; locus_tag "AFUB_098980"; note "encoded by transcript AFUB_098980A"; product "histidinol-phosphatase"; protein_id "EDP47297.1"; exon_number "3";
DS499603.1	CDS	240182	240312	gene_id "AFUB_098990"; transcript_id "unassigned_transcript_245"; gbkey "CDS"; locus_tag "AFUB_098990"; note "encoded by transcript AFUB_098990A"; product "FKBP-type peptidyl-prolyl isomerase, putative"; protein_id "EDP47298.1"; exon_number "1";
DS499603.1	CDS	240379	240443	gene_id "AFUB_098990"; transcript_id "unassigned_transcript_245"; gbkey "CDS"; locus_tag "AFUB_098990"; note "encoded by transcript AFUB_098990A"; product "FKBP-type peptidyl-prolyl isomerase, putative"; protein_id "EDP47298.1"; exon_number "2";
DS499603.1	CDS	240527	240587	gene_id "AFUB_098990"; transcript_id "unassigned_transcript_245"; gbkey "CDS"; locus_tag "AFUB_098990"; note "encoded by transcript AFUB_098990A"; product "FKBP-type peptidyl-prolyl isomerase, putative"; protein_id "EDP47298.1"; exon_number "3";
DS499603.1	CDS	240659	240679	gene_id "AFUB_098990"; transcript_id "unassigned_transcript_245"; gbkey "CDS"; locus_tag "AFUB_098990"; note "encoded by transcript AFUB_098990A"; product "FKBP-type peptidyl-prolyl isomerase, putative"; protein_id "EDP47298.1"; exon_number "4";
DS499603.1	CDS	240736	240777	gene_id "AFUB_098990"; transcript_id "unassigned_transcript_245"; gbkey "CDS"; locus_tag "AFUB_098990"; note "encoded by transcript AFUB_098990A"; product "FKBP-type peptidyl-prolyl isomerase, putative"; protein_id "EDP47298.1"; exon_number "5";
DS499603.1	CDS	240848	240887	gene_id "AFUB_098990"; transcript_id "unassigned_transcript_245"; gbkey "CDS"; locus_tag "AFUB_098990"; note "encoded by transcript AFUB_098990A"; product "FKBP-type peptidyl-prolyl isomerase, putative"; protein_id "EDP47298.1"; exon_number "6";
DS499603.1	CDS	242823	243361	gene_id "AFUB_099000"; transcript_id "unassigned_transcript_246"; gbkey "CDS"; locus_tag "AFUB_099000"; note "encoded by transcript AFUB_099000A"; product "triacylglycerol lipase (LipA), putative"; protein_id "EDP47299.1"; exon_number "1";
DS499603.1	CDS	242656	242770	gene_id "AFUB_099000"; transcript_id "unassigned_transcript_246"; gbkey "CDS"; locus_tag "AFUB_099000"; note "encoded by transcript AFUB_099000A"; product "triacylglycerol lipase (LipA), putative"; protein_id "EDP47299.1"; exon_number "2";
DS499603.1	CDS	242489	242607	gene_id "AFUB_099000"; transcript_id "unassigned_transcript_246"; gbkey "CDS"; locus_tag "AFUB_099000"; note "encoded by transcript AFUB_099000A"; product "triacylglycerol lipase (LipA), putative"; protein_id "EDP47299.1"; exon_number "3";
DS499603.1	CDS	242368	242435	gene_id "AFUB_099000"; transcript_id "unassigned_transcript_246"; gbkey "CDS"; locus_tag "AFUB_099000"; note "encoded by transcript AFUB_099000A"; product "triacylglycerol lipase (LipA), putative"; protein_id "EDP47299.1"; exon_number "4";
DS499603.1	CDS	242227	242317	gene_id "AFUB_099000"; transcript_id "unassigned_transcript_246"; gbkey "CDS"; locus_tag "AFUB_099000"; note "encoded by transcript AFUB_099000A"; product "triacylglycerol lipase (LipA), putative"; protein_id "EDP47299.1"; exon_number "5";
DS499603.1	CDS	241592	242180	gene_id "AFUB_099000"; transcript_id "unassigned_transcript_246"; gbkey "CDS"; locus_tag "AFUB_099000"; note "encoded by transcript AFUB_099000A"; product "triacylglycerol lipase (LipA), putative"; protein_id "EDP47299.1"; exon_number "6";
DS499603.1	CDS	241406	241541	gene_id "AFUB_099000"; transcript_id "unassigned_transcript_246"; gbkey "CDS"; locus_tag "AFUB_099000"; note "encoded by transcript AFUB_099000A"; product "triacylglycerol lipase (LipA), putative"; protein_id "EDP47299.1"; exon_number "7";
DS499603.1	CDS	241218	241360	gene_id "AFUB_099000"; transcript_id "unassigned_transcript_246"; gbkey "CDS"; locus_tag "AFUB_099000"; note "encoded by transcript AFUB_099000A"; product "triacylglycerol lipase (LipA), putative"; protein_id "EDP47299.1"; exon_number "8";
DS499603.1	CDS	244202	246157	gene_id "AFUB_099010"; transcript_id "unassigned_transcript_247"; gbkey "CDS"; locus_tag "AFUB_099010"; note "encoded by transcript AFUB_099010A"; product "LysM domain protein, putative"; protein_id "EDP47300.1"; exon_number "1";
DS499603.1	CDS	248539	248604	gene_id "AFUB_099020"; transcript_id "unassigned_transcript_248"; gbkey "CDS"; locus_tag "AFUB_099020"; note "encoded by transcript AFUB_099020A"; product "membrane-spanning ATPase, putative"; protein_id "EDP47301.1"; exon_number "1";
DS499603.1	CDS	247295	248485	gene_id "AFUB_099020"; transcript_id "unassigned_transcript_248"; gbkey "CDS"; locus_tag "AFUB_099020"; note "encoded by transcript AFUB_099020A"; product "membrane-spanning ATPase, putative"; protein_id "EDP47301.1"; exon_number "2";
DS499603.1	CDS	249048	249987	gene_id "AFUB_099030"; transcript_id "unassigned_transcript_249"; gbkey "CDS"; locus_tag "AFUB_099030"; note "encoded by transcript AFUB_099030A"; product "chromosome segregation protein (Pcs1), putative"; protein_id "EDP47302.1"; exon_number "1";
DS499603.1	CDS	250037	250465	gene_id "AFUB_099030"; transcript_id "unassigned_transcript_249"; gbkey "CDS"; locus_tag "AFUB_099030"; note "encoded by transcript AFUB_099030A"; product "chromosome segregation protein (Pcs1), putative"; protein_id "EDP47302.1"; exon_number "2";
DS499603.1	CDS	250522	250739	gene_id "AFUB_099030"; transcript_id "unassigned_transcript_249"; gbkey "CDS"; locus_tag "AFUB_099030"; note "encoded by transcript AFUB_099030A"; product "chromosome segregation protein (Pcs1), putative"; protein_id "EDP47302.1"; exon_number "3";
DS499603.1	CDS	251286	253034	gene_id "AFUB_099040"; transcript_id "unassigned_transcript_250"; gbkey "CDS"; locus_tag "AFUB_099040"; note "encoded by transcript AFUB_099040A"; product "GPI-anchor biosynthetic protein (Mcd4), putative"; protein_id "EDP47303.1"; exon_number "1";
DS499603.1	CDS	253069	253271	gene_id "AFUB_099040"; transcript_id "unassigned_transcript_250"; gbkey "CDS"; locus_tag "AFUB_099040"; note "encoded by transcript AFUB_099040A"; product "GPI-anchor biosynthetic protein (Mcd4), putative"; protein_id "EDP47303.1"; exon_number "2";
DS499603.1	CDS	253334	253475	gene_id "AFUB_099040"; transcript_id "unassigned_transcript_250"; gbkey "CDS"; locus_tag "AFUB_099040"; note "encoded by transcript AFUB_099040A"; product "GPI-anchor biosynthetic protein (Mcd4), putative"; protein_id "EDP47303.1"; exon_number "3";
DS499603.1	CDS	253579	253687	gene_id "AFUB_099040"; transcript_id "unassigned_transcript_250"; gbkey "CDS"; locus_tag "AFUB_099040"; note "encoded by transcript AFUB_099040A"; product "GPI-anchor biosynthetic protein (Mcd4), putative"; protein_id "EDP47303.1"; exon_number "4";
DS499603.1	CDS	253764	254656	gene_id "AFUB_099040"; transcript_id "unassigned_transcript_250"; gbkey "CDS"; locus_tag "AFUB_099040"; note "encoded by transcript AFUB_099040A"; product "GPI-anchor biosynthetic protein (Mcd4), putative"; protein_id "EDP47303.1"; exon_number "5";
DS499603.1	CDS	257942	258084	gene_id "AFUB_099050"; transcript_id "unassigned_transcript_251"; gbkey "CDS"; locus_tag "AFUB_099050"; note "encoded by transcript AFUB_099050A"; product "C6 transcription factor Ctf1A, putative"; protein_id "EDP47304.1"; exon_number "1";
DS499603.1	CDS	258153	258883	gene_id "AFUB_099050"; transcript_id "unassigned_transcript_251"; gbkey "CDS"; locus_tag "AFUB_099050"; note "encoded by transcript AFUB_099050A"; product "C6 transcription factor Ctf1A, putative"; protein_id "EDP47304.1"; exon_number "2";
DS499603.1	CDS	258933	259005	gene_id "AFUB_099050"; transcript_id "unassigned_transcript_251"; gbkey "CDS"; locus_tag "AFUB_099050"; note "encoded by transcript AFUB_099050A"; product "C6 transcription factor Ctf1A, putative"; protein_id "EDP47304.1"; exon_number "3";
DS499603.1	CDS	259055	259483	gene_id "AFUB_099050"; transcript_id "unassigned_transcript_251"; gbkey "CDS"; locus_tag "AFUB_099050"; note "encoded by transcript AFUB_099050A"; product "C6 transcription factor Ctf1A, putative"; protein_id "EDP47304.1"; exon_number "4";
DS499603.1	CDS	259537	259719	gene_id "AFUB_099050"; transcript_id "unassigned_transcript_251"; gbkey "CDS"; locus_tag "AFUB_099050"; note "encoded by transcript AFUB_099050A"; product "C6 transcription factor Ctf1A, putative"; protein_id "EDP47304.1"; exon_number "5";
DS499603.1	CDS	259772	260780	gene_id "AFUB_099050"; transcript_id "unassigned_transcript_251"; gbkey "CDS"; locus_tag "AFUB_099050"; note "encoded by transcript AFUB_099050A"; product "C6 transcription factor Ctf1A, putative"; protein_id "EDP47304.1"; exon_number "6";
DS499603.1	CDS	261547	261756	gene_id "AFUB_099060"; transcript_id "unassigned_transcript_252"; gbkey "CDS"; locus_tag "AFUB_099060"; note "encoded by transcript AFUB_099060A"; product "cystathionine beta-lyase MetG"; protein_id "EDP47305.1"; exon_number "1";
DS499603.1	CDS	261810	262853	gene_id "AFUB_099060"; transcript_id "unassigned_transcript_252"; gbkey "CDS"; locus_tag "AFUB_099060"; note "encoded by transcript AFUB_099060A"; product "cystathionine beta-lyase MetG"; protein_id "EDP47305.1"; exon_number "2";
DS499603.1	CDS	262918	262992	gene_id "AFUB_099060"; transcript_id "unassigned_transcript_252"; gbkey "CDS"; locus_tag "AFUB_099060"; note "encoded by transcript AFUB_099060A"; product "cystathionine beta-lyase MetG"; protein_id "EDP47305.1"; exon_number "3";
DS499603.1	CDS	263450	263667	gene_id "AFUB_099070"; transcript_id "unassigned_transcript_253"; gbkey "CDS"; locus_tag "AFUB_099070"; note "encoded by transcript AFUB_099070A"; product "hypothetical protein"; protein_id "EDP47306.1"; exon_number "1";
DS499603.1	CDS	263741	264515	gene_id "AFUB_099070"; transcript_id "unassigned_transcript_253"; gbkey "CDS"; locus_tag "AFUB_099070"; note "encoded by transcript AFUB_099070A"; product "hypothetical protein"; protein_id "EDP47306.1"; exon_number "2";
DS499603.1	CDS	266712	266848	gene_id "AFUB_099080"; transcript_id "unassigned_transcript_254"; gbkey "CDS"; locus_tag "AFUB_099080"; note "encoded by transcript AFUB_099080A"; product "ferric-chelate reductase, putative"; protein_id "EDP47307.1"; exon_number "1";
DS499603.1	CDS	266401	266651	gene_id "AFUB_099080"; transcript_id "unassigned_transcript_254"; gbkey "CDS"; locus_tag "AFUB_099080"; note "encoded by transcript AFUB_099080A"; product "ferric-chelate reductase, putative"; protein_id "EDP47307.1"; exon_number "2";
DS499603.1	CDS	266232	266352	gene_id "AFUB_099080"; transcript_id "unassigned_transcript_254"; gbkey "CDS"; locus_tag "AFUB_099080"; note "encoded by transcript AFUB_099080A"; product "ferric-chelate reductase, putative"; protein_id "EDP47307.1"; exon_number "3";
DS499603.1	CDS	265934	266185	gene_id "AFUB_099080"; transcript_id "unassigned_transcript_254"; gbkey "CDS"; locus_tag "AFUB_099080"; note "encoded by transcript AFUB_099080A"; product "ferric-chelate reductase, putative"; protein_id "EDP47307.1"; exon_number "4";
DS499603.1	CDS	265773	265871	gene_id "AFUB_099080"; transcript_id "unassigned_transcript_254"; gbkey "CDS"; locus_tag "AFUB_099080"; note "encoded by transcript AFUB_099080A"; product "ferric-chelate reductase, putative"; protein_id "EDP47307.1"; exon_number "5";
DS499603.1	CDS	264770	265724	gene_id "AFUB_099080"; transcript_id "unassigned_transcript_254"; gbkey "CDS"; locus_tag "AFUB_099080"; note "encoded by transcript AFUB_099080A"; product "ferric-chelate reductase, putative"; protein_id "EDP47307.1"; exon_number "6";
DS499603.1	CDS	269022	269211	gene_id "AFUB_099090"; transcript_id "unassigned_transcript_255"; gbkey "CDS"; locus_tag "AFUB_099090"; note "encoded by transcript AFUB_099090A"; product "cysteine synthase B, putative"; protein_id "EDP47308.1"; exon_number "1";
DS499603.1	CDS	268142	268971	gene_id "AFUB_099090"; transcript_id "unassigned_transcript_255"; gbkey "CDS"; locus_tag "AFUB_099090"; note "encoded by transcript AFUB_099090A"; product "cysteine synthase B, putative"; protein_id "EDP47308.1"; exon_number "2";
DS499603.1	CDS	267529	268086	gene_id "AFUB_099090"; transcript_id "unassigned_transcript_255"; gbkey "CDS"; locus_tag "AFUB_099090"; note "encoded by transcript AFUB_099090A"; product "cysteine synthase B, putative"; protein_id "EDP47308.1"; exon_number "3";
DS499603.1	CDS	270074	270229	gene_id "AFUB_099100"; transcript_id "unassigned_transcript_256"; gbkey "CDS"; locus_tag "AFUB_099100"; note "encoded by transcript AFUB_099100A"; product "MFS drug transporter, putative"; protein_id "EDP47309.1"; exon_number "1";
DS499603.1	CDS	270325	270410	gene_id "AFUB_099100"; transcript_id "unassigned_transcript_256"; gbkey "CDS"; locus_tag "AFUB_099100"; note "encoded by transcript AFUB_099100A"; product "MFS drug transporter, putative"; protein_id "EDP47309.1"; exon_number "2";
DS499603.1	CDS	270462	271261	gene_id "AFUB_099100"; transcript_id "unassigned_transcript_256"; gbkey "CDS"; locus_tag "AFUB_099100"; note "encoded by transcript AFUB_099100A"; product "MFS drug transporter, putative"; protein_id "EDP47309.1"; exon_number "3";
DS499603.1	CDS	271311	271500	gene_id "AFUB_099100"; transcript_id "unassigned_transcript_256"; gbkey "CDS"; locus_tag "AFUB_099100"; note "encoded by transcript AFUB_099100A"; product "MFS drug transporter, putative"; protein_id "EDP47309.1"; exon_number "4";
DS499603.1	CDS	271558	271614	gene_id "AFUB_099100"; transcript_id "unassigned_transcript_256"; gbkey "CDS"; locus_tag "AFUB_099100"; note "encoded by transcript AFUB_099100A"; product "MFS drug transporter, putative"; protein_id "EDP47309.1"; exon_number "5";
DS499603.1	CDS	271790	272105	gene_id "AFUB_099100"; transcript_id "unassigned_transcript_256"; gbkey "CDS"; locus_tag "AFUB_099100"; note "encoded by transcript AFUB_099100A"; product "MFS drug transporter, putative"; protein_id "EDP47309.1"; exon_number "6";
DS499603.1	CDS	272352	274559	gene_id "AFUB_099110"; transcript_id "unassigned_transcript_257"; gbkey "CDS"; locus_tag "AFUB_099110"; note "encoded by transcript AFUB_099110A"; product "RING finger protein (Zin), putative"; protein_id "EDP47310.1"; exon_number "1";
DS499603.1	CDS	277926	278081	gene_id "AFUB_099120"; transcript_id "unassigned_transcript_258"; gbkey "CDS"; locus_tag "AFUB_099120"; note "encoded by transcript AFUB_099120A"; product "peroxisomal multifunctional beta-oxidation protein (MFP), putative"; protein_id "EDP47311.1"; exon_number "1";
DS499603.1	CDS	277634	277861	gene_id "AFUB_099120"; transcript_id "unassigned_transcript_258"; gbkey "CDS"; locus_tag "AFUB_099120"; note "encoded by transcript AFUB_099120A"; product "peroxisomal multifunctional beta-oxidation protein (MFP), putative"; protein_id "EDP47311.1"; exon_number "2";
DS499603.1	CDS	277460	277568	gene_id "AFUB_099120"; transcript_id "unassigned_transcript_258"; gbkey "CDS"; locus_tag "AFUB_099120"; note "encoded by transcript AFUB_099120A"; product "peroxisomal multifunctional beta-oxidation protein (MFP), putative"; protein_id "EDP47311.1"; exon_number "3";
DS499603.1	CDS	277322	277411	gene_id "AFUB_099120"; transcript_id "unassigned_transcript_258"; gbkey "CDS"; locus_tag "AFUB_099120"; note "encoded by transcript AFUB_099120A"; product "peroxisomal multifunctional beta-oxidation protein (MFP), putative"; protein_id "EDP47311.1"; exon_number "4";
DS499603.1	CDS	276877	277264	gene_id "AFUB_099120"; transcript_id "unassigned_transcript_258"; gbkey "CDS"; locus_tag "AFUB_099120"; note "encoded by transcript AFUB_099120A"; product "peroxisomal multifunctional beta-oxidation protein (MFP), putative"; protein_id "EDP47311.1"; exon_number "5";
DS499603.1	CDS	276414	276822	gene_id "AFUB_099120"; transcript_id "unassigned_transcript_258"; gbkey "CDS"; locus_tag "AFUB_099120"; note "encoded by transcript AFUB_099120A"; product "peroxisomal multifunctional beta-oxidation protein (MFP), putative"; protein_id "EDP47311.1"; exon_number "6";
DS499603.1	CDS	275036	276352	gene_id "AFUB_099120"; transcript_id "unassigned_transcript_258"; gbkey "CDS"; locus_tag "AFUB_099120"; note "encoded by transcript AFUB_099120A"; product "peroxisomal multifunctional beta-oxidation protein (MFP), putative"; protein_id "EDP47311.1"; exon_number "7";
DS499603.1	CDS	278947	279102	gene_id "AFUB_099130"; transcript_id "unassigned_transcript_259"; gbkey "CDS"; locus_tag "AFUB_099130"; note "encoded by transcript AFUB_099130A"; product "conserved hypothetical protein"; protein_id "EDP47312.1"; exon_number "1";
DS499603.1	CDS	279161	279886	gene_id "AFUB_099130"; transcript_id "unassigned_transcript_259"; gbkey "CDS"; locus_tag "AFUB_099130"; note "encoded by transcript AFUB_099130A"; product "conserved hypothetical protein"; protein_id "EDP47312.1"; exon_number "2";
DS499603.1	CDS	281874	282024	gene_id "AFUB_099140"; transcript_id "unassigned_transcript_260"; gbkey "CDS"; locus_tag "AFUB_099140"; note "encoded by transcript AFUB_099140A"; product "60S ribosomal protein L7"; protein_id "EDP47313.1"; exon_number "1";
DS499603.1	CDS	281506	281621	gene_id "AFUB_099140"; transcript_id "unassigned_transcript_260"; gbkey "CDS"; locus_tag "AFUB_099140"; note "encoded by transcript AFUB_099140A"; product "60S ribosomal protein L7"; protein_id "EDP47313.1"; exon_number "2";
DS499603.1	CDS	281148	281314	gene_id "AFUB_099140"; transcript_id "unassigned_transcript_260"; gbkey "CDS"; locus_tag "AFUB_099140"; note "encoded by transcript AFUB_099140A"; product "60S ribosomal protein L7"; protein_id "EDP47313.1"; exon_number "3";
DS499603.1	CDS	280637	281093	gene_id "AFUB_099140"; transcript_id "unassigned_transcript_260"; gbkey "CDS"; locus_tag "AFUB_099140"; note "encoded by transcript AFUB_099140A"; product "60S ribosomal protein L7"; protein_id "EDP47313.1"; exon_number "4";
DS499603.1	CDS	282537	283006	gene_id "AFUB_099150"; transcript_id "unassigned_transcript_261"; gbkey "CDS"; locus_tag "AFUB_099150"; note "encoded by transcript AFUB_099150A"; product "ELL complex subunit Eap30, putative"; protein_id "EDP47314.1"; exon_number "1";
DS499603.1	CDS	283066	283375	gene_id "AFUB_099150"; transcript_id "unassigned_transcript_261"; gbkey "CDS"; locus_tag "AFUB_099150"; note "encoded by transcript AFUB_099150A"; product "ELL complex subunit Eap30, putative"; protein_id "EDP47314.1"; exon_number "2";
DS499603.1	CDS	286493	286829	gene_id "AFUB_099160"; transcript_id "unassigned_transcript_262"; gbkey "CDS"; locus_tag "AFUB_099160"; note "encoded by transcript AFUB_099160A"; product "eukaryotic translation initiation factor 3 subunit EifCc, putative"; protein_id "EDP47315.1"; exon_number "1";
DS499603.1	CDS	284150	286398	gene_id "AFUB_099160"; transcript_id "unassigned_transcript_262"; gbkey "CDS"; locus_tag "AFUB_099160"; note "encoded by transcript AFUB_099160A"; product "eukaryotic translation initiation factor 3 subunit EifCc, putative"; protein_id "EDP47315.1"; exon_number "2";
DS499603.1	CDS	290924	291476	gene_id "AFUB_099170"; transcript_id "unassigned_transcript_263"; gbkey "CDS"; locus_tag "AFUB_099170"; note "encoded by transcript AFUB_099170A"; product "protein kinase Yak1, putative"; protein_id "EDP47316.1"; exon_number "1";
DS499603.1	CDS	290592	290863	gene_id "AFUB_099170"; transcript_id "unassigned_transcript_263"; gbkey "CDS"; locus_tag "AFUB_099170"; note "encoded by transcript AFUB_099170A"; product "protein kinase Yak1, putative"; protein_id "EDP47316.1"; exon_number "2";
DS499603.1	CDS	290341	290540	gene_id "AFUB_099170"; transcript_id "unassigned_transcript_263"; gbkey "CDS"; locus_tag "AFUB_099170"; note "encoded by transcript AFUB_099170A"; product "protein kinase Yak1, putative"; protein_id "EDP47316.1"; exon_number "3";
DS499603.1	CDS	290116	290275	gene_id "AFUB_099170"; transcript_id "unassigned_transcript_263"; gbkey "CDS"; locus_tag "AFUB_099170"; note "encoded by transcript AFUB_099170A"; product "protein kinase Yak1, putative"; protein_id "EDP47316.1"; exon_number "4";
DS499603.1	CDS	289806	290065	gene_id "AFUB_099170"; transcript_id "unassigned_transcript_263"; gbkey "CDS"; locus_tag "AFUB_099170"; note "encoded by transcript AFUB_099170A"; product "protein kinase Yak1, putative"; protein_id "EDP47316.1"; exon_number "5";
DS499603.1	CDS	289629	289748	gene_id "AFUB_099170"; transcript_id "unassigned_transcript_263"; gbkey "CDS"; locus_tag "AFUB_099170"; note "encoded by transcript AFUB_099170A"; product "protein kinase Yak1, putative"; protein_id "EDP47316.1"; exon_number "6";
DS499603.1	CDS	289223	289581	gene_id "AFUB_099170"; transcript_id "unassigned_transcript_263"; gbkey "CDS"; locus_tag "AFUB_099170"; note "encoded by transcript AFUB_099170A"; product "protein kinase Yak1, putative"; protein_id "EDP47316.1"; exon_number "7";
DS499603.1	CDS	288414	289171	gene_id "AFUB_099170"; transcript_id "unassigned_transcript_263"; gbkey "CDS"; locus_tag "AFUB_099170"; note "encoded by transcript AFUB_099170A"; product "protein kinase Yak1, putative"; protein_id "EDP47316.1"; exon_number "8";
DS499603.1	CDS	293236	293466	gene_id "AFUB_099180"; transcript_id "unassigned_transcript_264"; gbkey "CDS"; locus_tag "AFUB_099180"; note "encoded by transcript AFUB_099180A"; product "DNA repair protein Rhp26/Rad26, putative"; protein_id "EDP47317.1"; exon_number "1";
DS499603.1	CDS	293519	293592	gene_id "AFUB_099180"; transcript_id "unassigned_transcript_264"; gbkey "CDS"; locus_tag "AFUB_099180"; note "encoded by transcript AFUB_099180A"; product "DNA repair protein Rhp26/Rad26, putative"; protein_id "EDP47317.1"; exon_number "2";
DS499603.1	CDS	293651	296987	gene_id "AFUB_099180"; transcript_id "unassigned_transcript_264"; gbkey "CDS"; locus_tag "AFUB_099180"; note "encoded by transcript AFUB_099180A"; product "DNA repair protein Rhp26/Rad26, putative"; protein_id "EDP47317.1"; exon_number "3";
DS499603.1	CDS	298314	298620	gene_id "AFUB_099190"; transcript_id "unassigned_transcript_265"; gbkey "CDS"; locus_tag "AFUB_099190"; note "encoded by transcript AFUB_099190A"; product "conserved hypothetical protein"; protein_id "EDP47318.1"; exon_number "1";
DS499603.1	CDS	298679	298803	gene_id "AFUB_099190"; transcript_id "unassigned_transcript_265"; gbkey "CDS"; locus_tag "AFUB_099190"; note "encoded by transcript AFUB_099190A"; product "conserved hypothetical protein"; protein_id "EDP47318.1"; exon_number "2";
DS499603.1	CDS	299968	300091	gene_id "AFUB_099200"; transcript_id "unassigned_transcript_266"; gbkey "CDS"; locus_tag "AFUB_099200"; note "encoded by transcript AFUB_099200A"; product "conserved hypothetical protein"; protein_id "EDP47319.1"; exon_number "1";
DS499603.1	CDS	300141	300770	gene_id "AFUB_099200"; transcript_id "unassigned_transcript_266"; gbkey "CDS"; locus_tag "AFUB_099200"; note "encoded by transcript AFUB_099200A"; product "conserved hypothetical protein"; protein_id "EDP47319.1"; exon_number "2";
DS499603.1	CDS	300825	300958	gene_id "AFUB_099200"; transcript_id "unassigned_transcript_266"; gbkey "CDS"; locus_tag "AFUB_099200"; note "encoded by transcript AFUB_099200A"; product "conserved hypothetical protein"; protein_id "EDP47319.1"; exon_number "3";
DS499603.1	CDS	303097	303285	gene_id "AFUB_099210"; transcript_id "unassigned_transcript_267"; gbkey "CDS"; locus_tag "AFUB_099210"; note "encoded by transcript AFUB_099210A"; product "conserved hypothetical protein"; protein_id "EDP47320.1"; exon_number "1";
DS499603.1	CDS	302383	303036	gene_id "AFUB_099210"; transcript_id "unassigned_transcript_267"; gbkey "CDS"; locus_tag "AFUB_099210"; note "encoded by transcript AFUB_099210A"; product "conserved hypothetical protein"; protein_id "EDP47320.1"; exon_number "2";
DS499603.1	CDS	302127	302321	gene_id "AFUB_099210"; transcript_id "unassigned_transcript_267"; gbkey "CDS"; locus_tag "AFUB_099210"; note "encoded by transcript AFUB_099210A"; product "conserved hypothetical protein"; protein_id "EDP47320.1"; exon_number "3";
DS499603.1	CDS	305099	305545	gene_id "AFUB_099220"; transcript_id "unassigned_transcript_268"; gbkey "CDS"; locus_tag "AFUB_099220"; note "encoded by transcript AFUB_099220A"; product "cytochrome P450 alkane hydroxylase, putative"; protein_id "EDP47321.1"; exon_number "1";
DS499603.1	CDS	304391	305054	gene_id "AFUB_099220"; transcript_id "unassigned_transcript_268"; gbkey "CDS"; locus_tag "AFUB_099220"; note "encoded by transcript AFUB_099220A"; product "cytochrome P450 alkane hydroxylase, putative"; protein_id "EDP47321.1"; exon_number "2";
DS499603.1	CDS	304068	304334	gene_id "AFUB_099220"; transcript_id "unassigned_transcript_268"; gbkey "CDS"; locus_tag "AFUB_099220"; note "encoded by transcript AFUB_099220A"; product "cytochrome P450 alkane hydroxylase, putative"; protein_id "EDP47321.1"; exon_number "3";
DS499603.1	CDS	303849	304015	gene_id "AFUB_099220"; transcript_id "unassigned_transcript_268"; gbkey "CDS"; locus_tag "AFUB_099220"; note "encoded by transcript AFUB_099220A"; product "cytochrome P450 alkane hydroxylase, putative"; protein_id "EDP47321.1"; exon_number "4";
DS499603.1	CDS	307623	307838	gene_id "AFUB_099230"; transcript_id "unassigned_transcript_269"; gbkey "CDS"; locus_tag "AFUB_099230"; note "encoded by transcript AFUB_099230A"; product "serine peptidase, family S28, putative"; protein_id "EDP47322.1"; exon_number "1";
DS499603.1	CDS	307363	307574	gene_id "AFUB_099230"; transcript_id "unassigned_transcript_269"; gbkey "CDS"; locus_tag "AFUB_099230"; note "encoded by transcript AFUB_099230A"; product "serine peptidase, family S28, putative"; protein_id "EDP47322.1"; exon_number "2";
DS499603.1	CDS	306059	307310	gene_id "AFUB_099230"; transcript_id "unassigned_transcript_269"; gbkey "CDS"; locus_tag "AFUB_099230"; note "encoded by transcript AFUB_099230A"; product "serine peptidase, family S28, putative"; protein_id "EDP47322.1"; exon_number "3";
DS499603.1	CDS	310421	310676	gene_id "AFUB_099240"; transcript_id "unassigned_transcript_270"; gbkey "CDS"; locus_tag "AFUB_099240"; note "encoded by transcript AFUB_099240A"; product "rhamnogalacturonase B, putative"; protein_id "EDP47323.1"; exon_number "1";
DS499603.1	CDS	310726	310827	gene_id "AFUB_099240"; transcript_id "unassigned_transcript_270"; gbkey "CDS"; locus_tag "AFUB_099240"; note "encoded by transcript AFUB_099240A"; product "rhamnogalacturonase B, putative"; protein_id "EDP47323.1"; exon_number "2";
DS499603.1	CDS	310872	310993	gene_id "AFUB_099240"; transcript_id "unassigned_transcript_270"; gbkey "CDS"; locus_tag "AFUB_099240"; note "encoded by transcript AFUB_099240A"; product "rhamnogalacturonase B, putative"; protein_id "EDP47323.1"; exon_number "3";
DS499603.1	CDS	311040	311109	gene_id "AFUB_099240"; transcript_id "unassigned_transcript_270"; gbkey "CDS"; locus_tag "AFUB_099240"; note "encoded by transcript AFUB_099240A"; product "rhamnogalacturonase B, putative"; protein_id "EDP47323.1"; exon_number "4";
DS499603.1	CDS	311155	311230	gene_id "AFUB_099240"; transcript_id "unassigned_transcript_270"; gbkey "CDS"; locus_tag "AFUB_099240"; note "encoded by transcript AFUB_099240A"; product "rhamnogalacturonase B, putative"; protein_id "EDP47323.1"; exon_number "5";
DS499603.1	CDS	311286	311337	gene_id "AFUB_099240"; transcript_id "unassigned_transcript_270"; gbkey "CDS"; locus_tag "AFUB_099240"; note "encoded by transcript AFUB_099240A"; product "rhamnogalacturonase B, putative"; protein_id "EDP47323.1"; exon_number "6";
DS499603.1	CDS	311385	311596	gene_id "AFUB_099240"; transcript_id "unassigned_transcript_270"; gbkey "CDS"; locus_tag "AFUB_099240"; note "encoded by transcript AFUB_099240A"; product "rhamnogalacturonase B, putative"; protein_id "EDP47323.1"; exon_number "7";
DS499603.1	CDS	311649	311870	gene_id "AFUB_099240"; transcript_id "unassigned_transcript_270"; gbkey "CDS"; locus_tag "AFUB_099240"; note "encoded by transcript AFUB_099240A"; product "rhamnogalacturonase B, putative"; protein_id "EDP47323.1"; exon_number "8";
DS499603.1	CDS	311932	312178	gene_id "AFUB_099240"; transcript_id "unassigned_transcript_270"; gbkey "CDS"; locus_tag "AFUB_099240"; note "encoded by transcript AFUB_099240A"; product "rhamnogalacturonase B, putative"; protein_id "EDP47323.1"; exon_number "9";
DS499603.1	CDS	312228	312368	gene_id "AFUB_099240"; transcript_id "unassigned_transcript_270"; gbkey "CDS"; locus_tag "AFUB_099240"; note "encoded by transcript AFUB_099240A"; product "rhamnogalacturonase B, putative"; protein_id "EDP47323.1"; exon_number "10";
DS499603.1	CDS	312422	312478	gene_id "AFUB_099240"; transcript_id "unassigned_transcript_270"; gbkey "CDS"; locus_tag "AFUB_099240"; note "encoded by transcript AFUB_099240A"; product "rhamnogalacturonase B, putative"; protein_id "EDP47323.1"; exon_number "11";
DS499603.1	CDS	312524	312550	gene_id "AFUB_099240"; transcript_id "unassigned_transcript_270"; gbkey "CDS"; locus_tag "AFUB_099240"; note "encoded by transcript AFUB_099240A"; product "rhamnogalacturonase B, putative"; protein_id "EDP47323.1"; exon_number "12";
DS499603.1	CDS	314030	314324	gene_id "AFUB_099250"; transcript_id "unassigned_transcript_271"; gbkey "CDS"; locus_tag "AFUB_099250"; note "encoded by transcript AFUB_099250A"; product "chlorohydrolase family protein"; protein_id "EDP47324.1"; exon_number "1";
DS499603.1	CDS	312650	313983	gene_id "AFUB_099250"; transcript_id "unassigned_transcript_271"; gbkey "CDS"; locus_tag "AFUB_099250"; note "encoded by transcript AFUB_099250A"; product "chlorohydrolase family protein"; protein_id "EDP47324.1"; exon_number "2";
DS499603.1	CDS	317302	318360	gene_id "AFUB_099260"; transcript_id "unassigned_transcript_272"; gbkey "CDS"; locus_tag "AFUB_099260"; note "encoded by transcript AFUB_099260A"; product "glycine dehydrogenase"; protein_id "EDP47325.1"; exon_number "1";
DS499603.1	CDS	321747	321964	gene_id "AFUB_099270"; transcript_id "unassigned_transcript_273"; gbkey "CDS"; locus_tag "AFUB_099270"; note "encoded by transcript AFUB_099270A"; product "phthalate transporter, putative"; protein_id "EDP47326.1"; exon_number "1";
DS499603.1	CDS	321656	321695	gene_id "AFUB_099270"; transcript_id "unassigned_transcript_273"; gbkey "CDS"; locus_tag "AFUB_099270"; note "encoded by transcript AFUB_099270A"; product "phthalate transporter, putative"; protein_id "EDP47326.1"; exon_number "2";
DS499603.1	CDS	321396	321609	gene_id "AFUB_099270"; transcript_id "unassigned_transcript_273"; gbkey "CDS"; locus_tag "AFUB_099270"; note "encoded by transcript AFUB_099270A"; product "phthalate transporter, putative"; protein_id "EDP47326.1"; exon_number "3";
DS499603.1	CDS	321113	321258	gene_id "AFUB_099270"; transcript_id "unassigned_transcript_273"; gbkey "CDS"; locus_tag "AFUB_099270"; note "encoded by transcript AFUB_099270A"; product "phthalate transporter, putative"; protein_id "EDP47326.1"; exon_number "4";
DS499603.1	CDS	320837	321054	gene_id "AFUB_099270"; transcript_id "unassigned_transcript_273"; gbkey "CDS"; locus_tag "AFUB_099270"; note "encoded by transcript AFUB_099270A"; product "phthalate transporter, putative"; protein_id "EDP47326.1"; exon_number "5";
DS499603.1	CDS	320328	320789	gene_id "AFUB_099270"; transcript_id "unassigned_transcript_273"; gbkey "CDS"; locus_tag "AFUB_099270"; note "encoded by transcript AFUB_099270A"; product "phthalate transporter, putative"; protein_id "EDP47326.1"; exon_number "6";
DS499603.1	CDS	320148	320268	gene_id "AFUB_099270"; transcript_id "unassigned_transcript_273"; gbkey "CDS"; locus_tag "AFUB_099270"; note "encoded by transcript AFUB_099270A"; product "phthalate transporter, putative"; protein_id "EDP47326.1"; exon_number "7";
DS499603.1	CDS	325439	325655	gene_id "AFUB_099280"; transcript_id "unassigned_transcript_274"; gbkey "CDS"; locus_tag "AFUB_099280"; note "encoded by transcript AFUB_099280A"; product "MFS transporter, putative"; protein_id "EDP47327.1"; exon_number "1";
DS499603.1	CDS	325203	325365	gene_id "AFUB_099280"; transcript_id "unassigned_transcript_274"; gbkey "CDS"; locus_tag "AFUB_099280"; note "encoded by transcript AFUB_099280A"; product "MFS transporter, putative"; protein_id "EDP47327.1"; exon_number "2";
DS499603.1	CDS	324083	325144	gene_id "AFUB_099280"; transcript_id "unassigned_transcript_274"; gbkey "CDS"; locus_tag "AFUB_099280"; note "encoded by transcript AFUB_099280A"; product "MFS transporter, putative"; protein_id "EDP47327.1"; exon_number "3";
DS499603.1	CDS	323732	324032	gene_id "AFUB_099280"; transcript_id "unassigned_transcript_274"; gbkey "CDS"; locus_tag "AFUB_099280"; note "encoded by transcript AFUB_099280A"; product "MFS transporter, putative"; protein_id "EDP47327.1"; exon_number "4";
DS499603.1	CDS	328023	328269	gene_id "AFUB_099290"; transcript_id "unassigned_transcript_275"; gbkey "CDS"; locus_tag "AFUB_099290"; note "encoded by transcript AFUB_099290A"; product "dienelactone hydrolase"; protein_id "EDP47328.1"; exon_number "1";
DS499603.1	CDS	328325	328762	gene_id "AFUB_099290"; transcript_id "unassigned_transcript_275"; gbkey "CDS"; locus_tag "AFUB_099290"; note "encoded by transcript AFUB_099290A"; product "dienelactone hydrolase"; protein_id "EDP47328.1"; exon_number "2";
DS499603.1	CDS	328819	329609	gene_id "AFUB_099290"; transcript_id "unassigned_transcript_275"; gbkey "CDS"; locus_tag "AFUB_099290"; note "encoded by transcript AFUB_099290A"; product "dienelactone hydrolase"; protein_id "EDP47328.1"; exon_number "3";
DS499603.1	CDS	331038	331208	gene_id "AFUB_099300"; transcript_id "unassigned_transcript_276"; gbkey "CDS"; locus_tag "AFUB_099300"; note "encoded by transcript AFUB_099300A"; product "conserved hypothetical protein"; protein_id "EDP47329.1"; exon_number "1";
DS499603.1	CDS	330863	330979	gene_id "AFUB_099300"; transcript_id "unassigned_transcript_276"; gbkey "CDS"; locus_tag "AFUB_099300"; note "encoded by transcript AFUB_099300A"; product "conserved hypothetical protein"; protein_id "EDP47329.1"; exon_number "2";
DS499603.1	CDS	330309	330795	gene_id "AFUB_099300"; transcript_id "unassigned_transcript_276"; gbkey "CDS"; locus_tag "AFUB_099300"; note "encoded by transcript AFUB_099300A"; product "conserved hypothetical protein"; protein_id "EDP47329.1"; exon_number "3";
DS499603.1	CDS	329817	330223	gene_id "AFUB_099300"; transcript_id "unassigned_transcript_276"; gbkey "CDS"; locus_tag "AFUB_099300"; note "encoded by transcript AFUB_099300A"; product "conserved hypothetical protein"; protein_id "EDP47329.1"; exon_number "4";
DS499603.1	CDS	332754	333171	gene_id "AFUB_099310"; transcript_id "unassigned_transcript_277"; gbkey "CDS"; locus_tag "AFUB_099310"; note "encoded by transcript AFUB_099310A"; product "conserved hypothetical protein"; protein_id "EDP47330.1"; exon_number "1";
DS499603.1	CDS	332448	332707	gene_id "AFUB_099310"; transcript_id "unassigned_transcript_277"; gbkey "CDS"; locus_tag "AFUB_099310"; note "encoded by transcript AFUB_099310A"; product "conserved hypothetical protein"; protein_id "EDP47330.1"; exon_number "2";
DS499603.1	CDS	332348	332400	gene_id "AFUB_099310"; transcript_id "unassigned_transcript_277"; gbkey "CDS"; locus_tag "AFUB_099310"; note "encoded by transcript AFUB_099310A"; product "conserved hypothetical protein"; protein_id "EDP47330.1"; exon_number "3";
DS499603.1	CDS	331615	332292	gene_id "AFUB_099310"; transcript_id "unassigned_transcript_277"; gbkey "CDS"; locus_tag "AFUB_099310"; note "encoded by transcript AFUB_099310A"; product "conserved hypothetical protein"; protein_id "EDP47330.1"; exon_number "4";
DS499603.1	CDS	331530	331557	gene_id "AFUB_099310"; transcript_id "unassigned_transcript_277"; gbkey "CDS"; locus_tag "AFUB_099310"; note "encoded by transcript AFUB_099310A"; product "conserved hypothetical protein"; protein_id "EDP47330.1"; exon_number "5";
DS499603.1	CDS	333623	333851	gene_id "AFUB_099320"; transcript_id "unassigned_transcript_278"; gbkey "CDS"; locus_tag "AFUB_099320"; note "encoded by transcript AFUB_099320A"; product "GMP synthase"; protein_id "EDP47331.1"; exon_number "1";
DS499603.1	CDS	333908	334134	gene_id "AFUB_099320"; transcript_id "unassigned_transcript_278"; gbkey "CDS"; locus_tag "AFUB_099320"; note "encoded by transcript AFUB_099320A"; product "GMP synthase"; protein_id "EDP47331.1"; exon_number "2";
DS499603.1	CDS	334188	334490	gene_id "AFUB_099320"; transcript_id "unassigned_transcript_278"; gbkey "CDS"; locus_tag "AFUB_099320"; note "encoded by transcript AFUB_099320A"; product "GMP synthase"; protein_id "EDP47331.1"; exon_number "3";
DS499603.1	CDS	334517	334531	gene_id "AFUB_099320"; transcript_id "unassigned_transcript_278"; gbkey "CDS"; locus_tag "AFUB_099320"; note "encoded by transcript AFUB_099320A"; product "GMP synthase"; protein_id "EDP47331.1"; exon_number "4";
DS499603.1	CDS	334779	335180	gene_id "AFUB_099330"; transcript_id "unassigned_transcript_279"; gbkey "CDS"; locus_tag "AFUB_099330"; note "encoded by transcript AFUB_099330A"; product "aldehyde dehydrogenase family protein, putative"; protein_id "EDP47332.1"; exon_number "1";
DS499603.1	CDS	335231	335703	gene_id "AFUB_099330"; transcript_id "unassigned_transcript_279"; gbkey "CDS"; locus_tag "AFUB_099330"; note "encoded by transcript AFUB_099330A"; product "aldehyde dehydrogenase family protein, putative"; protein_id "EDP47332.1"; exon_number "2";
DS499603.1	CDS	335777	336197	gene_id "AFUB_099330"; transcript_id "unassigned_transcript_279"; gbkey "CDS"; locus_tag "AFUB_099330"; note "encoded by transcript AFUB_099330A"; product "aldehyde dehydrogenase family protein, putative"; protein_id "EDP47332.1"; exon_number "3";
DS499603.1	CDS	336273	336383	gene_id "AFUB_099330"; transcript_id "unassigned_transcript_279"; gbkey "CDS"; locus_tag "AFUB_099330"; note "encoded by transcript AFUB_099330A"; product "aldehyde dehydrogenase family protein, putative"; protein_id "EDP47332.1"; exon_number "4";
DS499603.1	CDS	336954	337003	gene_id "AFUB_099340"; transcript_id "unassigned_transcript_280"; gbkey "CDS"; locus_tag "AFUB_099340"; note "encoded by transcript AFUB_099340A"; product "oxidoreductase, short-chain dehydrogenase/reductase family"; protein_id "EDP47333.1"; exon_number "1";
DS499603.1	CDS	337076	337618	gene_id "AFUB_099340"; transcript_id "unassigned_transcript_280"; gbkey "CDS"; locus_tag "AFUB_099340"; note "encoded by transcript AFUB_099340A"; product "oxidoreductase, short-chain dehydrogenase/reductase family"; protein_id "EDP47333.1"; exon_number "2";
DS499603.1	CDS	337667	337904	gene_id "AFUB_099340"; transcript_id "unassigned_transcript_280"; gbkey "CDS"; locus_tag "AFUB_099340"; note "encoded by transcript AFUB_099340A"; product "oxidoreductase, short-chain dehydrogenase/reductase family"; protein_id "EDP47333.1"; exon_number "3";
DS499603.1	CDS	338881	339714	gene_id "AFUB_099350"; transcript_id "unassigned_transcript_281"; gbkey "CDS"; locus_tag "AFUB_099350"; note "encoded by transcript AFUB_099350A"; product "C6 transcription factor, putative"; protein_id "EDP47334.1"; exon_number "1";
DS499603.1	CDS	338006	338830	gene_id "AFUB_099350"; transcript_id "unassigned_transcript_281"; gbkey "CDS"; locus_tag "AFUB_099350"; note "encoded by transcript AFUB_099350A"; product "C6 transcription factor, putative"; protein_id "EDP47334.1"; exon_number "2";
DS499603.1	CDS	341248	341439	gene_id "AFUB_099360"; transcript_id "unassigned_transcript_282"; gbkey "CDS"; locus_tag "AFUB_099360"; note "encoded by transcript AFUB_099360A"; product "acid phosphatase, putative"; protein_id "EDP47335.1"; exon_number "1";
DS499603.1	CDS	340136	341185	gene_id "AFUB_099360"; transcript_id "unassigned_transcript_282"; gbkey "CDS"; locus_tag "AFUB_099360"; note "encoded by transcript AFUB_099360A"; product "acid phosphatase, putative"; protein_id "EDP47335.1"; exon_number "2";
DS499603.1	CDS	343877	344026	gene_id "AFUB_099370"; transcript_id "unassigned_transcript_283"; gbkey "CDS"; locus_tag "AFUB_099370"; note "encoded by transcript AFUB_099370A"; product "ribosome associated DnaJ chaperone Zuotin, putative"; protein_id "EDP47336.1"; exon_number "1";
DS499603.1	CDS	343672	343812	gene_id "AFUB_099370"; transcript_id "unassigned_transcript_283"; gbkey "CDS"; locus_tag "AFUB_099370"; note "encoded by transcript AFUB_099370A"; product "ribosome associated DnaJ chaperone Zuotin, putative"; protein_id "EDP47336.1"; exon_number "2";
DS499603.1	CDS	342572	343618	gene_id "AFUB_099370"; transcript_id "unassigned_transcript_283"; gbkey "CDS"; locus_tag "AFUB_099370"; note "encoded by transcript AFUB_099370A"; product "ribosome associated DnaJ chaperone Zuotin, putative"; protein_id "EDP47336.1"; exon_number "3";
DS499603.1	CDS	344129	344241	gene_id "AFUB_099380"; transcript_id "unassigned_transcript_284"; gbkey "CDS"; locus_tag "AFUB_099380"; note "encoded by transcript AFUB_099380A~similar to GB:AAB64909.1: Ydr493wp [Saccharomyces cerevisiae;]"; product "mitochondrial complex I protein Fmp36, putative"; protein_id "EDP47337.1"; exon_number "1";
DS499603.1	CDS	344286	344521	gene_id "AFUB_099380"; transcript_id "unassigned_transcript_284"; gbkey "CDS"; locus_tag "AFUB_099380"; note "encoded by transcript AFUB_099380A~similar to GB:AAB64909.1: Ydr493wp [Saccharomyces cerevisiae;]"; product "mitochondrial complex I protein Fmp36, putative"; protein_id "EDP47337.1"; exon_number "2";
DS499603.1	CDS	344575	344751	gene_id "AFUB_099380"; transcript_id "unassigned_transcript_284"; gbkey "CDS"; locus_tag "AFUB_099380"; note "encoded by transcript AFUB_099380A~similar to GB:AAB64909.1: Ydr493wp [Saccharomyces cerevisiae;]"; product "mitochondrial complex I protein Fmp36, putative"; protein_id "EDP47337.1"; exon_number "3";
DS499603.1	CDS	344828	344919	gene_id "AFUB_099380"; transcript_id "unassigned_transcript_284"; gbkey "CDS"; locus_tag "AFUB_099380"; note "encoded by transcript AFUB_099380A~similar to GB:AAB64909.1: Ydr493wp [Saccharomyces cerevisiae;]"; product "mitochondrial complex I protein Fmp36, putative"; protein_id "EDP47337.1"; exon_number "4";
DS499603.1	CDS	346240	346380	gene_id "AFUB_099390"; transcript_id "unassigned_transcript_285"; gbkey "CDS"; locus_tag "AFUB_099390"; note "encoded by transcript AFUB_099390A"; product "pre-RNA splicing factor Slt11, putative"; protein_id "EDP47338.1"; exon_number "1";
DS499603.1	CDS	345179	346186	gene_id "AFUB_099390"; transcript_id "unassigned_transcript_285"; gbkey "CDS"; locus_tag "AFUB_099390"; note "encoded by transcript AFUB_099390A"; product "pre-RNA splicing factor Slt11, putative"; protein_id "EDP47338.1"; exon_number "2";
DS499603.1	CDS	347261	347464	gene_id "AFUB_099400"; transcript_id "unassigned_transcript_286"; gbkey "CDS"; locus_tag "AFUB_099400"; note "encoded by transcript AFUB_099400A"; product "sterol 24-c-methyltransferase, putative"; protein_id "EDP47339.1"; exon_number "1";
DS499603.1	CDS	347531	347565	gene_id "AFUB_099400"; transcript_id "unassigned_transcript_286"; gbkey "CDS"; locus_tag "AFUB_099400"; note "encoded by transcript AFUB_099400A"; product "sterol 24-c-methyltransferase, putative"; protein_id "EDP47339.1"; exon_number "2";
DS499603.1	CDS	347622	348513	gene_id "AFUB_099400"; transcript_id "unassigned_transcript_286"; gbkey "CDS"; locus_tag "AFUB_099400"; note "encoded by transcript AFUB_099400A"; product "sterol 24-c-methyltransferase, putative"; protein_id "EDP47339.1"; exon_number "3";
DS499603.1	CDS	350210	350366	gene_id "AFUB_099410"; transcript_id "unassigned_transcript_287"; gbkey "CDS"; locus_tag "AFUB_099410"; note "encoded by transcript AFUB_099410A"; product "conserved hypothetical protein"; protein_id "EDP47340.1"; exon_number "1";
DS499603.1	CDS	350438	351792	gene_id "AFUB_099410"; transcript_id "unassigned_transcript_287"; gbkey "CDS"; locus_tag "AFUB_099410"; note "encoded by transcript AFUB_099410A"; product "conserved hypothetical protein"; protein_id "EDP47340.1"; exon_number "2";
DS499603.1	CDS	352195	352271	gene_id "AFUB_099420"; transcript_id "unassigned_transcript_288"; gbkey "CDS"; locus_tag "AFUB_099420"; note "encoded by transcript AFUB_099420A"; product "conserved hypothetical protein"; protein_id "EDP47341.1"; exon_number "1";
DS499603.1	CDS	352001	352138	gene_id "AFUB_099420"; transcript_id "unassigned_transcript_288"; gbkey "CDS"; locus_tag "AFUB_099420"; note "encoded by transcript AFUB_099420A"; product "conserved hypothetical protein"; protein_id "EDP47341.1"; exon_number "2";
DS499603.1	CDS	351851	351944	gene_id "AFUB_099420"; transcript_id "unassigned_transcript_288"; gbkey "CDS"; locus_tag "AFUB_099420"; note "encoded by transcript AFUB_099420A"; product "conserved hypothetical protein"; protein_id "EDP47341.1"; exon_number "3";
DS499603.1	CDS	354172	354698	gene_id "AFUB_099430"; transcript_id "unassigned_transcript_289"; gbkey "CDS"; locus_tag "AFUB_099430"; note "encoded by transcript AFUB_099430A"; product "phosphate:H+ symporter"; protein_id "EDP47342.1"; exon_number "1";
DS499603.1	CDS	354763	355259	gene_id "AFUB_099430"; transcript_id "unassigned_transcript_289"; gbkey "CDS"; locus_tag "AFUB_099430"; note "encoded by transcript AFUB_099430A"; product "phosphate:H+ symporter"; protein_id "EDP47342.1"; exon_number "2";
DS499603.1	CDS	355312	355985	gene_id "AFUB_099430"; transcript_id "unassigned_transcript_289"; gbkey "CDS"; locus_tag "AFUB_099430"; note "encoded by transcript AFUB_099430A"; product "phosphate:H+ symporter"; protein_id "EDP47342.1"; exon_number "3";
DS499603.1	CDS	356325	357089	gene_id "AFUB_099440"; transcript_id "unassigned_transcript_290"; gbkey "CDS"; locus_tag "AFUB_099440"; note "encoded by transcript AFUB_099440A"; product "acetyltransferase, GNAT family family"; protein_id "EDP47343.1"; exon_number "1";
DS499603.1	CDS	357816	358259	gene_id "AFUB_099450"; transcript_id "unassigned_transcript_291"; gbkey "CDS"; locus_tag "AFUB_099450"; note "encoded by transcript AFUB_099450A"; product "hypothetical protein"; protein_id "EDP47344.1"; exon_number "1";
DS499603.1	CDS	360780	361028	gene_id "AFUB_099460"; transcript_id "unassigned_transcript_292"; gbkey "CDS"; locus_tag "AFUB_099460"; note "encoded by transcript AFUB_099460A"; partial "true"; product "MFS transporter, putative"; protein_id "EDP47345.1"; exon_number "1";
DS499603.1	CDS	360257	360658	gene_id "AFUB_099460"; transcript_id "unassigned_transcript_292"; gbkey "CDS"; locus_tag "AFUB_099460"; note "encoded by transcript AFUB_099460A"; partial "true"; product "MFS transporter, putative"; protein_id "EDP47345.1"; exon_number "2";
DS499603.1	CDS	359837	360202	gene_id "AFUB_099460"; transcript_id "unassigned_transcript_292"; gbkey "CDS"; locus_tag "AFUB_099460"; note "encoded by transcript AFUB_099460A"; partial "true"; product "MFS transporter, putative"; protein_id "EDP47345.1"; exon_number "3";
DS499603.1	CDS	359440	359781	gene_id "AFUB_099460"; transcript_id "unassigned_transcript_292"; gbkey "CDS"; locus_tag "AFUB_099460"; note "encoded by transcript AFUB_099460A"; partial "true"; product "MFS transporter, putative"; protein_id "EDP47345.1"; exon_number "4";
DS499603.1	CDS	363334	363434	gene_id "AFUB_099470"; transcript_id "unassigned_transcript_293"; gbkey "CDS"; locus_tag "AFUB_099470"; note "encoded by transcript AFUB_099470A"; product "alpha-galactosidase, putative"; protein_id "EDP47346.1"; exon_number "1";
DS499603.1	CDS	362890	363290	gene_id "AFUB_099470"; transcript_id "unassigned_transcript_293"; gbkey "CDS"; locus_tag "AFUB_099470"; note "encoded by transcript AFUB_099470A"; product "alpha-galactosidase, putative"; protein_id "EDP47346.1"; exon_number "2";
DS499603.1	CDS	361357	362843	gene_id "AFUB_099470"; transcript_id "unassigned_transcript_293"; gbkey "CDS"; locus_tag "AFUB_099470"; note "encoded by transcript AFUB_099470A"; product "alpha-galactosidase, putative"; protein_id "EDP47346.1"; exon_number "3";
DS499603.1	CDS	364665	364720	gene_id "AFUB_099480"; transcript_id "unassigned_transcript_294"; gbkey "CDS"; locus_tag "AFUB_099480"; note "encoded by transcript AFUB_099480A"; product "conserved hypothetical protein"; protein_id "EDP47347.1"; exon_number "1";
DS499603.1	CDS	363900	364620	gene_id "AFUB_099480"; transcript_id "unassigned_transcript_294"; gbkey "CDS"; locus_tag "AFUB_099480"; note "encoded by transcript AFUB_099480A"; product "conserved hypothetical protein"; protein_id "EDP47347.1"; exon_number "2";
DS499603.1	CDS	367111	367144	gene_id "AFUB_099490"; transcript_id "unassigned_transcript_295"; gbkey "CDS"; locus_tag "AFUB_099490"; note "encoded by transcript AFUB_099490A"; product "polyhydroxybutyrate depolymerase, putative"; protein_id "EDP47348.1"; exon_number "1";
DS499603.1	CDS	367188	367510	gene_id "AFUB_099490"; transcript_id "unassigned_transcript_295"; gbkey "CDS"; locus_tag "AFUB_099490"; note "encoded by transcript AFUB_099490A"; product "polyhydroxybutyrate depolymerase, putative"; protein_id "EDP47348.1"; exon_number "2";
DS499603.1	CDS	367585	368320	gene_id "AFUB_099490"; transcript_id "unassigned_transcript_295"; gbkey "CDS"; locus_tag "AFUB_099490"; note "encoded by transcript AFUB_099490A"; product "polyhydroxybutyrate depolymerase, putative"; protein_id "EDP47348.1"; exon_number "3";
DS499603.1	CDS	368412	368680	gene_id "AFUB_099490"; transcript_id "unassigned_transcript_295"; gbkey "CDS"; locus_tag "AFUB_099490"; note "encoded by transcript AFUB_099490A"; product "polyhydroxybutyrate depolymerase, putative"; protein_id "EDP47348.1"; exon_number "4";
DS499603.1	CDS	368798	369637	gene_id "AFUB_099500"; transcript_id "unassigned_transcript_296"; gbkey "CDS"; locus_tag "AFUB_099500"; note "encoded by transcript AFUB_099500A"; product "hypothetical protein"; protein_id "EDP47349.1"; exon_number "1";
DS499603.1	CDS	371254	371403	gene_id "AFUB_099510"; transcript_id "unassigned_transcript_297"; gbkey "CDS"; locus_tag "AFUB_099510"; note "encoded by transcript AFUB_099510A"; product "integral membrane protein, putative"; protein_id "EDP47350.1"; exon_number "1";
DS499603.1	CDS	371086	371193	gene_id "AFUB_099510"; transcript_id "unassigned_transcript_297"; gbkey "CDS"; locus_tag "AFUB_099510"; note "encoded by transcript AFUB_099510A"; product "integral membrane protein, putative"; protein_id "EDP47350.1"; exon_number "2";
DS499603.1	CDS	370643	371025	gene_id "AFUB_099510"; transcript_id "unassigned_transcript_297"; gbkey "CDS"; locus_tag "AFUB_099510"; note "encoded by transcript AFUB_099510A"; product "integral membrane protein, putative"; protein_id "EDP47350.1"; exon_number "3";
DS499603.1	CDS	370530	370594	gene_id "AFUB_099510"; transcript_id "unassigned_transcript_297"; gbkey "CDS"; locus_tag "AFUB_099510"; note "encoded by transcript AFUB_099510A"; product "integral membrane protein, putative"; protein_id "EDP47350.1"; exon_number "4";
DS499603.1	CDS	370163	370461	gene_id "AFUB_099510"; transcript_id "unassigned_transcript_297"; gbkey "CDS"; locus_tag "AFUB_099510"; note "encoded by transcript AFUB_099510A"; product "integral membrane protein, putative"; protein_id "EDP47350.1"; exon_number "5";
DS499603.1	CDS	373088	373202	gene_id "AFUB_099520"; transcript_id "unassigned_transcript_298"; gbkey "CDS"; locus_tag "AFUB_099520"; note "encoded by transcript AFUB_099520A"; product "hypothetical protein"; protein_id "EDP47351.1"; exon_number "1";
DS499603.1	CDS	372330	373039	gene_id "AFUB_099520"; transcript_id "unassigned_transcript_298"; gbkey "CDS"; locus_tag "AFUB_099520"; note "encoded by transcript AFUB_099520A"; product "hypothetical protein"; protein_id "EDP47351.1"; exon_number "2";
DS499603.1	CDS	373489	374472	gene_id "AFUB_099530"; transcript_id "unassigned_transcript_299"; gbkey "CDS"; locus_tag "AFUB_099530"; note "encoded by transcript AFUB_099530A"; product "conserved hypothetical protein"; protein_id "EDP47352.1"; exon_number "1";
DS499603.1	CDS	376009	376159	gene_id "AFUB_099540"; transcript_id "unassigned_transcript_300"; gbkey "CDS"; locus_tag "AFUB_099540"; note "encoded by transcript AFUB_099540A"; product "amino acid permease family protein, putative"; protein_id "EDP47353.1"; exon_number "1";
DS499603.1	CDS	375122	375948	gene_id "AFUB_099540"; transcript_id "unassigned_transcript_300"; gbkey "CDS"; locus_tag "AFUB_099540"; note "encoded by transcript AFUB_099540A"; product "amino acid permease family protein, putative"; protein_id "EDP47353.1"; exon_number "2";
DS499603.1	CDS	374494	375060	gene_id "AFUB_099540"; transcript_id "unassigned_transcript_300"; gbkey "CDS"; locus_tag "AFUB_099540"; note "encoded by transcript AFUB_099540A"; product "amino acid permease family protein, putative"; protein_id "EDP47353.1"; exon_number "3";
DS499603.1	CDS	377460	377667	gene_id "AFUB_099550"; transcript_id "unassigned_transcript_301"; gbkey "CDS"; locus_tag "AFUB_099550"; note "encoded by transcript AFUB_099550A"; product "GPI anchored protein, putative"; protein_id "EDP47354.1"; exon_number "1";
DS499603.1	CDS	377308	377380	gene_id "AFUB_099550"; transcript_id "unassigned_transcript_301"; gbkey "CDS"; locus_tag "AFUB_099550"; note "encoded by transcript AFUB_099550A"; product "GPI anchored protein, putative"; protein_id "EDP47354.1"; exon_number "2";
DS499603.1	CDS	376823	377260	gene_id "AFUB_099550"; transcript_id "unassigned_transcript_301"; gbkey "CDS"; locus_tag "AFUB_099550"; note "encoded by transcript AFUB_099550A"; product "GPI anchored protein, putative"; protein_id "EDP47354.1"; exon_number "3";
DS499603.1	CDS	376657	376726	gene_id "AFUB_099550"; transcript_id "unassigned_transcript_301"; gbkey "CDS"; locus_tag "AFUB_099550"; note "encoded by transcript AFUB_099550A"; product "GPI anchored protein, putative"; protein_id "EDP47354.1"; exon_number "4";
DS499603.1	CDS	379782	379887	gene_id "AFUB_099560"; transcript_id "unassigned_transcript_302"; gbkey "CDS"; locus_tag "AFUB_099560"; note "encoded by transcript AFUB_099560A"; product "tripeptidyl-peptidase (TppA), putative"; protein_id "EDP47355.1"; exon_number "1";
DS499603.1	CDS	378033	379732	gene_id "AFUB_099560"; transcript_id "unassigned_transcript_302"; gbkey "CDS"; locus_tag "AFUB_099560"; note "encoded by transcript AFUB_099560A"; product "tripeptidyl-peptidase (TppA), putative"; protein_id "EDP47355.1"; exon_number "2";
DS499603.1	CDS	381894	381997	gene_id "AFUB_099570"; transcript_id "unassigned_transcript_303"; gbkey "CDS"; locus_tag "AFUB_099570"; note "encoded by transcript AFUB_099570A"; product "hypothetical protein"; protein_id "EDP47356.1"; exon_number "1";
DS499603.1	CDS	382215	382250	gene_id "AFUB_099570"; transcript_id "unassigned_transcript_303"; gbkey "CDS"; locus_tag "AFUB_099570"; note "encoded by transcript AFUB_099570A"; product "hypothetical protein"; protein_id "EDP47356.1"; exon_number "2";
DS499603.1	CDS	382352	382361	gene_id "AFUB_099570"; transcript_id "unassigned_transcript_303"; gbkey "CDS"; locus_tag "AFUB_099570"; note "encoded by transcript AFUB_099570A"; product "hypothetical protein"; protein_id "EDP47356.1"; exon_number "3";
DS499603.1	CDS	382428	384191	gene_id "AFUB_099580"; transcript_id "unassigned_transcript_304"; gbkey "CDS"; locus_tag "AFUB_099580"; note "encoded by transcript AFUB_099580A"; product "tannase, putative"; protein_id "EDP47357.1"; exon_number "1";
DS499603.1	CDS	387251	387538	gene_id "AFUB_099590"; transcript_id "unassigned_transcript_305"; gbkey "CDS"; locus_tag "AFUB_099590"; note "encoded by transcript AFUB_099590A"; product "HLH DNA binding domain protein, putative"; protein_id "EDP47358.1"; exon_number "1";
DS499603.1	CDS	386581	387189	gene_id "AFUB_099590"; transcript_id "unassigned_transcript_305"; gbkey "CDS"; locus_tag "AFUB_099590"; note "encoded by transcript AFUB_099590A"; product "HLH DNA binding domain protein, putative"; protein_id "EDP47358.1"; exon_number "2";
DS499603.1	CDS	392327	392587	gene_id "AFUB_099600"; transcript_id "unassigned_transcript_306"; gbkey "CDS"; locus_tag "AFUB_099600"; note "encoded by transcript AFUB_099600A"; product "conserved hypothetical protein"; protein_id "EDP47359.1"; exon_number "1";
DS499603.1	CDS	391584	392258	gene_id "AFUB_099600"; transcript_id "unassigned_transcript_306"; gbkey "CDS"; locus_tag "AFUB_099600"; note "encoded by transcript AFUB_099600A"; product "conserved hypothetical protein"; protein_id "EDP47359.1"; exon_number "2";
DS499603.1	CDS	393395	394071	gene_id "AFUB_099610"; transcript_id "unassigned_transcript_307"; gbkey "CDS"; locus_tag "AFUB_099610"; note "encoded by transcript AFUB_099610A"; product "conserved hypothetical protein"; protein_id "EDP47360.1"; exon_number "1";
DS499603.1	CDS	392884	393334	gene_id "AFUB_099610"; transcript_id "unassigned_transcript_307"; gbkey "CDS"; locus_tag "AFUB_099610"; note "encoded by transcript AFUB_099610A"; product "conserved hypothetical protein"; protein_id "EDP47360.1"; exon_number "2";
DS499603.1	CDS	395205	395492	gene_id "AFUB_099620"; transcript_id "unassigned_transcript_308"; gbkey "CDS"; locus_tag "AFUB_099620"; note "encoded by transcript AFUB_099620A"; product "hypothetical protein"; protein_id "EDP47361.1"; exon_number "1";
DS499603.1	CDS	395543	395663	gene_id "AFUB_099620"; transcript_id "unassigned_transcript_308"; gbkey "CDS"; locus_tag "AFUB_099620"; note "encoded by transcript AFUB_099620A"; product "hypothetical protein"; protein_id "EDP47361.1"; exon_number "2";
DS499603.1	CDS	395723	396079	gene_id "AFUB_099620"; transcript_id "unassigned_transcript_308"; gbkey "CDS"; locus_tag "AFUB_099620"; note "encoded by transcript AFUB_099620A"; product "hypothetical protein"; protein_id "EDP47361.1"; exon_number "3";
DS499603.1	CDS	396126	396250	gene_id "AFUB_099620"; transcript_id "unassigned_transcript_308"; gbkey "CDS"; locus_tag "AFUB_099620"; note "encoded by transcript AFUB_099620A"; product "hypothetical protein"; protein_id "EDP47361.1"; exon_number "4";
DS499603.1	CDS	398453	398533	gene_id "AFUB_099630"; transcript_id "unassigned_transcript_309"; gbkey "CDS"; locus_tag "AFUB_099630"; note "encoded by transcript AFUB_099630A"; product "C6 transcription factor, putative"; protein_id "EDP47362.1"; exon_number "1";
DS499603.1	CDS	397663	398391	gene_id "AFUB_099630"; transcript_id "unassigned_transcript_309"; gbkey "CDS"; locus_tag "AFUB_099630"; note "encoded by transcript AFUB_099630A"; product "C6 transcription factor, putative"; protein_id "EDP47362.1"; exon_number "2";
DS499603.1	CDS	397407	397616	gene_id "AFUB_099630"; transcript_id "unassigned_transcript_309"; gbkey "CDS"; locus_tag "AFUB_099630"; note "encoded by transcript AFUB_099630A"; product "C6 transcription factor, putative"; protein_id "EDP47362.1"; exon_number "3";
DS499603.1	CDS	397221	397348	gene_id "AFUB_099630"; transcript_id "unassigned_transcript_309"; gbkey "CDS"; locus_tag "AFUB_099630"; note "encoded by transcript AFUB_099630A"; product "C6 transcription factor, putative"; protein_id "EDP47362.1"; exon_number "4";
DS499603.1	CDS	396400	397174	gene_id "AFUB_099630"; transcript_id "unassigned_transcript_309"; gbkey "CDS"; locus_tag "AFUB_099630"; note "encoded by transcript AFUB_099630A"; product "C6 transcription factor, putative"; protein_id "EDP47362.1"; exon_number "5";
DS499603.1	CDS	399107	399218	gene_id "AFUB_099640"; transcript_id "unassigned_transcript_310"; gbkey "CDS"; locus_tag "AFUB_099640"; note "encoded by transcript AFUB_099640A"; product "L-PSP endoribonuclease family protein, putative"; protein_id "EDP47363.1"; exon_number "1";
DS499603.1	CDS	398752	399041	gene_id "AFUB_099640"; transcript_id "unassigned_transcript_310"; gbkey "CDS"; locus_tag "AFUB_099640"; note "encoded by transcript AFUB_099640A"; product "L-PSP endoribonuclease family protein, putative"; protein_id "EDP47363.1"; exon_number "2";
DS499603.1	CDS	399484	400722	gene_id "AFUB_099650"; transcript_id "unassigned_transcript_311"; gbkey "CDS"; locus_tag "AFUB_099650"; note "encoded by transcript AFUB_099650A"; product "flavohemoprotein"; protein_id "EDP47364.1"; exon_number "1";
DS499603.1	CDS	402190	402490	gene_id "AFUB_099660"; transcript_id "unassigned_transcript_312"; gbkey "CDS"; locus_tag "AFUB_099660"; note "encoded by transcript AFUB_099660A"; product "hypothetical protein"; protein_id "EDP47365.1"; exon_number "1";
DS499603.1	CDS	401585	402135	gene_id "AFUB_099660"; transcript_id "unassigned_transcript_312"; gbkey "CDS"; locus_tag "AFUB_099660"; note "encoded by transcript AFUB_099660A"; product "hypothetical protein"; protein_id "EDP47365.1"; exon_number "2";
DS499603.1	CDS	404277	404585	gene_id "AFUB_099670"; transcript_id "unassigned_transcript_313"; gbkey "CDS"; locus_tag "AFUB_099670"; note "encoded by transcript AFUB_099670A"; product "aquaporin"; protein_id "EDP47366.1"; exon_number "1";
DS499603.1	CDS	404637	404937	gene_id "AFUB_099670"; transcript_id "unassigned_transcript_313"; gbkey "CDS"; locus_tag "AFUB_099670"; note "encoded by transcript AFUB_099670A"; product "aquaporin"; protein_id "EDP47366.1"; exon_number "2";
DS499603.1	CDS	404990	405318	gene_id "AFUB_099670"; transcript_id "unassigned_transcript_313"; gbkey "CDS"; locus_tag "AFUB_099670"; note "encoded by transcript AFUB_099670A"; product "aquaporin"; protein_id "EDP47366.1"; exon_number "3";
DS499603.1	CDS	406920	407019	gene_id "AFUB_099680"; transcript_id "unassigned_transcript_314"; gbkey "CDS"; locus_tag "AFUB_099680"; note "encoded by transcript AFUB_099680A"; product "GABA permease, putative"; protein_id "EDP47367.1"; exon_number "1";
DS499603.1	CDS	407076	407221	gene_id "AFUB_099680"; transcript_id "unassigned_transcript_314"; gbkey "CDS"; locus_tag "AFUB_099680"; note "encoded by transcript AFUB_099680A"; product "GABA permease, putative"; protein_id "EDP47367.1"; exon_number "2";
DS499603.1	CDS	407270	407317	gene_id "AFUB_099680"; transcript_id "unassigned_transcript_314"; gbkey "CDS"; locus_tag "AFUB_099680"; note "encoded by transcript AFUB_099680A"; product "GABA permease, putative"; protein_id "EDP47367.1"; exon_number "3";
DS499603.1	CDS	407369	407516	gene_id "AFUB_099680"; transcript_id "unassigned_transcript_314"; gbkey "CDS"; locus_tag "AFUB_099680"; note "encoded by transcript AFUB_099680A"; product "GABA permease, putative"; protein_id "EDP47367.1"; exon_number "4";
DS499603.1	CDS	407570	408102	gene_id "AFUB_099680"; transcript_id "unassigned_transcript_314"; gbkey "CDS"; locus_tag "AFUB_099680"; note "encoded by transcript AFUB_099680A"; product "GABA permease, putative"; protein_id "EDP47367.1"; exon_number "5";
DS499603.1	CDS	408164	408250	gene_id "AFUB_099680"; transcript_id "unassigned_transcript_314"; gbkey "CDS"; locus_tag "AFUB_099680"; note "encoded by transcript AFUB_099680A"; product "GABA permease, putative"; protein_id "EDP47367.1"; exon_number "6";
DS499603.1	CDS	408310	408694	gene_id "AFUB_099680"; transcript_id "unassigned_transcript_314"; gbkey "CDS"; locus_tag "AFUB_099680"; note "encoded by transcript AFUB_099680A"; product "GABA permease, putative"; protein_id "EDP47367.1"; exon_number "7";
DS499603.1	CDS	408755	408918	gene_id "AFUB_099680"; transcript_id "unassigned_transcript_314"; gbkey "CDS"; locus_tag "AFUB_099680"; note "encoded by transcript AFUB_099680A"; product "GABA permease, putative"; protein_id "EDP47367.1"; exon_number "8";
DS499603.1	CDS	409919	409977	gene_id "AFUB_099690"; transcript_id "unassigned_transcript_315"; gbkey "CDS"; locus_tag "AFUB_099690"; note "encoded by transcript AFUB_099690A"; product "GPI anchored protein, putative"; protein_id "EDP47368.1"; exon_number "1";
DS499603.1	CDS	409113	409866	gene_id "AFUB_099690"; transcript_id "unassigned_transcript_315"; gbkey "CDS"; locus_tag "AFUB_099690"; note "encoded by transcript AFUB_099690A"; product "GPI anchored protein, putative"; protein_id "EDP47368.1"; exon_number "2";
DS499603.1	CDS	412511	413218	gene_id "AFUB_099700"; transcript_id "unassigned_transcript_316"; gbkey "CDS"; locus_tag "AFUB_099700"; note "encoded by transcript AFUB_099700A"; product "exo-beta-1,3-glucanase, putative"; protein_id "EDP47369.1"; exon_number "1";
DS499603.1	CDS	410832	412460	gene_id "AFUB_099700"; transcript_id "unassigned_transcript_316"; gbkey "CDS"; locus_tag "AFUB_099700"; note "encoded by transcript AFUB_099700A"; product "exo-beta-1,3-glucanase, putative"; protein_id "EDP47369.1"; exon_number "2";
DS499603.1	CDS	414757	417348	gene_id "AFUB_099710"; transcript_id "unassigned_transcript_317"; gbkey "CDS"; locus_tag "AFUB_099710"; note "encoded by transcript AFUB_099710A"; product "DUF1212 domain membrane protein"; protein_id "EDP47370.1"; exon_number "1";
DS499603.1	CDS	420253	420349	gene_id "AFUB_099720"; transcript_id "unassigned_transcript_318"; gbkey "CDS"; locus_tag "AFUB_099720"; note "encoded by transcript AFUB_099720A"; product "stress response protein (Ist2), putative"; protein_id "EDP47371.1"; exon_number "1";
DS499603.1	CDS	420027	420180	gene_id "AFUB_099720"; transcript_id "unassigned_transcript_318"; gbkey "CDS"; locus_tag "AFUB_099720"; note "encoded by transcript AFUB_099720A"; product "stress response protein (Ist2), putative"; protein_id "EDP47371.1"; exon_number "2";
DS499603.1	CDS	419687	419975	gene_id "AFUB_099720"; transcript_id "unassigned_transcript_318"; gbkey "CDS"; locus_tag "AFUB_099720"; note "encoded by transcript AFUB_099720A"; product "stress response protein (Ist2), putative"; protein_id "EDP47371.1"; exon_number "3";
DS499603.1	CDS	417995	419641	gene_id "AFUB_099720"; transcript_id "unassigned_transcript_318"; gbkey "CDS"; locus_tag "AFUB_099720"; note "encoded by transcript AFUB_099720A"; product "stress response protein (Ist2), putative"; protein_id "EDP47371.1"; exon_number "4";
DS499603.1	CDS	421764	421997	gene_id "AFUB_099730"; transcript_id "unassigned_transcript_319"; gbkey "CDS"; locus_tag "AFUB_099730"; note "encoded by transcript AFUB_099730A"; product "hypothetical protein"; protein_id "EDP47372.1"; exon_number "1";
DS499603.1	CDS	425442	425489	gene_id "AFUB_099740"; transcript_id "unassigned_transcript_320"; gbkey "CDS"; locus_tag "AFUB_099740"; note "encoded by transcript AFUB_099740A"; product "hypothetical protein"; protein_id "EDP47373.1"; exon_number "1";
DS499603.1	CDS	425545	426829	gene_id "AFUB_099740"; transcript_id "unassigned_transcript_320"; gbkey "CDS"; locus_tag "AFUB_099740"; note "encoded by transcript AFUB_099740A"; product "hypothetical protein"; protein_id "EDP47373.1"; exon_number "2";
DS499603.1	CDS	426923	427077	gene_id "AFUB_099740"; transcript_id "unassigned_transcript_320"; gbkey "CDS"; locus_tag "AFUB_099740"; note "encoded by transcript AFUB_099740A"; product "hypothetical protein"; protein_id "EDP47373.1"; exon_number "3";
DS499603.1	CDS	428503	428523	gene_id "AFUB_099750"; transcript_id "unassigned_transcript_321"; gbkey "CDS"; locus_tag "AFUB_099750"; note "encoded by transcript AFUB_099750A"; product "WW domain protein"; protein_id "EDP47374.1"; exon_number "1";
DS499603.1	CDS	428694	429348	gene_id "AFUB_099750"; transcript_id "unassigned_transcript_321"; gbkey "CDS"; locus_tag "AFUB_099750"; note "encoded by transcript AFUB_099750A"; product "WW domain protein"; protein_id "EDP47374.1"; exon_number "2";
DS499603.1	CDS	429457	429575	gene_id "AFUB_099750"; transcript_id "unassigned_transcript_321"; gbkey "CDS"; locus_tag "AFUB_099750"; note "encoded by transcript AFUB_099750A"; product "WW domain protein"; protein_id "EDP47374.1"; exon_number "3";
DS499603.1	CDS	430312	431118	gene_id "AFUB_099760"; transcript_id "unassigned_transcript_322"; gbkey "CDS"; locus_tag "AFUB_099760"; note "encoded by transcript AFUB_099760A"; product "ubiE/COQ5 methyltransferase, putative"; protein_id "EDP47375.1"; exon_number "1";
DS499603.1	CDS	432409	432616	gene_id "AFUB_099770"; transcript_id "unassigned_transcript_323"; gbkey "CDS"; locus_tag "AFUB_099770"; note "encoded by transcript AFUB_099770A"; product "C6 finger domain protein, putative"; protein_id "EDP47376.1"; exon_number "1";
DS499603.1	CDS	431885	432297	gene_id "AFUB_099770"; transcript_id "unassigned_transcript_323"; gbkey "CDS"; locus_tag "AFUB_099770"; note "encoded by transcript AFUB_099770A"; product "C6 finger domain protein, putative"; protein_id "EDP47376.1"; exon_number "2";
DS499603.1	CDS	431328	431838	gene_id "AFUB_099770"; transcript_id "unassigned_transcript_323"; gbkey "CDS"; locus_tag "AFUB_099770"; note "encoded by transcript AFUB_099770A"; product "C6 finger domain protein, putative"; protein_id "EDP47376.1"; exon_number "3";
DS499603.1	CDS	431208	431278	gene_id "AFUB_099770"; transcript_id "unassigned_transcript_323"; gbkey "CDS"; locus_tag "AFUB_099770"; note "encoded by transcript AFUB_099770A"; product "C6 finger domain protein, putative"; protein_id "EDP47376.1"; exon_number "4";
DS499603.1	CDS	434268	434720	gene_id "AFUB_099780"; transcript_id "unassigned_transcript_324"; gbkey "CDS"; locus_tag "AFUB_099780"; note "encoded by transcript AFUB_099780A"; product "hypothetical protein"; protein_id "EDP47377.1"; exon_number "1";
DS499603.1	CDS	434826	434999	gene_id "AFUB_099780"; transcript_id "unassigned_transcript_324"; gbkey "CDS"; locus_tag "AFUB_099780"; note "encoded by transcript AFUB_099780A"; product "hypothetical protein"; protein_id "EDP47377.1"; exon_number "2";
DS499603.1	CDS	437126	438160	gene_id "AFUB_099790"; transcript_id "unassigned_transcript_325"; gbkey "CDS"; locus_tag "AFUB_099790"; note "encoded by transcript AFUB_099790A"; product "oxidoreductase, short-chain dehydrogenase/reductase family"; protein_id "EDP47378.1"; exon_number "1";
DS499603.1	CDS	438549	438834	gene_id "AFUB_099800"; transcript_id "unassigned_transcript_326"; gbkey "CDS"; locus_tag "AFUB_099800"; note "encoded by transcript AFUB_099800A"; product "hypothetical protein"; protein_id "EDP47379.1"; exon_number "1";
DS499603.1	CDS	438917	439027	gene_id "AFUB_099800"; transcript_id "unassigned_transcript_326"; gbkey "CDS"; locus_tag "AFUB_099800"; note "encoded by transcript AFUB_099800A"; product "hypothetical protein"; protein_id "EDP47379.1"; exon_number "2";
DS499603.1	CDS	439156	440147	gene_id "AFUB_099800"; transcript_id "unassigned_transcript_326"; gbkey "CDS"; locus_tag "AFUB_099800"; note "encoded by transcript AFUB_099800A"; product "hypothetical protein"; protein_id "EDP47379.1"; exon_number "3";
DS499603.1	CDS	441567	442001	gene_id "AFUB_099810"; transcript_id "unassigned_transcript_327"; gbkey "CDS"; locus_tag "AFUB_099810"; note "encoded by transcript AFUB_099810A"; product "short-chain dehydrogenase/reductase family protein, putative"; protein_id "EDP47380.1"; exon_number "1";
DS499603.1	CDS	441220	441258	gene_id "AFUB_099810"; transcript_id "unassigned_transcript_327"; gbkey "CDS"; locus_tag "AFUB_099810"; note "encoded by transcript AFUB_099810A"; product "short-chain dehydrogenase/reductase family protein, putative"; protein_id "EDP47380.1"; exon_number "2";
DS499603.1	CDS	443858	444148	gene_id "AFUB_099820"; transcript_id "unassigned_transcript_328"; gbkey "CDS"; locus_tag "AFUB_099820"; note "encoded by transcript AFUB_099820A"; product "conserved hypothetical protein"; protein_id "EDP47381.1"; exon_number "1";
DS499603.1	CDS	444167	444210	gene_id "AFUB_099820"; transcript_id "unassigned_transcript_328"; gbkey "CDS"; locus_tag "AFUB_099820"; note "encoded by transcript AFUB_099820A"; product "conserved hypothetical protein"; protein_id "EDP47381.1"; exon_number "2";
DS499603.1	CDS	444268	444408	gene_id "AFUB_099820"; transcript_id "unassigned_transcript_328"; gbkey "CDS"; locus_tag "AFUB_099820"; note "encoded by transcript AFUB_099820A"; product "conserved hypothetical protein"; protein_id "EDP47381.1"; exon_number "3";
DS499603.1	CDS	444489	444597	gene_id "AFUB_099820"; transcript_id "unassigned_transcript_328"; gbkey "CDS"; locus_tag "AFUB_099820"; note "encoded by transcript AFUB_099820A"; product "conserved hypothetical protein"; protein_id "EDP47381.1"; exon_number "4";
DS499603.1	CDS	444655	445131	gene_id "AFUB_099820"; transcript_id "unassigned_transcript_328"; gbkey "CDS"; locus_tag "AFUB_099820"; note "encoded by transcript AFUB_099820A"; product "conserved hypothetical protein"; protein_id "EDP47381.1"; exon_number "5";
DS499603.1	CDS	446084	446431	gene_id "AFUB_099830"; transcript_id "unassigned_transcript_329"; gbkey "CDS"; locus_tag "AFUB_099830"; note "encoded by transcript AFUB_099830A"; product "epoxide hydrolase, putative"; protein_id "EDP47382.1"; exon_number "1";
DS499603.1	CDS	445874	446020	gene_id "AFUB_099830"; transcript_id "unassigned_transcript_329"; gbkey "CDS"; locus_tag "AFUB_099830"; note "encoded by transcript AFUB_099830A"; product "epoxide hydrolase, putative"; protein_id "EDP47382.1"; exon_number "2";
DS499603.1	CDS	445740	445832	gene_id "AFUB_099830"; transcript_id "unassigned_transcript_329"; gbkey "CDS"; locus_tag "AFUB_099830"; note "encoded by transcript AFUB_099830A"; product "epoxide hydrolase, putative"; protein_id "EDP47382.1"; exon_number "3";
DS499603.1	CDS	447008	447225	gene_id "AFUB_099840"; transcript_id "unassigned_transcript_330"; gbkey "CDS"; locus_tag "AFUB_099840"; note "encoded by transcript AFUB_099840A"; product "epoxide hydrolase, putative"; protein_id "EDP47383.1"; exon_number "1";
DS499603.1	CDS	446510	446960	gene_id "AFUB_099840"; transcript_id "unassigned_transcript_330"; gbkey "CDS"; locus_tag "AFUB_099840"; note "encoded by transcript AFUB_099840A"; product "epoxide hydrolase, putative"; protein_id "EDP47383.1"; exon_number "2";
DS499603.1	CDS	449995	450520	gene_id "AFUB_099850"; transcript_id "unassigned_transcript_331"; gbkey "CDS"; locus_tag "AFUB_099850"; note "encoded by transcript AFUB_099850A"; product "hypothetical protein"; protein_id "EDP47384.1"; exon_number "1";
DS499603.1	CDS	450575	450594	gene_id "AFUB_099850"; transcript_id "unassigned_transcript_331"; gbkey "CDS"; locus_tag "AFUB_099850"; note "encoded by transcript AFUB_099850A"; product "hypothetical protein"; protein_id "EDP47384.1"; exon_number "2";
DS499603.1	CDS	450647	450871	gene_id "AFUB_099850"; transcript_id "unassigned_transcript_331"; gbkey "CDS"; locus_tag "AFUB_099850"; note "encoded by transcript AFUB_099850A"; product "hypothetical protein"; protein_id "EDP47384.1"; exon_number "3";
DS499603.1	CDS	454955	455305	gene_id "AFUB_099860"; transcript_id "unassigned_transcript_332"; gbkey "CDS"; locus_tag "AFUB_099860"; note "encoded by transcript AFUB_099860A"; product "hypothetical protein"; protein_id "EDP47385.1"; exon_number "1";
DS499603.1	CDS	457673	458524	gene_id "AFUB_099880"; transcript_id "unassigned_transcript_334"; gbkey "CDS"; locus_tag "AFUB_099880"; note "encoded by transcript AFUB_099880A"; product "cell wall serine-threonine-rich galactomannoprotein Mp1"; protein_id "EDP47386.1"; exon_number "1";
DS499603.1	CDS	464245	464259	gene_id "AFUB_099890"; transcript_id "unassigned_transcript_335"; gbkey "CDS"; locus_tag "AFUB_099890"; note "encoded by transcript AFUB_099890A"; product "extracellular guanyl-specific ribonuclease T1, putative"; protein_id "EDP47387.1"; exon_number "1";
DS499603.1	CDS	463801	464178	gene_id "AFUB_099890"; transcript_id "unassigned_transcript_335"; gbkey "CDS"; locus_tag "AFUB_099890"; note "encoded by transcript AFUB_099890A"; product "extracellular guanyl-specific ribonuclease T1, putative"; protein_id "EDP47387.1"; exon_number "2";
DS499603.1	CDS	467061	467194	gene_id "AFUB_099900"; transcript_id "unassigned_transcript_336"; gbkey "CDS"; locus_tag "AFUB_099900"; note "encoded by transcript AFUB_099900A"; product "amino acid permease"; protein_id "EDP47388.1"; exon_number "1";
DS499603.1	CDS	466888	467014	gene_id "AFUB_099900"; transcript_id "unassigned_transcript_336"; gbkey "CDS"; locus_tag "AFUB_099900"; note "encoded by transcript AFUB_099900A"; product "amino acid permease"; protein_id "EDP47388.1"; exon_number "2";
DS499603.1	CDS	466679	466836	gene_id "AFUB_099900"; transcript_id "unassigned_transcript_336"; gbkey "CDS"; locus_tag "AFUB_099900"; note "encoded by transcript AFUB_099900A"; product "amino acid permease"; protein_id "EDP47388.1"; exon_number "3";
DS499603.1	CDS	466450	466629	gene_id "AFUB_099900"; transcript_id "unassigned_transcript_336"; gbkey "CDS"; locus_tag "AFUB_099900"; note "encoded by transcript AFUB_099900A"; product "amino acid permease"; protein_id "EDP47388.1"; exon_number "4";
DS499603.1	CDS	466303	466397	gene_id "AFUB_099900"; transcript_id "unassigned_transcript_336"; gbkey "CDS"; locus_tag "AFUB_099900"; note "encoded by transcript AFUB_099900A"; product "amino acid permease"; protein_id "EDP47388.1"; exon_number "5";
DS499603.1	CDS	465881	466252	gene_id "AFUB_099900"; transcript_id "unassigned_transcript_336"; gbkey "CDS"; locus_tag "AFUB_099900"; note "encoded by transcript AFUB_099900A"; product "amino acid permease"; protein_id "EDP47388.1"; exon_number "6";
DS499603.1	CDS	465423	465832	gene_id "AFUB_099900"; transcript_id "unassigned_transcript_336"; gbkey "CDS"; locus_tag "AFUB_099900"; note "encoded by transcript AFUB_099900A"; product "amino acid permease"; protein_id "EDP47388.1"; exon_number "7";
DS499603.1	CDS	469444	469611	gene_id "AFUB_099910"; transcript_id "unassigned_transcript_337"; gbkey "CDS"; locus_tag "AFUB_099910"; note "encoded by transcript AFUB_099910A"; product "cutinase, putative"; protein_id "EDP47389.1"; exon_number "1";
DS499603.1	CDS	469172	469389	gene_id "AFUB_099910"; transcript_id "unassigned_transcript_337"; gbkey "CDS"; locus_tag "AFUB_099910"; note "encoded by transcript AFUB_099910A"; product "cutinase, putative"; protein_id "EDP47389.1"; exon_number "2";
DS499603.1	CDS	468854	469118	gene_id "AFUB_099910"; transcript_id "unassigned_transcript_337"; gbkey "CDS"; locus_tag "AFUB_099910"; note "encoded by transcript AFUB_099910A"; product "cutinase, putative"; protein_id "EDP47389.1"; exon_number "3";
DS499603.1	CDS	471420	471708	gene_id "AFUB_099920"; transcript_id "unassigned_transcript_338"; gbkey "CDS"; locus_tag "AFUB_099920"; note "encoded by transcript AFUB_099920A"; product "hypothetical protein"; protein_id "EDP47390.1"; exon_number "1";
DS499603.1	CDS	471221	471228	gene_id "AFUB_099920"; transcript_id "unassigned_transcript_338"; gbkey "CDS"; locus_tag "AFUB_099920"; note "encoded by transcript AFUB_099920A"; product "hypothetical protein"; protein_id "EDP47390.1"; exon_number "2";
DS499603.1	CDS	473476	473755	gene_id "AFUB_099930"; transcript_id "unassigned_transcript_339"; gbkey "CDS"; locus_tag "AFUB_099930"; note "encoded by transcript AFUB_099930A"; product "conserved hypothetical protein"; protein_id "EDP47391.1"; exon_number "1";
DS499603.1	CDS	473207	473424	gene_id "AFUB_099930"; transcript_id "unassigned_transcript_339"; gbkey "CDS"; locus_tag "AFUB_099930"; note "encoded by transcript AFUB_099930A"; product "conserved hypothetical protein"; protein_id "EDP47391.1"; exon_number "2";
DS499603.1	CDS	472892	473132	gene_id "AFUB_099930"; transcript_id "unassigned_transcript_339"; gbkey "CDS"; locus_tag "AFUB_099930"; note "encoded by transcript AFUB_099930A"; product "conserved hypothetical protein"; protein_id "EDP47391.1"; exon_number "3";
DS499603.1	CDS	472235	472842	gene_id "AFUB_099930"; transcript_id "unassigned_transcript_339"; gbkey "CDS"; locus_tag "AFUB_099930"; note "encoded by transcript AFUB_099930A"; product "conserved hypothetical protein"; protein_id "EDP47391.1"; exon_number "4";
DS499603.1	CDS	479619	479913	gene_id "AFUB_099940"; transcript_id "unassigned_transcript_340"; gbkey "CDS"; locus_tag "AFUB_099940"; note "encoded by transcript AFUB_099940A"; product "alpha,alpha-trehalose-phosphate synthase subunit, putative"; protein_id "EDP47392.1"; exon_number "1";
DS499603.1	CDS	479186	479552	gene_id "AFUB_099940"; transcript_id "unassigned_transcript_340"; gbkey "CDS"; locus_tag "AFUB_099940"; note "encoded by transcript AFUB_099940A"; product "alpha,alpha-trehalose-phosphate synthase subunit, putative"; protein_id "EDP47392.1"; exon_number "2";
DS499603.1	CDS	478761	479134	gene_id "AFUB_099940"; transcript_id "unassigned_transcript_340"; gbkey "CDS"; locus_tag "AFUB_099940"; note "encoded by transcript AFUB_099940A"; product "alpha,alpha-trehalose-phosphate synthase subunit, putative"; protein_id "EDP47392.1"; exon_number "3";
DS499603.1	CDS	478349	478691	gene_id "AFUB_099940"; transcript_id "unassigned_transcript_340"; gbkey "CDS"; locus_tag "AFUB_099940"; note "encoded by transcript AFUB_099940A"; product "alpha,alpha-trehalose-phosphate synthase subunit, putative"; protein_id "EDP47392.1"; exon_number "4";
DS499603.1	CDS	478252	478297	gene_id "AFUB_099940"; transcript_id "unassigned_transcript_340"; gbkey "CDS"; locus_tag "AFUB_099940"; note "encoded by transcript AFUB_099940A"; product "alpha,alpha-trehalose-phosphate synthase subunit, putative"; protein_id "EDP47392.1"; exon_number "5";
DS499603.1	CDS	482142	482256	gene_id "AFUB_099950"; transcript_id "unassigned_transcript_341"; gbkey "CDS"; locus_tag "AFUB_099950"; note "encoded by transcript AFUB_099950A"; product "nuclear envelope protein Brr6, putative"; protein_id "EDP47393.1"; exon_number "1";
DS499603.1	CDS	481175	482082	gene_id "AFUB_099950"; transcript_id "unassigned_transcript_341"; gbkey "CDS"; locus_tag "AFUB_099950"; note "encoded by transcript AFUB_099950A"; product "nuclear envelope protein Brr6, putative"; protein_id "EDP47393.1"; exon_number "2";
DS499603.1	CDS	480770	481120	gene_id "AFUB_099950"; transcript_id "unassigned_transcript_341"; gbkey "CDS"; locus_tag "AFUB_099950"; note "encoded by transcript AFUB_099950A"; product "nuclear envelope protein Brr6, putative"; protein_id "EDP47393.1"; exon_number "3";
DS499603.1	CDS	483700	483887	gene_id "AFUB_099960"; transcript_id "unassigned_transcript_342"; gbkey "CDS"; locus_tag "AFUB_099960"; note "encoded by transcript AFUB_099960A"; product "conserved hypothetical protein"; protein_id "EDP47394.1"; exon_number "1";
DS499603.1	CDS	483267	483639	gene_id "AFUB_099960"; transcript_id "unassigned_transcript_342"; gbkey "CDS"; locus_tag "AFUB_099960"; note "encoded by transcript AFUB_099960A"; product "conserved hypothetical protein"; protein_id "EDP47394.1"; exon_number "2";
DS499603.1	CDS	485895	486488	gene_id "AFUB_099970"; transcript_id "unassigned_transcript_343"; gbkey "CDS"; locus_tag "AFUB_099970"; note "encoded by transcript AFUB_099970A"; product "cell cycle control protein (Cwf26), putative"; protein_id "EDP47395.1"; exon_number "1";
DS499603.1	CDS	487194	487308	gene_id "AFUB_099980"; transcript_id "unassigned_transcript_344"; gbkey "CDS"; locus_tag "AFUB_099980"; note "encoded by transcript AFUB_099980A"; product "MGMT family protein"; protein_id "EDP47396.1"; exon_number "1";
DS499603.1	CDS	487389	487729	gene_id "AFUB_099980"; transcript_id "unassigned_transcript_344"; gbkey "CDS"; locus_tag "AFUB_099980"; note "encoded by transcript AFUB_099980A"; product "MGMT family protein"; protein_id "EDP47396.1"; exon_number "2";
DS499603.1	CDS	490241	490422	gene_id "AFUB_099990"; transcript_id "unassigned_transcript_345"; gbkey "CDS"; locus_tag "AFUB_099990"; note "encoded by transcript AFUB_099990A"; product "serine protein kinase Sky1, putative"; protein_id "EDP47397.1"; exon_number "1";
DS499603.1	CDS	489270	490081	gene_id "AFUB_099990"; transcript_id "unassigned_transcript_345"; gbkey "CDS"; locus_tag "AFUB_099990"; note "encoded by transcript AFUB_099990A"; product "serine protein kinase Sky1, putative"; protein_id "EDP47397.1"; exon_number "2";
DS499603.1	CDS	489123	489207	gene_id "AFUB_099990"; transcript_id "unassigned_transcript_345"; gbkey "CDS"; locus_tag "AFUB_099990"; note "encoded by transcript AFUB_099990A"; product "serine protein kinase Sky1, putative"; protein_id "EDP47397.1"; exon_number "3";
DS499603.1	CDS	488827	489061	gene_id "AFUB_099990"; transcript_id "unassigned_transcript_345"; gbkey "CDS"; locus_tag "AFUB_099990"; note "encoded by transcript AFUB_099990A"; product "serine protein kinase Sky1, putative"; protein_id "EDP47397.1"; exon_number "4";
DS499603.1	CDS	488327	488761	gene_id "AFUB_099990"; transcript_id "unassigned_transcript_345"; gbkey "CDS"; locus_tag "AFUB_099990"; note "encoded by transcript AFUB_099990A"; product "serine protein kinase Sky1, putative"; protein_id "EDP47397.1"; exon_number "5";
DS499603.1	CDS	492289	493380	gene_id "AFUB_100000"; transcript_id "unassigned_transcript_346"; gbkey "CDS"; locus_tag "AFUB_100000"; note "encoded by transcript AFUB_100000A"; product "phosphoric ester hydrolase, putative"; protein_id "EDP47398.1"; exon_number "1";
DS499603.1	CDS	495201	495309	gene_id "AFUB_100010"; transcript_id "unassigned_transcript_347"; gbkey "CDS"; locus_tag "AFUB_100010"; note "encoded by transcript AFUB_100010A"; product "mitochondrial cytochrome b2, putative"; protein_id "EDP47399.1"; exon_number "1";
DS499603.1	CDS	494835	495148	gene_id "AFUB_100010"; transcript_id "unassigned_transcript_347"; gbkey "CDS"; locus_tag "AFUB_100010"; note "encoded by transcript AFUB_100010A"; product "mitochondrial cytochrome b2, putative"; protein_id "EDP47399.1"; exon_number "2";
DS499603.1	CDS	493702	494778	gene_id "AFUB_100010"; transcript_id "unassigned_transcript_347"; gbkey "CDS"; locus_tag "AFUB_100010"; note "encoded by transcript AFUB_100010A"; product "mitochondrial cytochrome b2, putative"; protein_id "EDP47399.1"; exon_number "3";
DS499603.1	CDS	499542	499635	gene_id "AFUB_100020"; transcript_id "unassigned_transcript_348"; gbkey "CDS"; locus_tag "AFUB_100020"; note "encoded by transcript AFUB_100020A"; product "MFS monosaccharide transporter, putative"; protein_id "EDP47400.1"; exon_number "1";
DS499603.1	CDS	499697	499804	gene_id "AFUB_100020"; transcript_id "unassigned_transcript_348"; gbkey "CDS"; locus_tag "AFUB_100020"; note "encoded by transcript AFUB_100020A"; product "MFS monosaccharide transporter, putative"; protein_id "EDP47400.1"; exon_number "2";
DS499603.1	CDS	499865	500405	gene_id "AFUB_100020"; transcript_id "unassigned_transcript_348"; gbkey "CDS"; locus_tag "AFUB_100020"; note "encoded by transcript AFUB_100020A"; product "MFS monosaccharide transporter, putative"; protein_id "EDP47400.1"; exon_number "3";
DS499603.1	CDS	500474	501314	gene_id "AFUB_100020"; transcript_id "unassigned_transcript_348"; gbkey "CDS"; locus_tag "AFUB_100020"; note "encoded by transcript AFUB_100020A"; product "MFS monosaccharide transporter, putative"; protein_id "EDP47400.1"; exon_number "4";
DS499603.1	CDS	502513	502558	gene_id "AFUB_100030"; transcript_id "unassigned_transcript_349"; gbkey "CDS"; locus_tag "AFUB_100030"; note "encoded by transcript AFUB_100030A"; product "ras-like GTP-binding protein, putative"; protein_id "EDP47401.1"; exon_number "1";
DS499603.1	CDS	502627	503462	gene_id "AFUB_100030"; transcript_id "unassigned_transcript_349"; gbkey "CDS"; locus_tag "AFUB_100030"; note "encoded by transcript AFUB_100030A"; product "ras-like GTP-binding protein, putative"; protein_id "EDP47401.1"; exon_number "2";
DS499603.1	CDS	505372	505706	gene_id "AFUB_100040"; transcript_id "unassigned_transcript_350"; gbkey "CDS"; locus_tag "AFUB_100040"; note "encoded by transcript AFUB_100040A"; product "conserved hypothetical protein"; protein_id "EDP47402.1"; exon_number "1";
DS499603.1	CDS	505762	506386	gene_id "AFUB_100040"; transcript_id "unassigned_transcript_350"; gbkey "CDS"; locus_tag "AFUB_100040"; note "encoded by transcript AFUB_100040A"; product "conserved hypothetical protein"; protein_id "EDP47402.1"; exon_number "2";
DS499603.1	CDS	507599	507958	gene_id "AFUB_100050"; transcript_id "unassigned_transcript_351"; gbkey "CDS"; locus_tag "AFUB_100050"; note "encoded by transcript AFUB_100050A"; product "C2H2 finger domain protein, putative"; protein_id "EDP47403.1"; exon_number "1";
DS499603.1	CDS	508304	514432	gene_id "AFUB_100060"; transcript_id "unassigned_transcript_352"; gbkey "CDS"; locus_tag "AFUB_100060"; note "encoded by transcript AFUB_100060A"; product "DEAD/DEAH box helicase, putative"; protein_id "EDP47404.1"; exon_number "1";
DS499603.1	CDS	515799	516716	gene_id "AFUB_100070"; transcript_id "unassigned_transcript_353"; gbkey "CDS"; locus_tag "AFUB_100070"; note "encoded by transcript AFUB_100070A"; product "conserved hypothetical protein"; protein_id "EDP47405.1"; exon_number "1";
DS499603.1	CDS	514835	515743	gene_id "AFUB_100070"; transcript_id "unassigned_transcript_353"; gbkey "CDS"; locus_tag "AFUB_100070"; note "encoded by transcript AFUB_100070A"; product "conserved hypothetical protein"; protein_id "EDP47405.1"; exon_number "2";
DS499603.1	CDS	518996	519023	gene_id "AFUB_100080"; transcript_id "unassigned_transcript_354"; gbkey "CDS"; locus_tag "AFUB_100080"; note "encoded by transcript AFUB_100080A"; product "profilin Pfy1, putative"; protein_id "EDP47406.1"; exon_number "1";
DS499603.1	CDS	519133	519148	gene_id "AFUB_100080"; transcript_id "unassigned_transcript_354"; gbkey "CDS"; locus_tag "AFUB_100080"; note "encoded by transcript AFUB_100080A"; product "profilin Pfy1, putative"; protein_id "EDP47406.1"; exon_number "2";
DS499603.1	CDS	519223	519322	gene_id "AFUB_100080"; transcript_id "unassigned_transcript_354"; gbkey "CDS"; locus_tag "AFUB_100080"; note "encoded by transcript AFUB_100080A"; product "profilin Pfy1, putative"; protein_id "EDP47406.1"; exon_number "3";
DS499603.1	CDS	519443	519577	gene_id "AFUB_100080"; transcript_id "unassigned_transcript_354"; gbkey "CDS"; locus_tag "AFUB_100080"; note "encoded by transcript AFUB_100080A"; product "profilin Pfy1, putative"; protein_id "EDP47406.1"; exon_number "4";
DS499603.1	CDS	519663	519791	gene_id "AFUB_100080"; transcript_id "unassigned_transcript_354"; gbkey "CDS"; locus_tag "AFUB_100080"; note "encoded by transcript AFUB_100080A"; product "profilin Pfy1, putative"; protein_id "EDP47406.1"; exon_number "5";
DS499603.1	CDS	520823	520864	gene_id "AFUB_100090"; transcript_id "unassigned_transcript_355"; gbkey "CDS"; locus_tag "AFUB_100090"; note "encoded by transcript AFUB_100090A"; product "Got1 family protein"; protein_id "EDP47407.1"; exon_number "1";
DS499603.1	CDS	520415	520708	gene_id "AFUB_100090"; transcript_id "unassigned_transcript_355"; gbkey "CDS"; locus_tag "AFUB_100090"; note "encoded by transcript AFUB_100090A"; product "Got1 family protein"; protein_id "EDP47407.1"; exon_number "2";
DS499603.1	CDS	522097	522651	gene_id "AFUB_100100"; transcript_id "unassigned_transcript_356"; gbkey "CDS"; locus_tag "AFUB_100100"; note "encoded by transcript AFUB_100100A"; product "conserved hypothetical protein"; protein_id "EDP47408.1"; exon_number "1";
DS499603.1	CDS	524008	524203	gene_id "AFUB_100110"; transcript_id "unassigned_transcript_357"; gbkey "CDS"; locus_tag "AFUB_100110"; note "encoded by transcript AFUB_100110A"; product "chromatin remodeling complex subunit (Arp5), putative"; protein_id "EDP47409.1"; exon_number "1";
DS499603.1	CDS	524273	524593	gene_id "AFUB_100110"; transcript_id "unassigned_transcript_357"; gbkey "CDS"; locus_tag "AFUB_100110"; note "encoded by transcript AFUB_100110A"; product "chromatin remodeling complex subunit (Arp5), putative"; protein_id "EDP47409.1"; exon_number "2";
DS499603.1	CDS	524640	525580	gene_id "AFUB_100110"; transcript_id "unassigned_transcript_357"; gbkey "CDS"; locus_tag "AFUB_100110"; note "encoded by transcript AFUB_100110A"; product "chromatin remodeling complex subunit (Arp5), putative"; protein_id "EDP47409.1"; exon_number "3";
DS499603.1	CDS	525629	526441	gene_id "AFUB_100110"; transcript_id "unassigned_transcript_357"; gbkey "CDS"; locus_tag "AFUB_100110"; note "encoded by transcript AFUB_100110A"; product "chromatin remodeling complex subunit (Arp5), putative"; protein_id "EDP47409.1"; exon_number "4";
DS499603.1	CDS	528900	528955	gene_id "AFUB_100120"; transcript_id "unassigned_transcript_358"; gbkey "CDS"; locus_tag "AFUB_100120"; note "encoded by transcript AFUB_100120A"; product "conserved hypothetical protein"; protein_id "EDP47410.1"; exon_number "1";
DS499603.1	CDS	529007	529129	gene_id "AFUB_100120"; transcript_id "unassigned_transcript_358"; gbkey "CDS"; locus_tag "AFUB_100120"; note "encoded by transcript AFUB_100120A"; product "conserved hypothetical protein"; protein_id "EDP47410.1"; exon_number "2";
DS499603.1	CDS	529196	529316	gene_id "AFUB_100120"; transcript_id "unassigned_transcript_358"; gbkey "CDS"; locus_tag "AFUB_100120"; note "encoded by transcript AFUB_100120A"; product "conserved hypothetical protein"; protein_id "EDP47410.1"; exon_number "3";
DS499603.1	CDS	534697	535037	gene_id "AFUB_100130"; transcript_id "unassigned_transcript_359"; gbkey "CDS"; locus_tag "AFUB_100130"; note "encoded by transcript AFUB_100130A"; product "Patatin-like serine hydrolase, putative"; protein_id "EDP47411.1"; exon_number "1";
DS499603.1	CDS	530397	534621	gene_id "AFUB_100130"; transcript_id "unassigned_transcript_359"; gbkey "CDS"; locus_tag "AFUB_100130"; note "encoded by transcript AFUB_100130A"; product "Patatin-like serine hydrolase, putative"; protein_id "EDP47411.1"; exon_number "2";
DS499603.1	CDS	536769	539771	gene_id "AFUB_100140"; transcript_id "unassigned_transcript_360"; gbkey "CDS"; locus_tag "AFUB_100140"; note "encoded by transcript AFUB_100140A"; product "vesicle-mediated transport protein (Imh1), putative"; protein_id "EDP47412.1"; exon_number "1";
DS499603.1	CDS	540133	540753	gene_id "AFUB_100150"; transcript_id "unassigned_transcript_361"; gbkey "CDS"; locus_tag "AFUB_100150"; note "encoded by transcript AFUB_100150A"; product "acetyltransferase, GNAT family, putative"; protein_id "EDP47413.1"; exon_number "1";
DS499603.1	CDS	541261	541342	gene_id "AFUB_100160"; transcript_id "unassigned_transcript_362"; gbkey "CDS"; locus_tag "AFUB_100160"; note "encoded by transcript AFUB_100160A"; product "plasma membrane channel protein Ist2, putative"; protein_id "EDP47414.1"; exon_number "1";
DS499603.1	CDS	541391	541547	gene_id "AFUB_100160"; transcript_id "unassigned_transcript_362"; gbkey "CDS"; locus_tag "AFUB_100160"; note "encoded by transcript AFUB_100160A"; product "plasma membrane channel protein Ist2, putative"; protein_id "EDP47414.1"; exon_number "2";
DS499603.1	CDS	541610	541898	gene_id "AFUB_100160"; transcript_id "unassigned_transcript_362"; gbkey "CDS"; locus_tag "AFUB_100160"; note "encoded by transcript AFUB_100160A"; product "plasma membrane channel protein Ist2, putative"; protein_id "EDP47414.1"; exon_number "3";
DS499603.1	CDS	541949	542380	gene_id "AFUB_100160"; transcript_id "unassigned_transcript_362"; gbkey "CDS"; locus_tag "AFUB_100160"; note "encoded by transcript AFUB_100160A"; product "plasma membrane channel protein Ist2, putative"; protein_id "EDP47414.1"; exon_number "4";
DS499603.1	CDS	542429	543673	gene_id "AFUB_100160"; transcript_id "unassigned_transcript_362"; gbkey "CDS"; locus_tag "AFUB_100160"; note "encoded by transcript AFUB_100160A"; product "plasma membrane channel protein Ist2, putative"; protein_id "EDP47414.1"; exon_number "5";
DS499603.1	CDS	545180	545555	gene_id "AFUB_100170"; transcript_id "unassigned_transcript_363"; gbkey "CDS"; locus_tag "AFUB_100170"; note "encoded by transcript AFUB_100170A"; product "UDP-sugar hydrolase, putative"; protein_id "EDP47415.1"; exon_number "1";
DS499603.1	CDS	544821	545135	gene_id "AFUB_100170"; transcript_id "unassigned_transcript_363"; gbkey "CDS"; locus_tag "AFUB_100170"; note "encoded by transcript AFUB_100170A"; product "UDP-sugar hydrolase, putative"; protein_id "EDP47415.1"; exon_number "2";
DS499603.1	CDS	544263	544759	gene_id "AFUB_100170"; transcript_id "unassigned_transcript_363"; gbkey "CDS"; locus_tag "AFUB_100170"; note "encoded by transcript AFUB_100170A"; product "UDP-sugar hydrolase, putative"; protein_id "EDP47415.1"; exon_number "3";
DS499603.1	CDS	546500	546550	gene_id "AFUB_100180"; transcript_id "unassigned_transcript_364"; gbkey "CDS"; locus_tag "AFUB_100180"; note "encoded by transcript AFUB_100180A"; product "nucleotidase, putative"; protein_id "EDP47416.1"; exon_number "1";
DS499603.1	CDS	545910	546099	gene_id "AFUB_100180"; transcript_id "unassigned_transcript_364"; gbkey "CDS"; locus_tag "AFUB_100180"; note "encoded by transcript AFUB_100180A"; product "nucleotidase, putative"; protein_id "EDP47416.1"; exon_number "2";
DS499603.1	CDS	545672	545859	gene_id "AFUB_100180"; transcript_id "unassigned_transcript_364"; gbkey "CDS"; locus_tag "AFUB_100180"; note "encoded by transcript AFUB_100180A"; product "nucleotidase, putative"; protein_id "EDP47416.1"; exon_number "3";
DS499603.1	CDS	547587	547781	gene_id "AFUB_100190"; transcript_id "unassigned_transcript_365"; gbkey "CDS"; locus_tag "AFUB_100190"; note "encoded by transcript AFUB_100190A"; product "bZIP transcription factor, putative"; protein_id "EDP47417.1"; exon_number "1";
DS499603.1	CDS	549407	549631	gene_id "AFUB_100190"; transcript_id "unassigned_transcript_365"; gbkey "CDS"; locus_tag "AFUB_100190"; note "encoded by transcript AFUB_100190A"; product "bZIP transcription factor, putative"; protein_id "EDP47417.1"; exon_number "2";
DS499603.1	CDS	549685	550194	gene_id "AFUB_100190"; transcript_id "unassigned_transcript_365"; gbkey "CDS"; locus_tag "AFUB_100190"; note "encoded by transcript AFUB_100190A"; product "bZIP transcription factor, putative"; protein_id "EDP47417.1"; exon_number "3";
DS499603.1	CDS	551152	551347	gene_id "AFUB_100200"; transcript_id "unassigned_transcript_366"; gbkey "CDS"; locus_tag "AFUB_100200"; note "encoded by transcript AFUB_100200A"; product "RNA helicase/RNAse III, putative"; protein_id "EDP47418.1"; exon_number "1";
DS499603.1	CDS	551577	551804	gene_id "AFUB_100200"; transcript_id "unassigned_transcript_366"; gbkey "CDS"; locus_tag "AFUB_100200"; note "encoded by transcript AFUB_100200A"; product "RNA helicase/RNAse III, putative"; protein_id "EDP47418.1"; exon_number "2";
DS499603.1	CDS	551866	552013	gene_id "AFUB_100200"; transcript_id "unassigned_transcript_366"; gbkey "CDS"; locus_tag "AFUB_100200"; note "encoded by transcript AFUB_100200A"; product "RNA helicase/RNAse III, putative"; protein_id "EDP47418.1"; exon_number "3";
DS499603.1	CDS	552072	553154	gene_id "AFUB_100200"; transcript_id "unassigned_transcript_366"; gbkey "CDS"; locus_tag "AFUB_100200"; note "encoded by transcript AFUB_100200A"; product "RNA helicase/RNAse III, putative"; protein_id "EDP47418.1"; exon_number "4";
DS499603.1	CDS	553217	555713	gene_id "AFUB_100200"; transcript_id "unassigned_transcript_366"; gbkey "CDS"; locus_tag "AFUB_100200"; note "encoded by transcript AFUB_100200A"; product "RNA helicase/RNAse III, putative"; protein_id "EDP47418.1"; exon_number "5";
DS499603.1	CDS	557179	557202	gene_id "AFUB_100210"; transcript_id "unassigned_transcript_367"; gbkey "CDS"; locus_tag "AFUB_100210"; note "encoded by transcript AFUB_100210A"; product "conserved hypothetical protein"; protein_id "EDP47419.1"; exon_number "1";
DS499603.1	CDS	556870	557105	gene_id "AFUB_100210"; transcript_id "unassigned_transcript_367"; gbkey "CDS"; locus_tag "AFUB_100210"; note "encoded by transcript AFUB_100210A"; product "conserved hypothetical protein"; protein_id "EDP47419.1"; exon_number "2";
DS499603.1	CDS	555868	556813	gene_id "AFUB_100210"; transcript_id "unassigned_transcript_367"; gbkey "CDS"; locus_tag "AFUB_100210"; note "encoded by transcript AFUB_100210A"; product "conserved hypothetical protein"; protein_id "EDP47419.1"; exon_number "3";
DS499603.1	CDS	558391	562203	gene_id "AFUB_100220"; transcript_id "unassigned_transcript_368"; gbkey "CDS"; locus_tag "AFUB_100220"; note "encoded by transcript AFUB_100220A"; product "sensor histidine kinase/response regulator, putative"; protein_id "EDP47420.1"; exon_number "1";
DS499603.1	CDS	558024	558335	gene_id "AFUB_100220"; transcript_id "unassigned_transcript_368"; gbkey "CDS"; locus_tag "AFUB_100220"; note "encoded by transcript AFUB_100220A"; product "sensor histidine kinase/response regulator, putative"; protein_id "EDP47420.1"; exon_number "2";
DS499603.1	CDS	563236	563786	gene_id "AFUB_100230"; transcript_id "unassigned_transcript_369"; gbkey "CDS"; locus_tag "AFUB_100230"; note "encoded by transcript AFUB_100230A"; product "hypothetical protein"; protein_id "EDP47421.1"; exon_number "1";
DS499603.1	CDS	562688	562838	gene_id "AFUB_100230"; transcript_id "unassigned_transcript_369"; gbkey "CDS"; locus_tag "AFUB_100230"; note "encoded by transcript AFUB_100230A"; product "hypothetical protein"; protein_id "EDP47421.1"; exon_number "2";
DS499603.1	CDS	564445	565365	gene_id "AFUB_100240"; transcript_id "unassigned_transcript_370"; gbkey "CDS"; locus_tag "AFUB_100240"; note "encoded by transcript AFUB_100240A"; product "conserved hypothetical protein"; protein_id "EDP47422.1"; exon_number "1";
DS499603.1	CDS	564122	564271	gene_id "AFUB_100240"; transcript_id "unassigned_transcript_370"; gbkey "CDS"; locus_tag "AFUB_100240"; note "encoded by transcript AFUB_100240A"; product "conserved hypothetical protein"; protein_id "EDP47422.1"; exon_number "2";
DS499603.1	CDS	569744	570094	gene_id "AFUB_100250"; transcript_id "unassigned_transcript_371"; gbkey "CDS"; locus_tag "AFUB_100250"; note "encoded by transcript AFUB_100250A"; product "2-ketogluconate transporter, putative"; protein_id "EDP47423.1"; exon_number "1";
DS499603.1	CDS	569394	569671	gene_id "AFUB_100250"; transcript_id "unassigned_transcript_371"; gbkey "CDS"; locus_tag "AFUB_100250"; note "encoded by transcript AFUB_100250A"; product "2-ketogluconate transporter, putative"; protein_id "EDP47423.1"; exon_number "2";
DS499603.1	CDS	568826	569344	gene_id "AFUB_100250"; transcript_id "unassigned_transcript_371"; gbkey "CDS"; locus_tag "AFUB_100250"; note "encoded by transcript AFUB_100250A"; product "2-ketogluconate transporter, putative"; protein_id "EDP47423.1"; exon_number "3";
DS499603.1	CDS	568548	568789	gene_id "AFUB_100250"; transcript_id "unassigned_transcript_371"; gbkey "CDS"; locus_tag "AFUB_100250"; note "encoded by transcript AFUB_100250A"; product "2-ketogluconate transporter, putative"; protein_id "EDP47423.1"; exon_number "4";
DS499603.1	CDS	568237	568465	gene_id "AFUB_100250"; transcript_id "unassigned_transcript_371"; gbkey "CDS"; locus_tag "AFUB_100250"; note "encoded by transcript AFUB_100250A"; product "2-ketogluconate transporter, putative"; protein_id "EDP47423.1"; exon_number "5";
DS499603.1	CDS	567605	567857	gene_id "AFUB_100250"; transcript_id "unassigned_transcript_371"; gbkey "CDS"; locus_tag "AFUB_100250"; note "encoded by transcript AFUB_100250A"; product "2-ketogluconate transporter, putative"; protein_id "EDP47423.1"; exon_number "6";
DS499603.1	CDS	570748	571851	gene_id "AFUB_100260"; transcript_id "unassigned_transcript_372"; gbkey "CDS"; locus_tag "AFUB_100260"; note "encoded by transcript AFUB_100260A"; product "glycosyl hydrolase family 88, putative"; protein_id "EDP47424.1"; exon_number "1";
DS499603.1	CDS	574611	574743	gene_id "AFUB_100270"; transcript_id "unassigned_transcript_373"; gbkey "CDS"; locus_tag "AFUB_100270"; note "encoded by transcript AFUB_100270A"; product "hypothetical protein"; protein_id "EDP47425.1"; exon_number "1";
DS499603.1	CDS	574228	574430	gene_id "AFUB_100270"; transcript_id "unassigned_transcript_373"; gbkey "CDS"; locus_tag "AFUB_100270"; note "encoded by transcript AFUB_100270A"; product "hypothetical protein"; protein_id "EDP47425.1"; exon_number "2";
DS499603.1	CDS	575172	575480	gene_id "AFUB_100280"; transcript_id "unassigned_transcript_374"; gbkey "CDS"; locus_tag "AFUB_100280"; note "encoded by transcript AFUB_100280A"; product "conserved hypothetical protein"; protein_id "EDP47426.1"; exon_number "1";
DS499603.1	CDS	575662	576195	gene_id "AFUB_100280"; transcript_id "unassigned_transcript_374"; gbkey "CDS"; locus_tag "AFUB_100280"; note "encoded by transcript AFUB_100280A"; product "conserved hypothetical protein"; protein_id "EDP47426.1"; exon_number "2";
DS499603.1	CDS	578063	578080	gene_id "AFUB_100290"; transcript_id "unassigned_transcript_375"; gbkey "CDS"; locus_tag "AFUB_100290"; note "encoded by transcript AFUB_100290A"; product "aldehyde dehydrogenase, putative"; protein_id "EDP47427.1"; exon_number "1";
DS499603.1	CDS	577239	578018	gene_id "AFUB_100290"; transcript_id "unassigned_transcript_375"; gbkey "CDS"; locus_tag "AFUB_100290"; note "encoded by transcript AFUB_100290A"; product "aldehyde dehydrogenase, putative"; protein_id "EDP47427.1"; exon_number "2";
DS499603.1	CDS	576564	577217	gene_id "AFUB_100290"; transcript_id "unassigned_transcript_375"; gbkey "CDS"; locus_tag "AFUB_100290"; note "encoded by transcript AFUB_100290A"; product "aldehyde dehydrogenase, putative"; protein_id "EDP47427.1"; exon_number "3";
DS499603.1	CDS	580676	581518	gene_id "AFUB_100300"; transcript_id "unassigned_transcript_376"; gbkey "CDS"; locus_tag "AFUB_100300"; note "encoded by transcript AFUB_100300A"; product "methylisocitrate lyase"; protein_id "EDP47428.1"; exon_number "1";
DS499603.1	CDS	583039	584040	gene_id "AFUB_100310"; transcript_id "unassigned_transcript_377"; gbkey "CDS"; locus_tag "AFUB_100310"; note "encoded by transcript AFUB_100310A"; product "oxidoreductase, putative"; protein_id "EDP47429.1"; exon_number "1";
DS499603.1	CDS	587156	587247	gene_id "AFUB_100320"; transcript_id "unassigned_transcript_378"; gbkey "CDS"; locus_tag "AFUB_100320"; note "encoded by transcript AFUB_100320A~similar to Asp-hemolysin precursor (GI:24636249) [Aspergillus fumigatus] PUBMED: 8086452"; product "Asp hemolysin-like protein"; protein_id "EDP47430.1"; exon_number "1";
DS499603.1	CDS	587310	587634	gene_id "AFUB_100320"; transcript_id "unassigned_transcript_378"; gbkey "CDS"; locus_tag "AFUB_100320"; note "encoded by transcript AFUB_100320A~similar to Asp-hemolysin precursor (GI:24636249) [Aspergillus fumigatus] PUBMED: 8086452"; product "Asp hemolysin-like protein"; protein_id "EDP47430.1"; exon_number "2";
DS499603.1	CDS	587730	587792	gene_id "AFUB_100330"; transcript_id "unassigned_transcript_379"; gbkey "CDS"; locus_tag "AFUB_100330"; note "encoded by transcript AFUB_100330A"; product "hypothetical protein"; protein_id "EDP47431.1"; exon_number "1";
DS499603.1	CDS	587845	587925	gene_id "AFUB_100330"; transcript_id "unassigned_transcript_379"; gbkey "CDS"; locus_tag "AFUB_100330"; note "encoded by transcript AFUB_100330A"; product "hypothetical protein"; protein_id "EDP47431.1"; exon_number "2";
DS499603.1	CDS	587976	588002	gene_id "AFUB_100330"; transcript_id "unassigned_transcript_379"; gbkey "CDS"; locus_tag "AFUB_100330"; note "encoded by transcript AFUB_100330A"; product "hypothetical protein"; protein_id "EDP47431.1"; exon_number "3";
DS499603.1	CDS	592471	592481	gene_id "AFUB_100340"; transcript_id "unassigned_transcript_380"; gbkey "CDS"; locus_tag "AFUB_100340"; note "encoded by transcript AFUB_100340A"; product "hypothetical protein"; protein_id "EDP47432.1"; exon_number "1";
DS499603.1	CDS	592553	592647	gene_id "AFUB_100340"; transcript_id "unassigned_transcript_380"; gbkey "CDS"; locus_tag "AFUB_100340"; note "encoded by transcript AFUB_100340A"; product "hypothetical protein"; protein_id "EDP47432.1"; exon_number "2";
DS499603.1	CDS	592751	593157	gene_id "AFUB_100340"; transcript_id "unassigned_transcript_380"; gbkey "CDS"; locus_tag "AFUB_100340"; note "encoded by transcript AFUB_100340A"; product "hypothetical protein"; protein_id "EDP47432.1"; exon_number "3";
DS499603.1	CDS	593227	593605	gene_id "AFUB_100340"; transcript_id "unassigned_transcript_380"; gbkey "CDS"; locus_tag "AFUB_100340"; note "encoded by transcript AFUB_100340A"; product "hypothetical protein"; protein_id "EDP47432.1"; exon_number "4";
DS499603.1	CDS	593661	593806	gene_id "AFUB_100340"; transcript_id "unassigned_transcript_380"; gbkey "CDS"; locus_tag "AFUB_100340"; note "encoded by transcript AFUB_100340A"; product "hypothetical protein"; protein_id "EDP47432.1"; exon_number "5";
DS499603.1	CDS	597330	597725	gene_id "AFUB_100350"; transcript_id "unassigned_transcript_381"; gbkey "CDS"; locus_tag "AFUB_100350"; note "encoded by transcript AFUB_100350A"; product "haemolysin-III family protein"; protein_id "EDP47433.1"; exon_number "1";
DS499603.1	CDS	596759	597262	gene_id "AFUB_100350"; transcript_id "unassigned_transcript_381"; gbkey "CDS"; locus_tag "AFUB_100350"; note "encoded by transcript AFUB_100350A"; product "haemolysin-III family protein"; protein_id "EDP47433.1"; exon_number "2";
DS499603.1	CDS	598683	598727	gene_id "AFUB_100360"; transcript_id "unassigned_transcript_382"; gbkey "CDS"; locus_tag "AFUB_100360"; note "encoded by transcript AFUB_100360A"; product "carbon-nitrogen family hydrolase, putative"; protein_id "EDP47434.1"; exon_number "1";
DS499603.1	CDS	598872	599756	gene_id "AFUB_100360"; transcript_id "unassigned_transcript_382"; gbkey "CDS"; locus_tag "AFUB_100360"; note "encoded by transcript AFUB_100360A"; product "carbon-nitrogen family hydrolase, putative"; protein_id "EDP47434.1"; exon_number "2";
DS499603.1	CDS	601216	602012	gene_id "AFUB_100370"; transcript_id "unassigned_transcript_383"; gbkey "CDS"; locus_tag "AFUB_100370"; note "encoded by transcript AFUB_100370A"; product "toxin biosynthesis peroxidase, putative"; protein_id "EDP47435.1"; exon_number "1";
DS499603.1	CDS	600992	601166	gene_id "AFUB_100370"; transcript_id "unassigned_transcript_383"; gbkey "CDS"; locus_tag "AFUB_100370"; note "encoded by transcript AFUB_100370A"; product "toxin biosynthesis peroxidase, putative"; protein_id "EDP47435.1"; exon_number "2";
DS499603.1	CDS	602660	603022	gene_id "AFUB_100380"; transcript_id "unassigned_transcript_384"; gbkey "CDS"; locus_tag "AFUB_100380"; note "encoded by transcript AFUB_100380A"; product "arachidonate 5-lipoxygenase, putative"; protein_id "EDP47436.1"; exon_number "1";
DS499603.1	CDS	603078	603672	gene_id "AFUB_100380"; transcript_id "unassigned_transcript_384"; gbkey "CDS"; locus_tag "AFUB_100380"; note "encoded by transcript AFUB_100380A"; product "arachidonate 5-lipoxygenase, putative"; protein_id "EDP47436.1"; exon_number "2";
DS499603.1	CDS	603731	604596	gene_id "AFUB_100380"; transcript_id "unassigned_transcript_384"; gbkey "CDS"; locus_tag "AFUB_100380"; note "encoded by transcript AFUB_100380A"; product "arachidonate 5-lipoxygenase, putative"; protein_id "EDP47436.1"; exon_number "3";
DS499603.1	CDS	606055	606185	gene_id "AFUB_100390"; transcript_id "unassigned_transcript_385"; gbkey "CDS"; locus_tag "AFUB_100390"; note "encoded by transcript AFUB_100390A"; product "DUF829 domain protein (PaxU), putative"; protein_id "EDP47437.1"; exon_number "1";
DS499603.1	CDS	605040	605880	gene_id "AFUB_100390"; transcript_id "unassigned_transcript_385"; gbkey "CDS"; locus_tag "AFUB_100390"; note "encoded by transcript AFUB_100390A"; product "DUF829 domain protein (PaxU), putative"; protein_id "EDP47437.1"; exon_number "2";
DS499603.1	CDS	606222	606735	gene_id "AFUB_100400"; transcript_id "unassigned_transcript_386"; gbkey "CDS"; locus_tag "AFUB_100400"; note "encoded by transcript AFUB_100400A"; product "MFS monocarboxylate transporter, putative"; protein_id "EDP47438.1"; exon_number "1";
DS499603.1	CDS	606847	607571	gene_id "AFUB_100400"; transcript_id "unassigned_transcript_386"; gbkey "CDS"; locus_tag "AFUB_100400"; note "encoded by transcript AFUB_100400A"; product "MFS monocarboxylate transporter, putative"; protein_id "EDP47438.1"; exon_number "2";
DS499603.1	CDS	607940	608302	gene_id "AFUB_100410"; transcript_id "unassigned_transcript_387"; gbkey "CDS"; locus_tag "AFUB_100410"; note "encoded by transcript AFUB_100410A"; product "hypothetical protein"; protein_id "EDP47439.1"; exon_number "1";
DS499603.1	CDS	608581	608922	gene_id "AFUB_100420"; transcript_id "unassigned_transcript_388"; gbkey "CDS"; locus_tag "AFUB_100420"; note "encoded by transcript AFUB_100420A"; product "O-methylsterigmatocystin oxidoreductase, putative"; protein_id "EDP47440.1"; exon_number "1";
DS499603.1	CDS	608979	610343	gene_id "AFUB_100420"; transcript_id "unassigned_transcript_388"; gbkey "CDS"; locus_tag "AFUB_100420"; note "encoded by transcript AFUB_100420A"; product "O-methylsterigmatocystin oxidoreductase, putative"; protein_id "EDP47440.1"; exon_number "2";
DS499603.1	CDS	616976	617242	gene_id "AFUB_100430"; transcript_id "unassigned_transcript_389"; gbkey "CDS"; locus_tag "AFUB_100430"; note "encoded by transcript AFUB_100430A"; product "GPI anchored glycosyl hydrolase, putative"; protein_id "EDP47441.1"; exon_number "1";
DS499603.1	CDS	617293	617630	gene_id "AFUB_100430"; transcript_id "unassigned_transcript_389"; gbkey "CDS"; locus_tag "AFUB_100430"; note "encoded by transcript AFUB_100430A"; product "GPI anchored glycosyl hydrolase, putative"; protein_id "EDP47441.1"; exon_number "2";
DS499603.1	CDS	617779	618382	gene_id "AFUB_100430"; transcript_id "unassigned_transcript_389"; gbkey "CDS"; locus_tag "AFUB_100430"; note "encoded by transcript AFUB_100430A"; product "GPI anchored glycosyl hydrolase, putative"; protein_id "EDP47441.1"; exon_number "3";
DS499603.1	CDS	621359	622198	gene_id "AFUB_100440"; transcript_id "unassigned_transcript_390"; gbkey "CDS"; locus_tag "AFUB_100440"; note "encoded by transcript AFUB_100440A"; product "conserved hypothetical protein"; protein_id "EDP47442.1"; exon_number "1";
DS499603.1	CDS	623415	624002	gene_id "AFUB_100450"; transcript_id "unassigned_transcript_391"; gbkey "CDS"; locus_tag "AFUB_100450"; note "encoded by transcript AFUB_100450A"; product "hypothetical protein"; protein_id "EDP47443.1"; exon_number "1";
DS499603.1	CDS	624122	624199	gene_id "AFUB_100450"; transcript_id "unassigned_transcript_391"; gbkey "CDS"; locus_tag "AFUB_100450"; note "encoded by transcript AFUB_100450A"; product "hypothetical protein"; protein_id "EDP47443.1"; exon_number "2";
DS499603.1	CDS	627128	627437	gene_id "AFUB_100460"; transcript_id "unassigned_transcript_392"; gbkey "CDS"; locus_tag "AFUB_100460"; note "encoded by transcript AFUB_100460A"; product "metalloproteinase, putative"; protein_id "EDP47444.1"; exon_number "1";
DS499603.1	CDS	627503	628347	gene_id "AFUB_100460"; transcript_id "unassigned_transcript_392"; gbkey "CDS"; locus_tag "AFUB_100460"; note "encoded by transcript AFUB_100460A"; product "metalloproteinase, putative"; protein_id "EDP47444.1"; exon_number "2";
DS499603.1	CDS	632463	632628	gene_id "AFUB_100470"; transcript_id "unassigned_transcript_393"; gbkey "CDS"; locus_tag "AFUB_100470"; note "encoded by transcript AFUB_100470A"; product "conserved hypothetical protein"; protein_id "EDP47445.1"; exon_number "1";
DS499603.1	CDS	632681	633903	gene_id "AFUB_100470"; transcript_id "unassigned_transcript_393"; gbkey "CDS"; locus_tag "AFUB_100470"; note "encoded by transcript AFUB_100470A"; product "conserved hypothetical protein"; protein_id "EDP47445.1"; exon_number "2";
DS499603.1	CDS	637603	637977	gene_id "AFUB_100480"; transcript_id "unassigned_transcript_394"; gbkey "CDS"; locus_tag "AFUB_100480"; note "encoded by transcript AFUB_100480A"; product "conserved hypothetical protein"; protein_id "EDP47446.1"; exon_number "1";
DS499603.1	CDS	637308	637576	gene_id "AFUB_100480"; transcript_id "unassigned_transcript_394"; gbkey "CDS"; locus_tag "AFUB_100480"; note "encoded by transcript AFUB_100480A"; product "conserved hypothetical protein"; protein_id "EDP47446.1"; exon_number "2";
DS499603.1	CDS	636826	637234	gene_id "AFUB_100480"; transcript_id "unassigned_transcript_394"; gbkey "CDS"; locus_tag "AFUB_100480"; note "encoded by transcript AFUB_100480A"; product "conserved hypothetical protein"; protein_id "EDP47446.1"; exon_number "3";
DS499603.1	CDS	639567	640175	gene_id "AFUB_100490"; transcript_id "unassigned_transcript_395"; gbkey "CDS"; locus_tag "AFUB_100490"; note "encoded by transcript AFUB_100490A"; product "sodium transporting ATPase, putative"; protein_id "EDP47447.1"; exon_number "1";
DS499603.1	CDS	639179	639446	gene_id "AFUB_100490"; transcript_id "unassigned_transcript_395"; gbkey "CDS"; locus_tag "AFUB_100490"; note "encoded by transcript AFUB_100490A"; product "sodium transporting ATPase, putative"; protein_id "EDP47447.1"; exon_number "2";
DS499603.1	CDS	638830	639008	gene_id "AFUB_100490"; transcript_id "unassigned_transcript_395"; gbkey "CDS"; locus_tag "AFUB_100490"; note "encoded by transcript AFUB_100490A"; product "sodium transporting ATPase, putative"; protein_id "EDP47447.1"; exon_number "3";
DS499603.1	CDS	638610	638781	gene_id "AFUB_100490"; transcript_id "unassigned_transcript_395"; gbkey "CDS"; locus_tag "AFUB_100490"; note "encoded by transcript AFUB_100490A"; product "sodium transporting ATPase, putative"; protein_id "EDP47447.1"; exon_number "4";
DS499603.1	CDS	638484	638545	gene_id "AFUB_100490"; transcript_id "unassigned_transcript_395"; gbkey "CDS"; locus_tag "AFUB_100490"; note "encoded by transcript AFUB_100490A"; product "sodium transporting ATPase, putative"; protein_id "EDP47447.1"; exon_number "5";
DS499603.1	CDS	638121	638399	gene_id "AFUB_100490"; transcript_id "unassigned_transcript_395"; gbkey "CDS"; locus_tag "AFUB_100490"; note "encoded by transcript AFUB_100490A"; product "sodium transporting ATPase, putative"; protein_id "EDP47447.1"; exon_number "6";
DS499603.1	CDS	641748	641918	gene_id "AFUB_100500"; transcript_id "unassigned_transcript_396"; gbkey "CDS"; locus_tag "AFUB_100500"; note "encoded by transcript AFUB_100500A"; product "MFS alpha-glucoside transporter, putative"; protein_id "EDP47448.1"; exon_number "1";
DS499603.1	CDS	640235	641623	gene_id "AFUB_100500"; transcript_id "unassigned_transcript_396"; gbkey "CDS"; locus_tag "AFUB_100500"; note "encoded by transcript AFUB_100500A"; product "MFS alpha-glucoside transporter, putative"; protein_id "EDP47448.1"; exon_number "2";
DS499602.1	CDS	26768	26962	gene_id "AFUB_092930"; transcript_id "unassigned_transcript_398"; gbkey "CDS"; locus_tag "AFUB_092930"; note "encoded by transcript AFUB_092930A"; product "aspartic-type endopeptidase (OpsB), putative"; protein_id "EDP47449.1"; exon_number "1";
DS499602.1	CDS	26380	26698	gene_id "AFUB_092930"; transcript_id "unassigned_transcript_398"; gbkey "CDS"; locus_tag "AFUB_092930"; note "encoded by transcript AFUB_092930A"; product "aspartic-type endopeptidase (OpsB), putative"; protein_id "EDP47449.1"; exon_number "2";
DS499602.1	CDS	25344	26284	gene_id "AFUB_092930"; transcript_id "unassigned_transcript_398"; gbkey "CDS"; locus_tag "AFUB_092930"; note "encoded by transcript AFUB_092930A"; product "aspartic-type endopeptidase (OpsB), putative"; protein_id "EDP47449.1"; exon_number "3";
DS499602.1	CDS	29440	29847	gene_id "AFUB_092940"; transcript_id "unassigned_transcript_399"; gbkey "CDS"; locus_tag "AFUB_092940"; note "encoded by transcript AFUB_092940A"; product "tryptophanyl-tRNA synthetase, putative"; protein_id "EDP47450.1"; exon_number "1";
DS499602.1	CDS	29311	29391	gene_id "AFUB_092940"; transcript_id "unassigned_transcript_399"; gbkey "CDS"; locus_tag "AFUB_092940"; note "encoded by transcript AFUB_092940A"; product "tryptophanyl-tRNA synthetase, putative"; protein_id "EDP47450.1"; exon_number "2";
DS499602.1	CDS	29128	29243	gene_id "AFUB_092940"; transcript_id "unassigned_transcript_399"; gbkey "CDS"; locus_tag "AFUB_092940"; note "encoded by transcript AFUB_092940A"; product "tryptophanyl-tRNA synthetase, putative"; protein_id "EDP47450.1"; exon_number "3";
DS499602.1	CDS	28960	29078	gene_id "AFUB_092940"; transcript_id "unassigned_transcript_399"; gbkey "CDS"; locus_tag "AFUB_092940"; note "encoded by transcript AFUB_092940A"; product "tryptophanyl-tRNA synthetase, putative"; protein_id "EDP47450.1"; exon_number "4";
DS499602.1	CDS	28450	28898	gene_id "AFUB_092940"; transcript_id "unassigned_transcript_399"; gbkey "CDS"; locus_tag "AFUB_092940"; note "encoded by transcript AFUB_092940A"; product "tryptophanyl-tRNA synthetase, putative"; protein_id "EDP47450.1"; exon_number "5";
DS499602.1	CDS	30925	30977	gene_id "AFUB_092950"; transcript_id "unassigned_transcript_400"; gbkey "CDS"; locus_tag "AFUB_092950"; note "encoded by transcript AFUB_092950A"; product "conserved hypothetical protein"; protein_id "EDP47451.1"; exon_number "1";
DS499602.1	CDS	30438	30862	gene_id "AFUB_092950"; transcript_id "unassigned_transcript_400"; gbkey "CDS"; locus_tag "AFUB_092950"; note "encoded by transcript AFUB_092950A"; product "conserved hypothetical protein"; protein_id "EDP47451.1"; exon_number "2";
DS499602.1	CDS	30187	30359	gene_id "AFUB_092950"; transcript_id "unassigned_transcript_400"; gbkey "CDS"; locus_tag "AFUB_092950"; note "encoded by transcript AFUB_092950A"; product "conserved hypothetical protein"; protein_id "EDP47451.1"; exon_number "3";
DS499602.1	CDS	32258	32468	gene_id "AFUB_092960"; transcript_id "unassigned_transcript_401"; gbkey "CDS"; locus_tag "AFUB_092960"; note "encoded by transcript AFUB_092960A"; product "purine nucleoside phosphorylase I, inosine and guanosine-specific"; protein_id "EDP47452.1"; exon_number "1";
DS499602.1	CDS	32524	32602	gene_id "AFUB_092960"; transcript_id "unassigned_transcript_401"; gbkey "CDS"; locus_tag "AFUB_092960"; note "encoded by transcript AFUB_092960A"; product "purine nucleoside phosphorylase I, inosine and guanosine-specific"; protein_id "EDP47452.1"; exon_number "2";
DS499602.1	CDS	32675	32754	gene_id "AFUB_092960"; transcript_id "unassigned_transcript_401"; gbkey "CDS"; locus_tag "AFUB_092960"; note "encoded by transcript AFUB_092960A"; product "purine nucleoside phosphorylase I, inosine and guanosine-specific"; protein_id "EDP47452.1"; exon_number "3";
DS499602.1	CDS	32816	32880	gene_id "AFUB_092960"; transcript_id "unassigned_transcript_401"; gbkey "CDS"; locus_tag "AFUB_092960"; note "encoded by transcript AFUB_092960A"; product "purine nucleoside phosphorylase I, inosine and guanosine-specific"; protein_id "EDP47452.1"; exon_number "4";
DS499602.1	CDS	32945	33147	gene_id "AFUB_092960"; transcript_id "unassigned_transcript_401"; gbkey "CDS"; locus_tag "AFUB_092960"; note "encoded by transcript AFUB_092960A"; product "purine nucleoside phosphorylase I, inosine and guanosine-specific"; protein_id "EDP47452.1"; exon_number "5";
DS499602.1	CDS	33209	33488	gene_id "AFUB_092960"; transcript_id "unassigned_transcript_401"; gbkey "CDS"; locus_tag "AFUB_092960"; note "encoded by transcript AFUB_092960A"; product "purine nucleoside phosphorylase I, inosine and guanosine-specific"; protein_id "EDP47452.1"; exon_number "6";
DS499602.1	CDS	33541	33582	gene_id "AFUB_092960"; transcript_id "unassigned_transcript_401"; gbkey "CDS"; locus_tag "AFUB_092960"; note "encoded by transcript AFUB_092960A"; product "purine nucleoside phosphorylase I, inosine and guanosine-specific"; protein_id "EDP47452.1"; exon_number "7";
DS499602.1	CDS	34604	34782	gene_id "AFUB_092970"; transcript_id "unassigned_transcript_402"; gbkey "CDS"; locus_tag "AFUB_092970"; note "encoded by transcript AFUB_092970A"; product "nucleolus protein required for cell viability, putative"; protein_id "EDP47453.1"; exon_number "1";
DS499602.1	CDS	34374	34545	gene_id "AFUB_092970"; transcript_id "unassigned_transcript_402"; gbkey "CDS"; locus_tag "AFUB_092970"; note "encoded by transcript AFUB_092970A"; product "nucleolus protein required for cell viability, putative"; protein_id "EDP47453.1"; exon_number "2";
DS499602.1	CDS	33626	34162	gene_id "AFUB_092970"; transcript_id "unassigned_transcript_402"; gbkey "CDS"; locus_tag "AFUB_092970"; note "encoded by transcript AFUB_092970A"; product "nucleolus protein required for cell viability, putative"; protein_id "EDP47453.1"; exon_number "3";
DS499602.1	CDS	35765	35846	gene_id "AFUB_092980"; transcript_id "unassigned_transcript_403"; gbkey "CDS"; locus_tag "AFUB_092980"; note "encoded by transcript AFUB_092980A"; product "CCAAT-binding factor complex subunit HapE"; protein_id "EDP47454.1"; exon_number "1";
DS499602.1	CDS	35922	35935	gene_id "AFUB_092980"; transcript_id "unassigned_transcript_403"; gbkey "CDS"; locus_tag "AFUB_092980"; note "encoded by transcript AFUB_092980A"; product "CCAAT-binding factor complex subunit HapE"; protein_id "EDP47454.1"; exon_number "2";
DS499602.1	CDS	36004	36060	gene_id "AFUB_092980"; transcript_id "unassigned_transcript_403"; gbkey "CDS"; locus_tag "AFUB_092980"; note "encoded by transcript AFUB_092980A"; product "CCAAT-binding factor complex subunit HapE"; protein_id "EDP47454.1"; exon_number "3";
DS499602.1	CDS	36108	36767	gene_id "AFUB_092980"; transcript_id "unassigned_transcript_403"; gbkey "CDS"; locus_tag "AFUB_092980"; note "encoded by transcript AFUB_092980A"; product "CCAAT-binding factor complex subunit HapE"; protein_id "EDP47454.1"; exon_number "4";
DS499602.1	CDS	39821	39871	gene_id "AFUB_092990"; transcript_id "unassigned_transcript_404"; gbkey "CDS"; locus_tag "AFUB_092990"; note "encoded by transcript AFUB_092990A"; product "exocyst complex component Sec15, putative"; protein_id "EDP47455.1"; exon_number "1";
DS499602.1	CDS	38773	39765	gene_id "AFUB_092990"; transcript_id "unassigned_transcript_404"; gbkey "CDS"; locus_tag "AFUB_092990"; note "encoded by transcript AFUB_092990A"; product "exocyst complex component Sec15, putative"; protein_id "EDP47455.1"; exon_number "2";
DS499602.1	CDS	38586	38717	gene_id "AFUB_092990"; transcript_id "unassigned_transcript_404"; gbkey "CDS"; locus_tag "AFUB_092990"; note "encoded by transcript AFUB_092990A"; product "exocyst complex component Sec15, putative"; protein_id "EDP47455.1"; exon_number "3";
DS499602.1	CDS	38413	38514	gene_id "AFUB_092990"; transcript_id "unassigned_transcript_404"; gbkey "CDS"; locus_tag "AFUB_092990"; note "encoded by transcript AFUB_092990A"; product "exocyst complex component Sec15, putative"; protein_id "EDP47455.1"; exon_number "4";
DS499602.1	CDS	38256	38363	gene_id "AFUB_092990"; transcript_id "unassigned_transcript_404"; gbkey "CDS"; locus_tag "AFUB_092990"; note "encoded by transcript AFUB_092990A"; product "exocyst complex component Sec15, putative"; protein_id "EDP47455.1"; exon_number "5";
DS499602.1	CDS	38127	38198	gene_id "AFUB_092990"; transcript_id "unassigned_transcript_404"; gbkey "CDS"; locus_tag "AFUB_092990"; note "encoded by transcript AFUB_092990A"; product "exocyst complex component Sec15, putative"; protein_id "EDP47455.1"; exon_number "6";
DS499602.1	CDS	37561	38010	gene_id "AFUB_092990"; transcript_id "unassigned_transcript_404"; gbkey "CDS"; locus_tag "AFUB_092990"; note "encoded by transcript AFUB_092990A"; product "exocyst complex component Sec15, putative"; protein_id "EDP47455.1"; exon_number "7";
DS499602.1	CDS	37254	37504	gene_id "AFUB_092990"; transcript_id "unassigned_transcript_404"; gbkey "CDS"; locus_tag "AFUB_092990"; note "encoded by transcript AFUB_092990A"; product "exocyst complex component Sec15, putative"; protein_id "EDP47455.1"; exon_number "8";
DS499602.1	CDS	37122	37197	gene_id "AFUB_092990"; transcript_id "unassigned_transcript_404"; gbkey "CDS"; locus_tag "AFUB_092990"; note "encoded by transcript AFUB_092990A"; product "exocyst complex component Sec15, putative"; protein_id "EDP47455.1"; exon_number "9";
DS499602.1	CDS	41217	41404	gene_id "AFUB_093000"; transcript_id "unassigned_transcript_405"; gbkey "CDS"; locus_tag "AFUB_093000"; note "encoded by transcript AFUB_093000A"; product "meiosis protein MEI2, putative"; protein_id "EDP47456.1"; exon_number "1";
DS499602.1	CDS	41452	41827	gene_id "AFUB_093000"; transcript_id "unassigned_transcript_405"; gbkey "CDS"; locus_tag "AFUB_093000"; note "encoded by transcript AFUB_093000A"; product "meiosis protein MEI2, putative"; protein_id "EDP47456.1"; exon_number "2";
DS499602.1	CDS	41879	42313	gene_id "AFUB_093000"; transcript_id "unassigned_transcript_405"; gbkey "CDS"; locus_tag "AFUB_093000"; note "encoded by transcript AFUB_093000A"; product "meiosis protein MEI2, putative"; protein_id "EDP47456.1"; exon_number "3";
DS499602.1	CDS	42419	42781	gene_id "AFUB_093000"; transcript_id "unassigned_transcript_405"; gbkey "CDS"; locus_tag "AFUB_093000"; note "encoded by transcript AFUB_093000A"; product "meiosis protein MEI2, putative"; protein_id "EDP47456.1"; exon_number "4";
DS499602.1	CDS	42838	42873	gene_id "AFUB_093000"; transcript_id "unassigned_transcript_405"; gbkey "CDS"; locus_tag "AFUB_093000"; note "encoded by transcript AFUB_093000A"; product "meiosis protein MEI2, putative"; protein_id "EDP47456.1"; exon_number "5";
DS499602.1	CDS	42924	43066	gene_id "AFUB_093000"; transcript_id "unassigned_transcript_405"; gbkey "CDS"; locus_tag "AFUB_093000"; note "encoded by transcript AFUB_093000A"; product "meiosis protein MEI2, putative"; protein_id "EDP47456.1"; exon_number "6";
DS499602.1	CDS	43132	43162	gene_id "AFUB_093000"; transcript_id "unassigned_transcript_405"; gbkey "CDS"; locus_tag "AFUB_093000"; note "encoded by transcript AFUB_093000A"; product "meiosis protein MEI2, putative"; protein_id "EDP47456.1"; exon_number "7";
DS499602.1	CDS	43221	43238	gene_id "AFUB_093000"; transcript_id "unassigned_transcript_405"; gbkey "CDS"; locus_tag "AFUB_093000"; note "encoded by transcript AFUB_093000A"; product "meiosis protein MEI2, putative"; protein_id "EDP47456.1"; exon_number "8";
DS499602.1	CDS	43289	43317	gene_id "AFUB_093000"; transcript_id "unassigned_transcript_405"; gbkey "CDS"; locus_tag "AFUB_093000"; note "encoded by transcript AFUB_093000A"; product "meiosis protein MEI2, putative"; protein_id "EDP47456.1"; exon_number "9";
DS499602.1	CDS	43372	43415	gene_id "AFUB_093000"; transcript_id "unassigned_transcript_405"; gbkey "CDS"; locus_tag "AFUB_093000"; note "encoded by transcript AFUB_093000A"; product "meiosis protein MEI2, putative"; protein_id "EDP47456.1"; exon_number "10";
DS499602.1	CDS	43469	43548	gene_id "AFUB_093000"; transcript_id "unassigned_transcript_405"; gbkey "CDS"; locus_tag "AFUB_093000"; note "encoded by transcript AFUB_093000A"; product "meiosis protein MEI2, putative"; protein_id "EDP47456.1"; exon_number "11";
DS499602.1	CDS	43607	43712	gene_id "AFUB_093000"; transcript_id "unassigned_transcript_405"; gbkey "CDS"; locus_tag "AFUB_093000"; note "encoded by transcript AFUB_093000A"; product "meiosis protein MEI2, putative"; protein_id "EDP47456.1"; exon_number "12";
DS499602.1	CDS	43770	43996	gene_id "AFUB_093000"; transcript_id "unassigned_transcript_405"; gbkey "CDS"; locus_tag "AFUB_093000"; note "encoded by transcript AFUB_093000A"; product "meiosis protein MEI2, putative"; protein_id "EDP47456.1"; exon_number "13";
DS499602.1	CDS	44993	45207	gene_id "AFUB_093010"; transcript_id "unassigned_transcript_406"; gbkey "CDS"; locus_tag "AFUB_093010"; note "encoded by transcript AFUB_093010A"; product "conserved hypothetical protein"; protein_id "EDP47457.1"; exon_number "1";
DS499602.1	CDS	45294	45663	gene_id "AFUB_093010"; transcript_id "unassigned_transcript_406"; gbkey "CDS"; locus_tag "AFUB_093010"; note "encoded by transcript AFUB_093010A"; product "conserved hypothetical protein"; protein_id "EDP47457.1"; exon_number "2";
DS499602.1	CDS	48561	48760	gene_id "AFUB_093020"; transcript_id "unassigned_transcript_407"; gbkey "CDS"; locus_tag "AFUB_093020"; note "encoded by transcript AFUB_093020A"; product "transferase (Gpi7), putative"; protein_id "EDP47458.1"; exon_number "1";
DS499602.1	CDS	48457	48501	gene_id "AFUB_093020"; transcript_id "unassigned_transcript_407"; gbkey "CDS"; locus_tag "AFUB_093020"; note "encoded by transcript AFUB_093020A"; product "transferase (Gpi7), putative"; protein_id "EDP47458.1"; exon_number "2";
DS499602.1	CDS	48098	48386	gene_id "AFUB_093020"; transcript_id "unassigned_transcript_407"; gbkey "CDS"; locus_tag "AFUB_093020"; note "encoded by transcript AFUB_093020A"; product "transferase (Gpi7), putative"; protein_id "EDP47458.1"; exon_number "3";
DS499602.1	CDS	47907	48034	gene_id "AFUB_093020"; transcript_id "unassigned_transcript_407"; gbkey "CDS"; locus_tag "AFUB_093020"; note "encoded by transcript AFUB_093020A"; product "transferase (Gpi7), putative"; protein_id "EDP47458.1"; exon_number "4";
DS499602.1	CDS	47484	47854	gene_id "AFUB_093020"; transcript_id "unassigned_transcript_407"; gbkey "CDS"; locus_tag "AFUB_093020"; note "encoded by transcript AFUB_093020A"; product "transferase (Gpi7), putative"; protein_id "EDP47458.1"; exon_number "5";
DS499602.1	CDS	47299	47416	gene_id "AFUB_093020"; transcript_id "unassigned_transcript_407"; gbkey "CDS"; locus_tag "AFUB_093020"; note "encoded by transcript AFUB_093020A"; product "transferase (Gpi7), putative"; protein_id "EDP47458.1"; exon_number "6";
DS499602.1	CDS	46876	47184	gene_id "AFUB_093020"; transcript_id "unassigned_transcript_407"; gbkey "CDS"; locus_tag "AFUB_093020"; note "encoded by transcript AFUB_093020A"; product "transferase (Gpi7), putative"; protein_id "EDP47458.1"; exon_number "7";
DS499602.1	CDS	46503	46809	gene_id "AFUB_093020"; transcript_id "unassigned_transcript_407"; gbkey "CDS"; locus_tag "AFUB_093020"; note "encoded by transcript AFUB_093020A"; product "transferase (Gpi7), putative"; protein_id "EDP47458.1"; exon_number "8";
DS499602.1	CDS	45782	46315	gene_id "AFUB_093020"; transcript_id "unassigned_transcript_407"; gbkey "CDS"; locus_tag "AFUB_093020"; note "encoded by transcript AFUB_093020A"; product "transferase (Gpi7), putative"; protein_id "EDP47458.1"; exon_number "9";
DS499602.1	CDS	50196	50379	gene_id "AFUB_093030"; transcript_id "unassigned_transcript_408"; gbkey "CDS"; locus_tag "AFUB_093030"; note "encoded by transcript AFUB_093030A"; product "conserved hypothetical protein"; protein_id "EDP47459.1"; exon_number "1";
DS499602.1	CDS	49844	50034	gene_id "AFUB_093030"; transcript_id "unassigned_transcript_408"; gbkey "CDS"; locus_tag "AFUB_093030"; note "encoded by transcript AFUB_093030A"; product "conserved hypothetical protein"; protein_id "EDP47459.1"; exon_number "2";
DS499602.1	CDS	52792	52844	gene_id "AFUB_093040"; transcript_id "unassigned_transcript_409"; gbkey "CDS"; locus_tag "AFUB_093040"; note "encoded by transcript AFUB_093040A"; product "conserved hypothetical protein"; protein_id "EDP47460.1"; exon_number "1";
DS499602.1	CDS	52759	52766	gene_id "AFUB_093040"; transcript_id "unassigned_transcript_409"; gbkey "CDS"; locus_tag "AFUB_093040"; note "encoded by transcript AFUB_093040A"; product "conserved hypothetical protein"; protein_id "EDP47460.1"; exon_number "2";
DS499602.1	CDS	52580	52688	gene_id "AFUB_093040"; transcript_id "unassigned_transcript_409"; gbkey "CDS"; locus_tag "AFUB_093040"; note "encoded by transcript AFUB_093040A"; product "conserved hypothetical protein"; protein_id "EDP47460.1"; exon_number "3";
DS499602.1	CDS	52317	52460	gene_id "AFUB_093040"; transcript_id "unassigned_transcript_409"; gbkey "CDS"; locus_tag "AFUB_093040"; note "encoded by transcript AFUB_093040A"; product "conserved hypothetical protein"; protein_id "EDP47460.1"; exon_number "4";
DS499602.1	CDS	52192	52270	gene_id "AFUB_093040"; transcript_id "unassigned_transcript_409"; gbkey "CDS"; locus_tag "AFUB_093040"; note "encoded by transcript AFUB_093040A"; product "conserved hypothetical protein"; protein_id "EDP47460.1"; exon_number "5";
DS499602.1	CDS	53391	53620	gene_id "AFUB_093050"; transcript_id "unassigned_transcript_410"; gbkey "CDS"; locus_tag "AFUB_093050"; note "encoded by transcript AFUB_093050A"; product "BET3 family protein"; protein_id "EDP47461.1"; exon_number "1";
DS499602.1	CDS	53766	53883	gene_id "AFUB_093050"; transcript_id "unassigned_transcript_410"; gbkey "CDS"; locus_tag "AFUB_093050"; note "encoded by transcript AFUB_093050A"; product "BET3 family protein"; protein_id "EDP47461.1"; exon_number "2";
DS499602.1	CDS	53979	54068	gene_id "AFUB_093050"; transcript_id "unassigned_transcript_410"; gbkey "CDS"; locus_tag "AFUB_093050"; note "encoded by transcript AFUB_093050A"; product "BET3 family protein"; protein_id "EDP47461.1"; exon_number "3";
DS499602.1	CDS	54128	54256	gene_id "AFUB_093050"; transcript_id "unassigned_transcript_410"; gbkey "CDS"; locus_tag "AFUB_093050"; note "encoded by transcript AFUB_093050A"; product "BET3 family protein"; protein_id "EDP47461.1"; exon_number "4";
DS499602.1	CDS	56093	56105	gene_id "AFUB_093060"; transcript_id "unassigned_transcript_411"; gbkey "CDS"; locus_tag "AFUB_093060"; note "encoded by transcript AFUB_093060A"; product "malate dehydrogenase, NAD-dependent"; protein_id "EDP47462.1"; exon_number "1";
DS499602.1	CDS	55995	56026	gene_id "AFUB_093060"; transcript_id "unassigned_transcript_411"; gbkey "CDS"; locus_tag "AFUB_093060"; note "encoded by transcript AFUB_093060A"; product "malate dehydrogenase, NAD-dependent"; protein_id "EDP47462.1"; exon_number "2";
DS499602.1	CDS	55807	55917	gene_id "AFUB_093060"; transcript_id "unassigned_transcript_411"; gbkey "CDS"; locus_tag "AFUB_093060"; note "encoded by transcript AFUB_093060A"; product "malate dehydrogenase, NAD-dependent"; protein_id "EDP47462.1"; exon_number "3";
DS499602.1	CDS	55653	55740	gene_id "AFUB_093060"; transcript_id "unassigned_transcript_411"; gbkey "CDS"; locus_tag "AFUB_093060"; note "encoded by transcript AFUB_093060A"; product "malate dehydrogenase, NAD-dependent"; protein_id "EDP47462.1"; exon_number "4";
DS499602.1	CDS	55208	55585	gene_id "AFUB_093060"; transcript_id "unassigned_transcript_411"; gbkey "CDS"; locus_tag "AFUB_093060"; note "encoded by transcript AFUB_093060A"; product "malate dehydrogenase, NAD-dependent"; protein_id "EDP47462.1"; exon_number "5";
DS499602.1	CDS	55066	55150	gene_id "AFUB_093060"; transcript_id "unassigned_transcript_411"; gbkey "CDS"; locus_tag "AFUB_093060"; note "encoded by transcript AFUB_093060A"; product "malate dehydrogenase, NAD-dependent"; protein_id "EDP47462.1"; exon_number "6";
DS499602.1	CDS	54869	55013	gene_id "AFUB_093060"; transcript_id "unassigned_transcript_411"; gbkey "CDS"; locus_tag "AFUB_093060"; note "encoded by transcript AFUB_093060A"; product "malate dehydrogenase, NAD-dependent"; protein_id "EDP47462.1"; exon_number "7";
DS499602.1	CDS	54668	54805	gene_id "AFUB_093060"; transcript_id "unassigned_transcript_411"; gbkey "CDS"; locus_tag "AFUB_093060"; note "encoded by transcript AFUB_093060A"; product "malate dehydrogenase, NAD-dependent"; protein_id "EDP47462.1"; exon_number "8";
DS499602.1	CDS	58297	58352	gene_id "AFUB_093070"; transcript_id "unassigned_transcript_412"; gbkey "CDS"; locus_tag "AFUB_093070"; note "encoded by transcript AFUB_093070A"; product "60S ribosomal protein L28"; protein_id "EDP47463.1"; exon_number "1";
DS499602.1	CDS	58081	58171	gene_id "AFUB_093070"; transcript_id "unassigned_transcript_412"; gbkey "CDS"; locus_tag "AFUB_093070"; note "encoded by transcript AFUB_093070A"; product "60S ribosomal protein L28"; protein_id "EDP47463.1"; exon_number "2";
[truncated: 97,195 more rows]

## Sheet: Sheet3
1	DS499594.1	100	22	0	0	1	22	2352604	2352625	1.24e-05	44.1
1	DS499594.1	100	22	0	0	1	22	2353194	2353215	1.24e-05	44.1
[truncated: 1,261 more rows]

## Sheet: seqs
1	tatcactccaGattctgattct
[truncated: 625 more rows]
