# Supplementary material for: Elevated mutation rates in multi-azole resistant Aspergillus fumigatus drive rapid evolution of antifungal resistance
Source: Nat Commun. 2024 Dec 16;15:10654. doi: 10.1038/s41467-024-54568-5 (PMC11649685; doi:10.1038/s41467-024-54568-5)
Supplement: Supplementary file 8 — Source Data [file 41467_2024_54568_MOESM8_ESM.zip]

Archive with 12 entries (12 files):
- Source_data_Figure_1d.txt
- __MACOSX/._Source_data_Figure_1d.txt
- Source_data_Figure_1f_aspergilli.txt
- __MACOSX/._Source_data_Figure_1f_aspergilli.txt
- Source_data_Figure_1f_penicillium.txt
- __MACOSX/._Source_data_Figure_1f_penicillium.txt
- Source_data_Figure_1f_talaromces.txt
- __MACOSX/._Source_data_Figure_1f_talaromces.txt
- Source_data_Figure_S1b.txt
- __MACOSX/._Source_data_Figure_S1b.txt
- Source_data.xlsx
- __MACOSX/._Source_data.xlsx
