# Supplementary material for: Elevated mutation rates in multi-azole resistant Aspergillus fumigatus drive rapid evolution of antifungal resistance
Source: Nat Commun. 2024 Dec 16;15:10654. doi: 10.1038/s41467-024-54568-5 (PMC11649685; doi:10.1038/s41467-024-54568-5)
Supplement: Supplementary file 8 — Source Data [file 41467_2024_54568_MOESM8_ESM.zip › Source_data_Figure_1f_aspergilli.txt]

>Afu4g08300_Aspergillus_fumigatus
VEDLDLGVPDASS-GTALKWTYDPENLEPRQN
>XP_001271724.1:1-1212_Aspergillus_clavatus
GEDLDLDIPDAVG-GTAVKWTYDPENQEPRQH
>KAF7165500.1:1-1208_Aspergillus_felis
VEDLDLDVPDASS-GTALKWTYDPENQEPRQN
>XP_043152997.1:1-1207_Aspergillus_pseudoviridinutans
VEDLDLDVPDASS-GTALKWTYDPENQEPRQN
>XP_043126721.1:1-1207_Aspergillus_viridinutans
VEDLDLDGPDASS-GTALKWTYDPENQERRQN
>GFF76008.1:1-1207_Aspergillus_udagawae
VEDLDLDVPDASS-GTALKWTYDPENQEPRQN
>XP_043148351.1:1-1207_Aspergillus_udagawae
VEDLDLDVPDASS-GTALKWAYDPENQEPRQN
>GFF28146.1:1-1207_Aspergillus_udagawae
VEDLDLDVPDVSS-GTALKWTYDPENQEPRQN
>GFF28994.1:1-1207_Aspergillus_udagawae
VEDLDLDVPDASS-GTALKWTYDPENQEPRQN
>EDP50209.1:1-1213_Aspergillus_fumigatus
VEDLDLGVPDASS-GTALKWTYDPENLEPRQN
>KEY76060.1:1-1213_Aspergillus_fumigatus
VEDLDLGVPDASS-GTALKWTYDPENLEPRQN
>XP_751995.1:1-1213_Aspergillus_fumigatus
VEDLDLGVPDASS-GTALKWTYDPENLEPRQN
>KAH3208469.1:1-1206_Aspergillus_fumigatus
VEDLDLGVPDASS-GTALKWTYDPENLEPRQN
>KAH3146516.1:1-1206_Aspergillus_fumigatus
VEDLDLGVPDASS-GTALKWTYDPENLEPRQN
>KAH1428881.1:1-1206_Aspergillus_fumigatus
VEDLDLGVPDASS-GTALKWTYDPENLEPRQN
>KAH1547461.1:1-1206_Aspergillus_fumigatus
VEDLDLGVPDASS-GTALKWTYDPENLEPRQN
>KAH1935740.1:1-1206_Aspergillus_fumigatus
VEDLDLGVPDASS-ATALKWTYDPENLEPRQN
>KAH1404034.1:1-1206_Aspergillus_fumigatus
VEDLDLGVPDASS-ATALKWTYDPENLEPRQN
>KAH1284025.1:1-1206_Aspergillus_fumigatus
VEDLDLGVPDASS-GTALKWTYDPENLEPRQN
>KAH3026922.1:1-1197_Aspergillus_fumigatus
VEDLDLGVPDASS-GTALKWTYDPENLEPRQN
>KMK54572.1:1-1225_Aspergillus_fumigatus
VEDLDLGVPDASS-ATALKWTYDPENLEPRQN
>KAH2203746.1:1-1207_Aspergillus_fumigatus
VEDLDLGVPDASS-ATALKWTYDPENLEPRQN
>KAF4269713.1:1-1207_Aspergillus_fumigatus
VEDLDLGVPDASS-ATALKWTYDPENLEPRQN
>KAH1625216.1:1-1207_Aspergillus_fumigatus
VEDLDLGVPDASS-GTALKWTYDPENLEPRQN
>KAH1492891.1:1-1207_Aspergillus_fumigatus
VEDLDLGVPDASS-GTALKWTYDPENLEPRQN
>KAF4273402.1:1-1207_Aspergillus_fumigatus
VEDLDLGVPDASS-GTALKWTYDPENLEPRQN
>KAH2318971.1:1-1207_Aspergillus_fumigatus
VEDLDLGVPDASS-GTALKWTYDPENLEPRQN
>KAH1987956.1:1-1207_Aspergillus_fumigatus
VEDLDLGVPDASS-GTALKWTYDPENLEPRQN
>XP_024681559.1:1-1177_Aspergillus_novofumigatus
VEDLDLDVPDASS-GTALKWTYDPENLEPRQN
>GFG00426.1:1-1207_Aspergillus_lentulus
VEDLDLDVPDASS-GTALQWTYDPENLEPRQN
>KAF4160941.1:1-1208_Aspergillus_lentulus
VEDLDLDVPDASS-GTALKWTYDPENLEPRQN
>XP_033411135.1:1-1207_Aspergillus_lentulus
VEDLDLDVPDASS-GTALKWTYDPENLEPRQN
>GFF53936.1:1-1207_Aspergillus_lentulus
VEDLDLDVPDASS-GTALKWTYDPENLEPRQN
>KAF4244941.1:1-1208_Aspergillus_fumigatiaffinis
VEDPDLDVPDAAS-GTALKWTYDPENLEPRQN
>KAF4214124.1:1-1208_Aspergillus_fumigatiaffinis
VEDPDLDVPDAAS-GTALKWTYDPENLEPRQN
>KAG2026939.1:1-1226_Aspergillus_fischeri
LEDLDLDVPDASS-GTALKWTYDPENLEPRQN
>XP_001267191.1:1-1214_Aspergillus_fischeri
VEDLDLDVPDASS-GTALKWTYDPENLEPRQN
>XP_026616925.1:1-1207_Aspergillus_thermomutatus
GEDLDMDIPDASS-GTALKWTYDPENHEPRQN
>RHZ72910.1:1-1206_Aspergillus_turcosus
VEDLDLDIPDASS-GTARQWTYDPENNEPRQI
>KAF7119119.1:1-1206_Aspergillus_hiratsukae
VEDLDLDIPDASS-GTARKWTYDPENQEPRQI
>BDD58603.1:1-1053_Monascus_purpureus
EETRDLDIPDATS-GATLKWTYDPKMSVPRKE
>XP_033428367.1:1-1208_Aspergillus_tanneri
EDGPDLDIPEASS-GSAIKWTYDPDNSEPRQN
>XP_024709890.1:1-1208_Aspergillus_steynii
DEEVDLDVPEGSA-GTALKWTYDPENSEPRHN
>XP_052957637.1:1-1204_Aspergillus_affinis
DEELDMDIPEGSA-GTALKWTYDPENPEPRQN
>XP_045943938.1:1-1205_Aspergillus_melleus
DEELDMDIPEGSA-GTALKWAYDPENPEPRQN
>XP_040694684.1:1-1217_Aspergillus_wentii
EEDLDTDIPDSTS-GTTLKWTYDPENSEPRQP
>KAI9371952.1:14-1081_Aspergillus_egyptiacus
AEDIDYDIPDASS-GSALKWTYDPENLEPRRT
>GKZ28388.1:1-1209_Aspergillus_brasiliensis
AEDLDLDIPDASS-GTALKWTYDPESSEPRQP
>OJJ71211.1:1-1209_Aspergillus_brasiliensis
AEDLDLDIPDASS-GTALKWTYDPESSEPRQP
>GKZ20743.1:1-1209_Aspergillus_brasiliensis
AEDLDLDIPDASS-GTALKWTYDPESSEPRQP
>EHA20568.1:1-1188_Aspergillus_niger
EEDLDMDIPDASA-GTALKWTYDPESSEPRQP
>CAK44621.1:1-1193_Aspergillus_niger
EEDLDMDIPDASA-GTALKWTYDPESSEPRQP
>XP_001401672.2:1-1210_Aspergillus_niger
EEDLDMDIPDASA-GTALKWTYDPESSEPRQP
>KAI3078457.1:1-1210_Aspergillus_niger
EEDLDMDIPDASA-GTALKWTYDPESSEPRQP
>KAI2871457.1:1-1210_Aspergillus_niger
EEDLDMDIPDASA-GTALKWTYDPESSEPRQP
>KAI2919700.1:1-1210_Aspergillus_niger
EEDLDMDIPDASA-GTALKWTYDPESSEPRQP
>KAI2954232.1:1-1210_Aspergillus_niger
EEDLDMDIPDASA-GTALKWTYDPESSEPRQP
>KAI2823921.1:1-1210_Aspergillus_niger
EEDLDMDIPDASA-GTALKWTYDPESSEPRQP
>KAI2924950.1:1-1210_Aspergillus_niger
EEDLDMDIPDASA-GTALKWTYDPESSEPRQP
>KAI2950065.1:1-1210_Aspergillus_niger
EEDLDMDIPDASA-GTAQKWTYDPESSEPRQP
>KAI2997438.1:1-1210_Aspergillus_niger
EEDLDMDIPDASA-GTAQKWTYDPESSEPRQP
>XP_026632567.1:1-1210_Aspergillus_welwitschiae
EEDLDMDIPDASA-GTALKWTYDPESSEPRQP
>GCB23801.1:1-1210_Aspergillus_awamori
EEDLDMDIPDASA-GTALKWTYDPESSEPRQP
>GKZ77192.1:1-1210_Aspergillus_niger
EEDLDMDIPDASA-GTALKWTYDPESSEPRQP
>GKZ64666.1:1-1210_Aspergillus_niger
EEDLDMDIPDASA-GTALKWTYDPESSEPRQP
>GLA10853.1:1-1210_Aspergillus_niger
EEDLDMDIPDASA-GTALKWTYDPESSEPRQP
>XP_025481797.1:1-1210_Aspergillus_neoniger
DEDLDLDIPDASA-GTALKWTYDPESSEPRQP
>OJI81312.1:1-1210_Aspergillus_tubingensis
DEDLDLDIPDASA-GTALKWTYDPENSEPRQP
>GLA75388.1:1-1210_Aspergillus_tubingensis
DEDLDLDIPDASA-GTALKWTYDPENSEPRQP
>GLA82311.1:1-1210_Aspergillus_tubingensis
DEDLDLDIPDASA-GTALKWTYDPENSEPRQP
>XP_035353823.1:1-1210_Aspergillus_tubingensis
DEDLDLDIPDASA-GTALKWTYDPENSEPRQP
>GLB03158.1:1-1210_Aspergillus_tubingensis
DEDLDLDIPDASA-GTALKWTYDPESSEPRQP
>XP_025567534.1:1-1210_Aspergillus_vadensis
DEDLDLDIPDASA-GTALKWTYDPESSEPRQP
>XP_025537616.1:1-1210_Aspergillus_costaricaensis
DEDLDLDIPDASA-GTALKWTYDPESSEPRQP
>GLA97107.1:1-1210_Aspergillus_tubingensis
DEDLDLDIPDASA-GTALKWTYDPESSEPRQP
>XP_025385322.1:1-1210_Aspergillus_eucalypticola
DEELDLDIPDASA-GTALKWTYDPESSEPRQP
>XP_025515018.1:1-1210_Aspergillus_piperis
DEDLDLDIPDASA-GTALKWTYDPESSEPRQP
>OJZ87332.1:1-1210_Aspergillus_luchuensis
DEDLDLDIPDASA-GTALKWTYDPESSEPRQP
>XP_041544748.1:1-1210_Aspergillus_luchuensis
DEDLDLDIPDASA-GTALKWTYDPESSEPRQP
>GAT25723.1:1-1193_Aspergillus_luchuensis
DEDLDLDIPDASA-GTALKWTYDPESSEPRQP
>XP_025580279.1:1-1207_Aspergillus_ibericus
EEDMDLDIPDATS-GTALKWTYDPETSEPRQP
>PYI04079.1:1-1208_Aspergillus_sclerotiicarbonarius
EEDLDLDIPDASS-GTALKWTYDPETSEPRQP
>OOF97955.1:1-1209_Aspergillus_carbonarius
EEDLDLDIPDASS-GTALKWTYDPESSEPRQP
>XP_025470296.1:1-1211_Aspergillus_sclerotioniger
EEGLDLDIPDASS-GTALKWTYDPESSEPRQP
>PYH93555.1:1-1207_Aspergillus_ellipticus
EEDLDLDIPDASA-GTALKWTYDPESAEPRQP
>XP_025400556.1:1-1210_Aspergillus_heteromorphus
EEDLDMDIPDASAGGTALKWTYDPENADARQP
>XP_001214543.1:1-1206_Aspergillus_terreus
DEDIDLDIPEATS-GTALKWTYDPDNQEPRQE
>KAG2420829.1:1-1206_Aspergillus_terreus
DEDIDLDIPEATS-GTALKWTYDPDNQEPRQE
>GES62455.1:1-1206_Aspergillus_terreus
DEDIDLDIPEATS-GTALKWTYDPDNQEPRQE
>KAE8152629.1:1-1210_Aspergillus_avenaceus
EEGLDLDIPEASS-GSAMKWTFDPESSAPRPN
>KAF7597240.1:1-1202_Aspergillus_hancockii
EEDLDLDIPDASS-GTAFKWTYDPDNSEPRQN
>KAB8070177.1:1-1202_Aspergillus_leporis
EEDLDLDIPDAAS-GTALKWTYDPENAEPRQN
>KAE8355631.1:1-1193_Aspergillus_coremiiformis
EEDQDLDILDASS-GTAMKWTYDPDNSEPRQN
>XP_031906516.1:1-1203_Aspergillus_alliaceus
EEDLDLDIPDASS-GTALKWTYDPENSEPRQN
>KAF5863649.1:1-1203_Aspergillus_burnettii
EEDLDLDIPDASS-GTALKWTYDPENSEPRQN
>KAE8394678.1:1-1203_Aspergillus_alliaceus
EEDLDLDIPDASS-GTALKWTYDPENSEPRQN
>KAE8382952.1:1-1205_Aspergillus_bertholletiae
EEDLDLDIPDAST-SSAVKWTFDPDNSEPRQN
>XP_022390816.1:1-1202_Aspergillus_bombycis
EEDLDLDIPDASS-GSAIKWTYDPDSAEPRQG
>XP_015403967.1:18-1202_Aspergillus_nomiae_
EEDLDLDIPDASS-GSAMKWTYDPDSAEPRRS
>XP_031941596.1:18-1202_Aspergillus_pseudonomiae
EEDLDLDIPDASS-GSAMKWTYDPDSAEPRQS
>KAB8215324.1:1-1201_Aspergillus_novoparasiticus
EEDLDLNIPDASS-GSAMRWTYDPDSAEPRQN
>KAE8344217.1:1-1201_Aspergillus_arachidicola
EEDLDLNIPDASS-GSAMRWTYDPDSAEPRQN
>KJK66857.1:1-1201_Aspergillus_parasiticus
EEDLDLNIPDASS-GSAMRWTYDPDSAEPRQN
>KAB8203167.1:1-1201_Aspergillus_parasiticus
EEDLDLNIPDASS-GSAMRWTYDPDSAEPRQN
>KAE8320290.1:1-1201_Aspergillus_transmontanensis
EEDLDLNIPDASS-GSAMRWTYDPDSAEPRQN
>KAE8324929.1:1-1201_Aspergillus_sergii
EEDLDLNIPDASS-GSAMRWTYDPDSAEPRQN
>KAB8275757.1:1-1201_Aspergillus_minisclerotigenes
EEDLDLNIPDASS-GSAMKWTYDPDSAEPRQN
>KAJ1713450.1:1-1201_Aspergillus_flavus
EEDMDLNIPDASS-GSAMKWTYDPDSAEPRQN
>KOC08539.1:1-1201_Aspergillus_flavus
EEDMDLNIPDASS-GSAMKWTYDPDSAEPRQN
>XP_001821242.1:1-1201_Aspergillus_oryzae
EEDMDLNIPDASS-GSAMKWTYDPDSAEPRQN
>KAE8159010.1:1-1202_Aspergillus_tamarii
EEDLDLDIPDASS-GSAVKWTYDPDSTEPRQN
>XP_031910384.1:1-1202_Aspergillus_pseudotamarii
EEDLDLDIPDASS-GSAVKWTYDPDSAEPRQN
>XP_031926131.1:1-1202_Aspergillus_caelatus
EEDLDLDIPDASS-GSAVKWTYDPNRAEPRQN
>XP_025555110.1:1-1225_Aspergillus_homomorphus
DEDLDLDIPETAG-GTALKWKYDPESTEPRQQ
>XP_025433345.1:1-1221_Aspergillus_saccharolyticus
EETLALEIPEATG-GTAMKWTYDPEHSEPRQQ
>PYI34756.1:1-1223_Aspergillus_indologenus
DGDLDLDIPEATG-GTAMKWTYDPEHSEPRQQ
>XP_025528647.1:1-1223_Aspergillus_japonicus
DGDLDLDIPEATG-GTAMKWTYDPEHSEPRQQ
>PYI22249.1:1-1223_Aspergillus_violaceofuscu
DGDLDLDIPEATG-GTAMKWTYDPEHSEPRQQ
>XP_025488625.1:1-1225_Aspergillus_uvarum
DGDLDLDIPEATG-GTAMKWTYDPEHSEPRQQ
>XP_020060228.1:21-1233_Aspergillus_aculeatus
DEDLDLDIPEATG-GTAMKWTYDPEHSEPRQQ
>XP_040804602.1:22-1235_Aspergillus_fijiensis
NEDLDLDIPEATG-GTAMKWTYDPEHSEPRQQ
>XP_025508002.1:4-1097_Aspergillus_aculeatinus
DEDLDLDIPEATG-GTAMKWTYDPEHSEPRQQ
>RJE23377.1:4-1202_Aspergillus_sclerotialis
DEEVDLELPEASS-GTALQWTYDPEKLEPRKE
>RMJ27564.1:22-1209_Aspergillus_sp._HF37
DEDLDLDIPENAS-GTAVKWTFDPENMEPRKE
>CEL10743.1:1-1205_Aspergillus_calidoustus
DEDRDLELPDASS-GSAMKWTFDPENTEARPA
>KAJ0421619.1:1-1192_Aspergillus_carlsbadensis
AENLDLELPDASS-GSAIKWTYDPENTEPRQA
>XP_040707873.1:2-1221_Aspergillus_sydowii
DEDLDLDLPDASS-GSALKWTYDPENMEPRQA
>XP_041553170.1:2-1203_Aspergillus_puulaauensis
DEDLDLDLPDSSS-GTALKWTYDPENMEPRQA
>XP_040663917.1:1-1205_Aspergillus_versicolor
DEDLDLDLPDASS-GSALKWTYDPENMEPRQA
>XP_026604436.1:1-1201_Aspergillus_mulundensis
-EDLDLDLPDATS-GSAQKWTYDPENSEPREA
>XP_659312.1:1-1186_Aspergillus_nidulans
DEDSDLILPEASS-GSALKWTYDPNNLEPREA
>XP_022579111.1:1-1227_Penicilliopsis_zonata
DGDLDLELPEAST-GTALKWAYDPENSEPRKA
>PLN82957.1:1-1206_Aspergillus_taichungensis
DHELDLDIPETSG-GTALKWTYDPNSAEPRQA
>XP_024672709.1:1-1206_Aspergillus_candidus
DHELELDIPEASG-GTALKWTYDPNSAEPRQA
>XP_024690662.1:1-1206_Aspergillus_campestris
DHEIELDIPEASG-GTALKWTYDPNSSEPRQA
>KAF9888783.1:1-1202_Aspergillus_nanangensis
DEDIDLDIPETSS-GTALKWAFDPENQEPRQN
>XP_040643401.1:1-1218_Aspergillus_ruber
DEELDLEIPDAPS-GSTMKWTYDPDNLEARQQ
>XP_022405932.1:1-1221_Aspergillus_glaucus
DEELDLDVPDAPS-GTTVKWTYDPDNLEPRQQ
>XP_043132527.1:1-1219_Aspergillus_chevalieri
DEEVDLDVPDAPS-GTTLKWTYDPENLEPRQQ
>ODM23782.1:1-1219_Aspergillus_cristatus
DEEVDLDVPDAPS-GTTLKWTYDPDNLEPRQQ
