# Supplementary material for: Elevated mutation rates in multi-azole resistant Aspergillus fumigatus drive rapid evolution of antifungal resistance
Source: Nat Commun. 2024 Dec 16;15:10654. doi: 10.1038/s41467-024-54568-5 (PMC11649685; doi:10.1038/s41467-024-54568-5)
Supplement: Supplementary file 8 — Source Data [file 41467_2024_54568_MOESM8_ESM.zip › Source_data_Figure_1f_penicillium.txt]

>KAJ5142852.1:16-1233_Penicillium_bovifimosum
DIDLDLPEGGGSA-GTAQKWAFDPENKEPRKE
>KAJ5543283.1:16-1213_Penicillium_sp._DV-2018c
DIDLDLPEGGGSA-GTAQKWAFDPENKEPRKE
>KAJ5572051.1:16-1209_Penicillium_sp._DV-2018c
DIDLDLPEGGV-----QLKWAFDPENKEPRKE
>KAJ5757938.1:6-1229_Penicillium_nucicola
VDDLDVEIPEGTS-GTAKKWTFDPENKEPRKE
>KAJ5308958.1:6-1223_Penicillium_antarcticum
DADLDIEIPEGSS-GTAKKWTFDPENKEPRKE
>KAJ6080125.1:5-1224_Penicillium_canescens
DADLDIETPEGAS-GTAKKWTFDPENKEPRKE
>XP_022487145.1:5-1224_Penicillium_arizonense
DADLDIEIPEGAS-GTAKKWTFDPENKEPRKE
>KAJ6044841.1:5-1224_Penicillium_canescens
DADLDIEIPEGSS-GTAKKWTFDPENKEPRKE
>KAJ5996340.1:5-1224_Penicillium_canescens
DADLDIEIPEGSS-GTAKKWTFDPENKEPRKE
>KAJ6082470.1:5-1224_Penicillium_canescens
DADLDIEIPEGSS-GTAKKWTFDPENKEPRKE
>KAJ5473471.1:16-1233_Penicillium_sp._IBT_31633x
DIDIDLPEGEGSA-GTAKKWAFDPENKEPRKE
>KAJ5788273.1:17-1220_Penicillium_paradoxum
DIDIDIPEGEGPS-GTAKKWTFDPENREPRKE
>KAJ5964365.1:17-1222_Penicillium_vulpinum
DIDLDIPEGEGSA-GTAMRWAFDPENKEPRKE
>KAJ5206947.1:17-1222_Penicillium_cf._griseofulvum
DMDLEIPEGEGSA-GTAKRWAFDPDNTEPRKE
>XP_040652262.1:17-1222_Penicillium_griseofulvum
DMDLDIPEGEGSA-GTAKKWAFDPENTEPRKE
>KAJ5170400.1:17-1222_Penicillium_coprophilum
DLDLDIPEGEGSA-GTAKKWAFDPENTEPRKE
>OQE39030.1:17-1220_Penicillium_coprophilum
DLDLDIPEGEGSA-GTAKKWAFDPENTEPRKE
>KAJ5824172.1:16-1220_Penicillium_robsamsonii
DIDLDILEGEGSA-GTAKKWAFDPENTEPRKE
>KAJ5373953.1:16-1220_Penicillium_concentricum
DIDLDIPEGEGSA-GTAKRWAFDPENTEPRKE
>KAJ5503357.1:16-1220_Penicillium_fimorum
DIDLDIPEGEGSA-GTAKRWAFDPENTEPRKE
>KAJ5486113.1:18-1218_Penicillium_desertorum
DIDLDLPEGEGSA-GTAKKWAFDPENTEPRKE
>CAG8909394.1:18-1222_Penicillium_egyptiacum
DIDLDLPEGEGSA-GTAMKWAFDPENTEPRKE
>OQE87201.1:18-1222_Penicillium_nalgiovense
DIDLQLPEGEGSA-GTAKKWAFDPENTEPRKE
>CAG7965288.1:18-1223_Penicillium_nalgiovense
DIDLELPEGEGSA-GTAKKWAFDPENTEPRKE
>CAG8045546.1:227-1432_Penicillium_nalgiovense
DIDLELPEGEGSA-GTAKKWAFDPENTEPRKE
>CAG7992302.1:18-1223_Penicillium_nalgiovense
DIDLELPEGEGSA-GTAKKWAFDPENTEPRKE
>KAJ5866232.1:18-1200_Penicillium_rubens
DIDLEIPEGEGSA-GTAKKWAFDPENTEPRKE
>KAF3030725.1:18-1223_Penicillium_rubens
DIDLEIPEGEGSA-GTAKKWAFDPENTEPRKE
>XP_002559225.1:18-1207_Penicillium_rubens
DIDLEIPEGEGSA-GTAKKWAFDPENTEPRKE
>KAJ5257859.1:18-1223_Penicillium_chrysogenum
DIDLELPEGEGSA-GTAKKWAFDPENTEPRKE
>KAJ5228459.1:18-1206_Penicillium_chrysogenum
-------SGEGSA-GTAKKWAFDPENTEPRKE
>KAJ6180543.1:18-1223_Penicillium_mononematosum
DIDLDLPEGEGSA-GTAKKWAFDPENTEPRKE
>OQE30836.1:18-1223_Penicillium_flavigenum
DIDLDLPEGEGSA-GTAKKWAFDPENTEPRKE
>KAG0153138.1:18-1222_Penicillium_digitatum
DIDLDLPEGEGSA-GTAKKWAFNPENTEPRKE
>EKV17171.1:18-1222_Penicillium_digitatum
DIDLDLPEGEGSA-GTAKKWAFNPENTEPRKE
>XP_014530480.1:18-1222_Penicillium_digitatum
DIDLDLPEGEGSA-GTAKKWAFNPENTEPRKE
>KAJ5791612.1:18-1222_Penicillium_psychrosexuale
DLDLDVPEGEGSA-GTAMRWAFDPENTEPRKE
>KAI3229548.1:18-1222_Penicillium_roqueforti
DLDLDVPEGEGSA-GTAMRWAFDPENTEPRKE
>XP_038927860.1:18-1222_Penicillium_roqueforti
DLDLDVPEGEGSA-GTAMRWAFDPENTEPRKE
>KAI2676815.1:18-1222_Penicillium_roqueforti
DLDLDVPEGEGSA-GTAMRWAFDPENTEPRKE
>KAF7524497.1:17-1221_Penicillium_crustosum
DIDLDLPEGEGSA-GTAKKWAFDPENTEPRKE
>CRL29895.1:17-1221_Penicillium_camemberti
DIDLDLPEGEGSA-GTAKKWAFDPENTEPRKE
>KAF4762269.1:17-1221_Penicillium_sp._str._#12
DIDLDLPEGEGSA-GTAKKWAFDPENTEPRKE
>XP_040817473.1:17-1221_Penicillium_solitum
DIDLDLPEGEGSA-GTAKKWAFDPENTEPRKE
>KAJ5617751.1:17-1221_Penicillium_hordei
DIDLDIPEGEGSA-GTAKKWAFDPENTEPRKE
>KAJ5187478.1:17-1221_Penicillium_cf._viridicatum
DIDLDIPEGEGSA-GTAKRWAFDPENTEPRKE
>KAJ5920485.1:17-1221_Penicillium_verrucosum
DIDLDIPEGEGSA-GTAKKWAFDPENTEPRKE
>KOS42204.1:17-1221_Penicillium_nordicum
DIDLDIPEGEGSA-GTAKKWAFDPENTEPRKE
>KUM65056.1:17-1221_Penicillium_freii
DIDLDIPEGEGSA-GTAKKWAFDPENTEPRKE
>KAJ5509383.1:17-1221_Penicillium_freii
DIDLDIPEGEGSA-GTAKKWAFDPENTEPRKE
>OQD64380.1:17-1221_Penicillium_polonicum
DIDLDIPEGEGSA-GTAKKWAFDPENTEPRKE
>KAJ5400686.1:17-1221_Penicillium_sp._CMV-2018d
DIDLDIPEGEGSA-GTAKKWAFDPENTEPRKE
>KAJ5977177.1:17-1221_Penicillium_viridicatum
DIDLDIPEGEGSA-GTAKKWAFDPENTEPRKE
>KAJ6125149.1:18-1222_Penicillium_samsonianum
DIDLDVPEGEGSA-GTAKRWAFDPENTEPRKE
>KGO75685.1:18-1222_Penicillium_italicum
DIDLDLPEGEGSA-GTAKKWAFDPENTEPRKE
>KAJ5498130.1:18-1197_Penicillium_expansum
------SSGEGSA-GTAKKWAFDPENTEPRKE
>KGO45101.1:18-1221_Penicillium_expansum
DIDLDLPEGEGSA-GTAKKWAFDPENTEPRKE
>XP_016596233.1:18-1221_Penicillium_expansum
DIDLDLPEGEGSA-GTAKKWAFDPENTEPRKE
>KAJ5860901.1:16-1219_Penicillium_soppii
DLDMELPEGEGSA-GTAKKWAFDPENKEPRKE
>KAJ5352595.1:16-1217_Penicillium_brevicompactum
DIDMDLPEGGGSA-GTAKKWSFDPENKEPRKE
>KAJ5362570.1:16-1217_Penicillium_brevicompactum
DIDMDLPEGGGSA-GTAKKWSFDPENKEPRKE
>KAJ5333581.1:16-1217_Penicillium_brevicompactum
DIDMDLPEGGGSA-GTAKKWSFDPENKEPRKE
>CAG7928921.1:16-1213_Penicillium_olsonii
DLDMDIPEGEGSA-GTAKKWAFDPENKEPRKE
>CAG8027179.1:16-1213_Penicillium_olsonii
DLDMDIPEGEGSA-GTAKKWAFDPENKEPRKE
>CAG8228648.1:16-1213_Penicillium_olsonii
DLDMDIPEGEGSA-GTAKKWAFDPENKEPRKE
>CAG8228282.1:15-1201_Penicillium_salamii
DIDMDIPEGEGSA-GTAKKWAFDPENKEPRKE
>CAG8418397.1:15-1201_Penicillium_salamii
DIDMDIPEGEGSA-GTAKKWAFDPENKEPRKE
>CAG8929572.1:15-1214_Penicillium_salamii
DLDMDIPEGEGSA-GTAKKWAFDPENKEPRKE
>CAG8171415.1:15-1216_Penicillium_salamii
DLDMDIPEGEGSA-GTAKKWAFDPENKEPRKE
>CAG8087821.1:15-1216_Penicillium_salamii
DLDMDIPEGEGSA-GTAKKWAFDPENKEPRKE
>KAJ5895195.1:613-1808_Penicillium_taxi
DI--DIELPEGSG-GSASQWTFDPENKEPRKE
>KAJ5764532.1:4-1193_Penicillium_manginii
DL--DIELPESSG-GTALKWKFDPESTEPRKE
>KAJ5409007.1:4-1214_Penicillium_cosmopolitanum
DL--DVELPESSG-GTALKWTFDPESTEPRKE
>KAJ5973309.1:4-1214_Penicillium_waksmanii
DL--DIELHESSG-GTALKWTFDPESTEPRKE
>KAJ5090657.1:2-1213_Penicillium_argentinense
EL--DLELPEGSA-GTALQWTFDPENTQPRQE
>OQE22362.1:4-1210_Penicillium_steckii
DL--DLDIPEGSG-GTALKWAFDPESTEPRKE
>KAJ5222487.1:1-1183_Penicillium_citrinum
DL--DLDIPESSG-GTALKWAFDPESTEPRKE
>KAJ5580644.1:1-1138_Penicillium_hetheringtonii
DL--DLDIPESSG-GTALKWAFDPESTEPRKE
>KAJ5675578.1:2-1216_Penicillium_macrosclerotiorum
DL--DMELPEGSA-GTALQWTFDPENTEPRKQ
>KAJ5175225.1:4-1216_Penicillium_canariense
DF--DIELPESSA-GTALKWTFDPENTEPRKQ
>KAJ5891668.1:4-1214_Penicillium_subrubescens
DL--DLDIPEATA-GTALKWTFDPENTEPRKE
>KAF3387600.1:4-1236_Penicillium_rolfsii
DI--DLDIPEGSA-GTALKWTFDPESTEPRKE
>KAJ5465094.1:4-1217_Penicillium_daleae
DL--DLDIPEGSA-GTAMKWKFDPESTEPRKE
>KAJ5389587.1:4-1215_Penicillium_cataractarum
DL--DLDIPEGSA-GTALKWKFDPESTKPRKE
>OOQ84869.1:4-1215_Penicillium_brasilianum
DL--DLDIAEGSA-GTALKWKFDPESTEPRKE
>CEJ55488.1:4-1214_Penicillium_brasilianum
DL--DLDIAEGSA-GTALKWKFDPESTEPRKE
>EPS30639.1:1-1214_Penicillium_oxalicum
DL--DLDLPEGSA-GTALQWKFDPENVEPRKE
>XP_049971615.1:1-1253_Penicillium_oxalicum
DL--DLDLPEGSA-GTALQWKFDPENVEPRKE
>KAF7715747.1:5-1215_Penicillium_ucsense
DL--DLDLPEGSA-GTALQWKFDPETVEPRKE
>KAJ5480781.1:5-1216_Penicillium_diatomitis
DL--DLDLPEGSA-GGTLQWKFDPDTVEPRKE
>KAJ5949148.1:6-1213_Penicillium_verhagenii
--EIDIDIPEGSA-GTAQQWKFDPENNAPRKE
>KAJ5935242.1:6-1214_Penicillium_verhagenii
--EIDIDIPEGSA-GTAQQWKFDPENNAPRKE
>KAJ5632421.1:2-1212_Penicillium_lividum
--EIDVDILEGST-GTAKKWTFDPENTEPRKE
>KAJ5778178.1:2-1212_Penicillium_odoratum
--EIDIDIPEGSA-GTAKKWTFDPENNEPRKE
>KAJ6084197.1:6-1212_Penicillium_sp._IBT_16267x
--DIDLDIPEGSA-GTAQQWKFDPENNVPRKA
>KAJ5631470.1:6-1212_Penicillium_longicatenatum
--DIDLDIPEGST-STAQQWKFDPENTVPRKE
>KAJ5659338.1:6-1212_Penicillium_longicatenatum
--DIDLDIPEGST-STAQQWKFDPENTVPRKE
>KAJ5892720.1:6-1199_Penicillium_tannophilum
--EIDLDIPEGSA-GTAQQWKFDPENNAPRKE
>KAJ6017837.1:6-1212_Penicillium_sp._IBT_35674x
--DIDLDIPEGSA-GTAQQWKFDPENNAPRKE
>KAJ5810269.1:6-1212_Penicillium_pulvis
--DIDLDIPEGSA-GTAQQWKFDPENNAPRKE
>KAJ5565017.1:6-1212_Penicillium_glabrum
--DIDLDIPEGSG-GTAQQWKFDPENNAPRKE
>KAJ5532366.1:6-1212_Penicillium_glabrum
--DIDLDIPEGSG-GTAQQWKFDPENNAPRKE
>KAJ5108093.1:6-1218_Penicillium_angulare
GL--DLDLPEGSA-GTALKWAFDPENKEPRKE
>KAJ5280770.1:6-1216_Penicillium_angulare
DL--DLDLPEGSA-GTAQKWTFDPENKEPRKE
>KAJ5731303.1:6-1217_Penicillium_malachiteum
DLDLDLDLPEGSA-GTAQKWSFDPENTEPRKE
>KAJ6015518.1:6-1217_Penicillium_herquei
DLDLDLDLLEGSA-GTAQKWSFDPENTQPRKE
>KAJ5734431.1:6-1217_Penicillium_malachiteum
DLDLDLDLPEGSA-GTAQKWSFDPENTEPRKE
>KAJ5622287.1:6-1217_Penicillium_herquei
DLDLDLDLPEGSA-GTAQKWSFDPDNKEPRKE
>KAJ5708314.1:2-1217_Penicillium_malachiteum
DLDLGLDLPEGSA-GTAQKWSFDPDNKEPRKE
>OQD73646.1:2-1212_Penicillium_decumbens
DL--DIDIPEGSA-GTTLKWAFDPDSTEPRKE
>KAJ5201887.1:2-1213_Penicillium_cinerascens
DL--DIDLPEGSA-GTALKWAFDPESTEPRKE
>KAJ5145086.1:10-1213_Penicillium_atrosanguineum
DL--DADLPESSG-GTALKWAFDPENTEPRKE
>KAJ5311521.1:10-1213_Penicillium_atrosanguineum
DL--DADLPESSG-GTALKWAFDPENTEPRKE
>KAJ5128762.1:10-1213_Penicillium_atrosanguineum
DL--DADLPESSG-GTALKWAFDPENTEPRKE
>KAJ6104493.1:2-1212_Penicillium_sp._IBT_18751x
DL--DADLPESSG-GTALKWAFDPENTEPRKE
>KAJ5681815.1:2-1203_Penicillium_maclennaniae
DL--DADLPESSG-GTALKWAFDPENTEPRKE
>KAJ5812068.1:1-1218_Penicillium_riverlandense
DL--DLDLPEGPS-ATATKWAFDPENTEPRKE
>KAJ5610539.1:1-1241_Penicillium_lagena
DL--DLDLPEGSS-GTATKWTFDPENTEPRKE
>KAJ5096043.1:1-1213_Penicillium_alfredii
DL--DLDLPEASS-GTALKWTFDPENTEPRAE
>KAJ5579892.1:6-1216_Penicillium_hispanicum
DL--DIELPEGSA-GTATKWTFDPENTEPRKE
>KAJ5156683.1:9-1217_Penicillium_capsulatum
EL--DAELPEGSA-GTAAKWTFDPENREPRKE
>KAJ6106876.1:3-1189_Penicillium_capsulatum
EL--DAELPEGSA-GTAAKWTFDPENREPRKE
