# Supplementary material for: Elevated mutation rates in multi-azole resistant Aspergillus fumigatus drive rapid evolution of antifungal resistance
Source: Nat Commun. 2024 Dec 16;15:10654. doi: 10.1038/s41467-024-54568-5 (PMC11649685; doi:10.1038/s41467-024-54568-5)
Supplement: Supplementary file 8 — Source Data [file 41467_2024_54568_MOESM8_ESM.zip › Source_data_Figure_1f_talaromces.txt]

>OXV10588.1:2-1208_Elaphomyces_granulatus
DEEVISEVPDSTS-GTTQKWSYEPGMSEPRKA
>TQB72081.1:1-1223_Monascus_purpureus
EETRDLDIPDATS-GATLKWTYDPKMSVPRKE
>GAD94019.1:1-1206_Paecilomyces_variotii
DGDLDLELPDATS-GAAFKWIYDPENPEPRKE
>KAJ9296095.1:1-1206_Paecilomyces_variotii
DGDLDLELPDATS-GAALKWIYDPENPEPRKE
>KAJ9255983.1:1-1206_Paecilomyces_variotii
DGDLDLELPDATS-GAALKWIYDPENPEPRKE
>KAJ9401944.1:1-1206_Paecilomyces_variotii
DGDLDLELPDATS-GAALKWIYDPENPEPRKE
>KAJ9224813.1:1-1206_Paecilomyces_variotii
DGDLDLELPDATS-GAALKWIYDPENPEPRKE
>KAJ9265712.1:1-1206_Paecilomyces_variotii
DGDLDLELPDATS-GAALKWIYDPENPEPRKE
>KAJ9289466.1:1-1206_Paecilomyces_variotii
DGDLDLELPDATS-GAALKWIYDPENPEPRKE
>KAJ9247699.1:1-1206_Paecilomyces_variotii
DGDLDLELPDATS-GAALKWIYDPENPEPRKE
>KAJ9245750.1:1-1206_Paecilomyces_variotii
DGDLDLELPDATS-GAALKWIYDPENPEPRKE
>XP_028488295.1:1-1206_Paecilomyces_variotii
DGDLDLELPDATS-GAALKWIYDPENPEPRKE
>KAJ9201726.1:1-1206_Paecilomyces_variotii
DGDLDLELPDATS-GAALKWIYDPENPEPRKE
>XP_013329189.1:1-1221_Rasamsonia_emersonii
DEDLDLDIPEASS-GTAQKWTYDPNNLEPRKE
>XP_046069526.1:18-1186_Talaromyces_proteolyticus
VVDVDMDIPESTA-GTARQWTYDPENKEPRKE
>CRG88135.1:19-1184_Talaromyces_islandicus
VGDFDLDIPESTA-GTARQWTFDPDNKEPRKP
>XP_035349077.1:18-1186_Talaromyces_rugulosus
MGNVDLDIPESTAGGTAQQWAFDPDNKEPRKP
>XP_020123923.1:16-1203_Talaromyces_atroroseus
DEDLDLEIPDATAGGTAQKWTYDPDNKEPRKE
>XP_002480846.1:1-1183_Talaromyces_stipitatus
DEDLDSDIPEASAGGTAQKWTYDPESTEPRQE
>XP_054118686.1:1-1197_Talaromyces_marneffei
DADFDLDIPEATAGGTAQKWTYDPENTEPRQE
>KFX48239.1:1-1197_Talaromyces_marneffei
DADFDLDIPEATAGGTAQKWTYDPENTEPRQE
>XP_040734801.1:1-1196_Talaromyces_amestolkiae
DADLDLDIPEASAGGTAQKWTYDPENTEPRQE
>KUL87119.1:1-1195_Talaromyces_verruculosus
DADLDLDIPEASAGGTAQKWTFDPENTEPRQE
>KAF3396577.1:1-1210_Talaromyces_pinophilus
DADLDLDIPEASAGGTAQKWTFDPENTEPRQE
>GAM36883.1:594-1803_Talaromyces_pinophilus
DADLDLDIPEASAGGTAQKWTFDPENTEPRQE
>PCG98110.1:1-1210_Penicillium_occitanis
DADLDLDIPEASAGGTAQKWTFDPENTEPRQE
>KAI7971450.1:1-1085_Talaromyces_pinophilus
DADLDLDIPEASAGGTAQKWTFDPENTEPRQE
