# Supplementary material for: Elevated mutation rates in multi-azole resistant Aspergillus fumigatus drive rapid evolution of antifungal resistance
Source: Nat Commun. 2024 Dec 16;15:10654. doi: 10.1038/s41467-024-54568-5 (PMC11649685; doi:10.1038/s41467-024-54568-5)
Supplement: Supplementary file 8 — Source Data [file 41467_2024_54568_MOESM8_ESM.zip › Source_data_Figure_S1b.txt]

(Af293Bowyer:0,(Af293-NCPF7367:0.00000000,(eAF609:0.00000136,(Af293-Abdolrasouli:0.00000891,(F18304:0.00063998,(TP12:0.00043887,(CM7632:0.00045258,((eAF1577:0.00041568,AFIS1878:0.00030720):0.00023053[1.0000],((G-2-14-1:0.00079030,(eAF1054:0.00038379,(eAF1562:0.00008278,(eAF1435:0.00007528,eAF1092:0.00007491):0.00011289[1.0000]):0.00020122[1.0000]):0.00019847[1.0000]):0.00004249[0.7700],(((eAF1430:0.00008705,(eAF1082:0.00008954,AFIS2512:0.00013619):0.00001645[1.0000]):0.00057851[1.0000],((DI_15-105:0.00006544,(eAF1473:0.00007153,eAF1126:0.00016129):0.00004844[1.0000]):0.00045196[1.0000],((eAF1141:0.00011337,eAF1075:0.00007746):0.00053236[1.0000],((eAF1057:0.00064907,(eAF128:0.00045040,eAF1008:0.00055385):0.00011116[1.0000]):0.00002109[1.0000],((eAF163:0.00041181,B11973:0.00052321):0.00013648[1.0000],(F7763:0.00011751,(AFIS2068:0.00004913,AFIS1783:0.00004688):0.00003601[1.0000]):0.00061342[1.0000]):0.00017377[1.0000]):0.00018476[1.0000]):0.00004745[1.0000]):0.00008438[1.0000]):0.00008405[1.0000],((eAF016:0.00001222,(AFIS2098:0.00000182,AFIS1926:0.00011232):0.00004352[1.0000]):0.00051339[1.0000],(AFIS2351B:0.00082291,(((eAF1060:0.00063361,(AFIS1737:0.00054580,(eAF1700:0.00051764,C363:0.00059242):0.00004195[0.9700]):0.00002124[0.9100]):0.00002517[0.9100],(((eAF1018:0.00085187,NRZ-2018-300:0.00079464):0.00009290[0.9900],(((I-1-48-3:0.00021913,I-1-32-2:0.00005416):0.00026318[1.0000],(NRZ-2017-076:0.00024968,C178:0.00023586):0.00023436[1.0000]):0.00027050[1.0000],(L-3-11-2:0.00062022,((CAPA-A:0.00031247,C185:0.00014995):0.00029659[1.0000],(C361:0.00009170,C120:0.00007331):0.00044188[1.0000]):0.00013569[1.0000]):0.00004270[1.0000]):0.00008204[1.0000]):0.00004169[0.9900],((C109:0.00009836,(C141:0.00009568,C134:0.00009317):0.00000202[0.5800]):0.00078061[1.0000],(C175:0.00069331,(CM7555:0.00053677,((C183:0.00042159,(AFIS1457:0.00037183,A-2-48s-2:0.00040117):0.00012186[1.0000]):0.00001843[1.0000],((eAF1502:0.00044748,NRZ-2017-434:0.00049977):0.00012419[1.0000],(eAF1719:0.00042752,C182:0.00029689):0.00006675[0.9100]):0.00006208[1.0000]):0.00006396[0.9200]):0.00008774[1.0000]):0.00004820[0.6100]):0.00005376[0.9700]):0.00009303[0.9600]):0.00002013[0.6100],((((C52:0.00016683,C51:0.00017583):0.00030099[1.0000],((C145:0.00047646,((eAF1177:0.00038836,C184:0.00060707):0.00002827[0.8900],(eAF1619:0.00046103,AFIS1704:0.00142193):0.00006080[0.9200]):0.00004207[0.8100]):0.00001979[0.8000],((C128:0.00008141,(C137:0.00008007,C136:0.00007720):0.00000116[0.7100]):0.00053532[1.0000],(C154:0.00007089,(C146:0.00007022,(C148:0.00006916,(C153:0.00007179,(C152:0.00006749,C147:0.00007103):0.00000283[0.8000]):0.00000102[0.5900]):0.00000185[0.8400]):0.00000272[0.9300]):0.00041581[1.0000]):0.00009638[0.8900]):0.00002445[0.8000]):0.00005648[0.8400],((eAF1010:0.00046649,AFIS1499:0.00049694):0.00011261[1.0000],(((AFIS1938:0.00000000,AFIS1817:0.00014935):0.00036056[1.0000],(eAF1319:0.00022703,AFIS1541:0.00045801):0.00010223[1.0000]):0.00008024[1.0000],((eAF589:0.00045627,ATCC_204305:0.00038421):0.00008050[1.0000],((eAF010:0.00048143,AFIS1990:0.00056750):0.00002613[0.9900],(eAF1368:0.00057478,((AFIS1873:0.00005404,(eAF500:0.00005486,AFIS2202:0.00006090):0.00000650[1.0000]):0.00015069[1.0000],(eAF1428:0.00006781,(eAF1150:0.00007926,(eAF094:0.00005062,(eAF620:0.00007779,eAF015:0.00004517):0.00000403[0.7600]):0.00009772[1.0000]):0.00002749[1.0000]):0.00023466[1.0000]):0.00015259[1.0000]):0.00002229[0.9900]):0.00004227[1.0000]):0.00002314[0.9900]):0.00003403[0.9900]):0.00002959[0.9600]):0.00001144[0.6000],(((eAF647:0.00067290,eAF1113:0.00052659):0.00002084[0.9900],((AFIS2064:0.00092724,(eAF490:0.00008254,eAF325:0.00004549):0.00053212[1.0000]):0.00012599[1.0000],((DI_16-8:0.00032888,AFIS1484:0.00043353):0.00021389[1.0000],(eAF001:0.00053275,(AFIS1903:0.00007315,AFIS1898:0.00007980):0.00042109[1.0000]):0.00006090[1.0000]):0.00003072[1.0000]):0.00002348[0.1200]):0.00000895[0.0900],(((((eAF022:0.00064082,AFIS1876:0.00070462):0.00003270[0.5500],(CM5757:0.00057128,(eAF1154:0.00049353,(DI_15-95:0.00006234,DI_15-100:0.00005815):0.00024373[1.0000]):0.00015514[0.7100]):0.00007106[0.6400]):0.00002924[0.2700],((eAF1227:0.00056969,eAF1205:0.00045359):0.00007324[1.0000],(DI_15-117:0.00038948,(eAF735:0.00046074,((eAF549:0.00005924,eAF544:0.00004974):0.00038762[1.0000],((eAF1209:0.00012112,B11959:0.00017557):0.00020735[1.0000],(eAF021:0.00034258,AFIS1587:0.00036458):0.00005326[1.0000]):0.00005517[1.0000]):0.00008039[1.0000]):0.00004891[1.0000]):0.00003794[1.0000]):0.00005031[0.9800]):0.00000941[0.0400],((AFIS1516:0.00055950,(eAF586:0.00039321,(eAF514:0.00005555,(eAF610:0.00005812,(eAF237:0.00005587,(eAF477:0.00005635,eAF288:0.00005601):0.00000124[0.6400]):0.00000125[0.7700]):0.00000197[0.8400]):0.00027434[1.0000]):0.00015657[1.0000]):0.00017569[1.0000],((AFIS1527:0.00059542,((eAF584:0.00048041,(AFIS2413:0.00065287,(eAF406:0.00008497,B11965:0.00007620):0.00044115[1.0000]):0.00003199[1.0000]):0.00003485[0.6500],((eAF1083:0.00010150,AFIS2288:0.00014804):0.00032947[1.0000],(AFIS2487:0.00005675,(AFIS2503:0.00005399,AFIS1622:0.00007592):0.00000337[0.5100]):0.00047805[1.0000]):0.00005617[1.0000]):0.00006396[0.6500]):0.00002830[0.6000],((C77:0.00007919,C76:0.00007812):0.00061971[1.0000],(eAF090:0.00060120,((eAF170:0.00039627,(AFIS1492:0.00044281,(eAF1280:0.00009823,(eAF1592:0.00013080,(eAF146:0.00005110,(eAF623:0.00003855,(eAF006:0.00003266,(eAF152:0.00005152,eAF100:0.00005461):0.00002608[1.0000]):0.00000782[0.7300]):0.00002310[1.0000]):0.00006983[1.0000]):0.00001067[0.7100]):0.00032790[1.0000]):0.00001644[0.9900]):0.00011383[1.0000],((eAF770:0.00046606,(eAF113:0.00005846,eAF098:0.00006760):0.00041900[1.0000]):0.00005992[0.9700],((eAF158:0.00026367,eAF111:0.00023926):0.00030149[1.0000],(eAF154:0.00048044,(AFIS1511:0.00038953,((eAF1086:0.00036757,((eAF1606:0.00031956,(eAF272:0.00029793,(eAF1596:0.00007721,eAF1584:0.00009689):0.00022457[1.0000]):0.00005053[1.0000]):0.00007805[1.0000],(AFIS2062:0.00031175,(eAF105:0.00022690,(eAF790:0.00005670,eAF740:0.00005489):0.00016583[1.0000]):0.00014772[1.0000]):0.00006659[1.0000]):0.00004607[1.0000]):0.00001535[0.9500],((AFIS1522:0.00037560,(AFIS2275:0.00008693,AFIS1542:0.00006482):0.00027104[1.0000]):0.00005192[0.9900],((AFIS3199:0.00006750,AFIS3137:0.00005552):0.00031908[1.0000],((eAF091:0.00029530,eAF039:0.00032538):0.00008277[1.0000],(eAF043:0.00033961,(eAF147:0.00037238,AFIS1933:0.00030215):0.00003139[1.0000]):0.00003518[1.0000]):0.00001002[0.9900]):0.00001281[0.9900]):0.00005493[0.9900]):0.00003292[0.9700]):0.00001100[0.9700]):0.00003269[0.9700]):0.00001641[0.9700]):0.00003905[1.0000]):0.00002538[0.7400]):0.00001599[0.8000]):0.00003720[0.8000]):0.00002230[0.4900]):0.00001401[0.1900]):0.00001792[0.0400],((((AFIS2247:0.00011791,AFIS1786:0.00012288):0.00051568[1.0000],(C95:0.00060022,AFIS1489:0.00076949):0.00007043[0.9600]):0.00001798[0.7200],((DI_15-114:0.00049593,(AFIS1543:0.00046914,(eAF1196:0.00011711,eAF1175:0.00012225):0.00040591[1.0000]):0.00008101[1.0000]):0.00003576[0.6600],(((AFIS1415:0.00047141,(eAF1130:0.00012887,(eAF560:0.00006155,eAF554:0.00005676):0.00009580[1.0000]):0.00020962[1.0000]):0.00012497[1.0000],((eAF1178:0.00038751,(eAF1420:0.00008780,(eAF1416:0.00008391,eAF1392:0.00012569):0.00001323[0.7100]):0.00024851[1.0000]):0.00020048[1.0000],((DI_16-6:0.00001370,AFIS2567:0.00018086):0.00022436[1.0000],(AFIS1785:0.00009809,AFIS1526:0.00007699):0.00029286[1.0000]):0.00017001[0.7100]):0.00003585[0.7100]):0.00007973[0.7100],((AFIS1493:0.00050024,(CM7510:0.00077236,(AFIS1722:0.00049570,(AFIS2506:0.00036309,(C174:0.00006087,C173:0.00005843):0.00024416[1.0000]):0.00008048[1.0000]):0.00005789[1.0000]):0.00002993[1.0000]):0.00002026[0.9600],((((eAF1461:0.00050489,eAF1110:0.00058121):0.00009756[1.0000],(eAF1125:0.00053056,(eAF223:0.00009601,eAF177:0.00005940):0.00038782[1.0000]):0.00016277[1.0000]):0.00001122[0.6200],((eAF365:0.00034702,(F17764:0.00036255,D-2-15L-3:0.00037863):0.00004291[1.0000]):0.00007517[1.0000],(AFIS2063:0.00047375,(AFIS1608:0.00043848,((eAF1349:0.00017001,DI_15-98:0.00003182):0.00013166[1.0000],(AF41:0.00005672,(F12219:0.00006086,AF72:0.00005621):0.00000576[1.0000]):0.00021574[1.0000]):0.00006833[1.0000]):0.00005501[1.0000]):0.00009739[1.0000]):0.00006005[1.0000]):0.00002725[0.6200],(((B11969:0.00049432,(AFIS1458:0.00042871,(AFIS1599:0.00039590,(DI_16-9:0.00023074,C166:0.00050600):0.00004830[1.0000]):0.00004582[1.0000]):0.00006908[1.0000]):0.00003963[0.9300],((eAF1085:0.00043911,(C39:0.00024984,(C113:0.00038593,(C81:0.00012419,AFIS1613:0.00016693):0.00017824[1.0000]):0.00011756[1.0000]):0.00005147[1.0000]):0.00012292[1.0000],((C180:0.00011213,C127:0.00010120):0.00030447[1.0000],(A1163-Bowyer:0.00014697,((A1163-akuBKU80:0.00009573,A1163-ICIII:0.00008074):0.00004655[1.0000],(C167:0.00009299,(C190:0.00007659,C138:0.00007912):0.00000890[1.0000]):0.00001331[1.0000]):0.00001077[1.0000]):0.00030180[1.0000]):0.00005840[1.0000]):0.00008338[1.0000]):0.00000061[0.2700],(DI_15-118:0.00045382,(((eAF587:0.00033085,eAF155:0.00033100):0.00008828[1.0000],(C272:0.00038251,C164:0.00043635):0.00008277[1.0000]):0.00003111[0.4700],((CM3248:0.00041819,((C45:0.00010336,(C47:0.00006824,C46:0.00006151):0.00003572[1.0000]):0.00002484[1.0000],(C44:0.00006077,(C43:0.00005906,(C42:0.00005705,(C96:0.00006730,C48:0.00005900):0.00000384[0.9800]):0.00000418[0.9600]):0.00000207[0.8900]):0.00006127[1.0000]):0.00030250[1.0000]):0.00007435[0.9600],(F20140:0.00043065,((CNM-CM8689:0.00039105,(C275:0.00007026,C191:0.00012055):0.00043471[1.0000]):0.00001989[0.9100],(F18454:0.00037233,((F18149:0.00005549,F16134:0.00010907):0.00021480[1.0000],(NRZ-2017-346:0.00033756,(C130:0.00006141,(C132:0.00006184,(C135:0.00006010,C131:0.00006292):0.00000166[0.8900]):0.00000259[0.9800]):0.00014951[1.0000]):0.00008190[1.0000]):0.00007972[1.0000]):0.00003252[1.0000]):0.00002324[0.9100]):0.00002278[0.4700]):0.00001664[0.4700]):0.00003009[0.8900]):0.00003708[0.9300]):0.00003784[0.9700]):0.00001769[0.1900]):0.00003818[0.2500]):0.00002167[0.0800]):0.00000540[0.0000]):0.00000316[0.0000],((CM6458:0.00080033,(eAF1547:0.00065334,AFIS1820:0.00070999):0.00024509[1.0000]):0.00003196[0.1100],(((((eAF743:0.00070135,(eAF768:0.00066222,eAF749:0.00057148):0.00004170[1.0000]):0.00008312[1.0000],((eAF776:0.00006465,eAF379:0.00006530):0.00040729[1.0000],(eAF061:0.00005729,AFIS1456:0.00006112):0.00039211[1.0000]):0.00015656[1.0000]):0.00004518[0.7400],(((eAF1267:0.00013790,eAF1145:0.00008347):0.00043144[1.0000],(eAF116:0.00006896,eAF081:0.00006645):0.00074790[1.0000]):0.00002377[0.6500],((DI_15-107:0.00035469,(AF90:0.00013054,(C67:0.00007582,(C50:0.00006358,C49:0.00005765):0.00001437[1.0000]):0.00000443[0.5400]):0.00031515[1.0000]):0.00014830[0.8400],((eAF263:0.00004423,(eAF621:0.00007890,eAF265:0.00003821):0.00001221[1.0000]):0.00025760[1.0000],(eAF1306:0.00010501,(eAF792:0.00005730,(eAF773:0.00005914,AFIS2211:0.00006478):0.00000410[0.7500]):0.00007904[1.0000]):0.00022641[1.0000]):0.00016574[0.8400]):0.00010940[0.8400]):0.00004850[0.7500]):0.00001314[0.1600],(((DI_15-99:0.00042094,AFIS1886:0.00062308):0.00017737[1.0000],((DI_15-111:0.00058718,(eAF625:0.00044971,eAF591:0.00055864):0.00009371[1.0000]):0.00004053[1.0000],(eAF1153:0.00041223,(C170:0.00007450,C169:0.00007093):0.00033472[1.0000]):0.00020973[1.0000]):0.00002300[1.0000]):0.00003937[0.9100],(((eAF144:0.00073034,(AFIS2566:0.00074373,A-3-37s-1:0.00062173):0.00004339[1.0000]):0.00006014[1.0000],(DI_15-97:0.00063178,(eAF148:0.00066914,(eAF1107:0.00048991,(eAF1478:0.00015828,eAF076:0.00015822):0.00042054[1.0000]):0.00015300[1.0000]):0.00006821[1.0000]):0.00008893[1.0000]):0.00001173[0.1700],((((AFIS1659:0.00045126,(AFIS2231:0.00008322,AFIS1663:0.00006668):0.00044448[1.0000]):0.00022287[1.0000],((eAF294:0.00057801,(AFIS2574:0.00055419,(eAF777:0.00021417,DI_15-110:0.00007661):0.00026986[1.0000]):0.00010072[1.0000]):0.00004058[1.0000],((F17999:0.00048179,F14403:0.00039537):0.00009506[1.0000],((AFIS1857:0.00006352,AFIS1782:0.00006403):0.00007970[1.0000],(AFIS1775:0.00005937,AFIS1460:0.00006245):0.00006410[1.0000]):0.00035774[1.0000]):0.00013181[1.0000]):0.00005593[1.0000]):0.00002193[0.9500],((eAF1426:0.00052487,(AFIS1501:0.00051179,((AFIS1946:0.00007790,AFIS1861:0.00007386):0.00028316[1.0000],(eAF1376:0.00010328,(eAF122:0.00005477,AFIS1417:0.00008213):0.00011888[1.0000]):0.00024128[1.0000]):0.00009617[1.0000]):0.00004781[1.0000]):0.00007636[1.0000],((eAF1068:0.00016656,(AFIS1843:0.00008892,(eAF153:0.00009089,eAF067:0.00008776):0.00000316[0.7000]):0.00010130[1.0000]):0.00050413[1.0000],(AFIS1874:0.00007282,(AFIS1885:0.00007362,(AFIS2194:0.00006753,AFIS1635:0.00006608):0.00000578[1.0000]):0.00000226[0.9500]):0.00045478[1.0000]):0.00009724[1.0000]):0.00002959[1.0000]):0.00001835[0.9500],((eAF321:0.00064078,((AFIS1948:0.00007621,AFIS1866:0.00007959):0.00055457[1.0000],(AFIS2546:0.00064106,AFIS1661:0.00062152):0.00001274[0.9900]):0.00009837[1.0000]):0.00009326[0.7200],((eAF1114:0.00068914,((DI_15-103:0.00037569,AFIS1623:0.00072580):0.00003309[1.0000],(eAF1361:0.00011585,(eAF1659:0.00018728,eAF077:0.00013509):0.00002181[1.0000]):0.00057526[1.0000]):0.00007458[1.0000]):0.00003114[0.8100],((C-1-31s-1:0.00073372,((NRZ-2018-313:0.00074480,((NRZ-2018-646:0.00060688,(F17729W:0.00007006,(F17729:0.00006901,F14513G:0.00007276):0.00000671[1.0000]):0.00042432[1.0000]):0.00003587[1.0000],((CM6126:0.00056932,CM237:0.00054140):0.00004084[1.0000],((C126:0.00009139,(C140:0.00009466,C124:0.00008875):0.00000170[0.4800]):0.00040944[1.0000],(C71:0.00007889,(C72:0.00007398,(C57:0.00008439,C56:0.00007999):0.00002935[1.0000]):0.00000583[0.6400]):0.00039206[1.0000]):0.00002588[1.0000]):0.00007224[1.0000]):0.00007825[1.0000]):0.00010478[0.5900],((eAF1215:0.00042897,(eAF1030:0.00058098,(H-1-29-2:0.00030552,((L-3-7-1:0.00005924,C117:0.00020234):0.00017164[1.0000],(CAPA-B:0.00054249,((C345:0.00037184,C343:0.00036913):0.00009050[1.0000],((NRZ-2017-214:0.00037207,(NRZ-2016-342:0.00031873,(H-1-15-2:0.00007355):0.00012528[1.0000]):0.00003487[1.0000]):0.00005584[1.0000],(DI_16-5:0.00013110,(E-1-37L-2:0.00019605,(C129:0.00008290,(C187:0.00008445,C139:0.00008246):0.00000212[0.9200]):0.00012093[1.0000]):0.00008206[1.0000]):0.00007659[1.0000]):0.00001984[0.9800]):0.00002671[1.0000]):0.00003678[1.0000]):0.00003553[1.0000]):0.00010616[1.0000]):0.00001862[0.8700]):0.00012352[0.8700],(NRZ-2018-539:0.00046276,((C179:0.00011734,(F18329:0.00005853,D17:0.00006611):0.00008109[1.0000]):0.00000395[0.9400],(V157-48:0.00009220,(V157-47:0.00045267,((V157-59:0.00006184,(V130-14:0.00006239,(V157-61:0.00005101,(V130-54:0.00003639,V130-18:0.00004314):0.00003183[1.0000]):0.00000810[1.0000]):0.00000585[1.0000]):0.00001018[1.0000],(V157-60:0.00006634,(V130-15:0.00006722,(V157-40:0.00007796,(V157-62:0.00006423,(V157-80:0.00006162,V157-39:0.00006335):0.00000544[1.0000]):0.00000225[0.5700]):0.00000276[0.5600]):0.00000408[1.0000]):0.00000632[1.0000]):0.00003585[1.0000]):0.00001191[0.9900]):0.00002100[0.9900]):0.00029641[1.0000]):0.00024075[1.0000]):0.00001481[0.8600]):0.00006442[0.3200]):0.00003099[0.1400],((eAF335:0.00006911,eAF072:0.00006557):0.00053702[1.0000],(AFIS1662:0.00069067,(AFIS1828:0.00084880,(eAF1510:0.00074416,(((NRZ-2018-290:0.00110698,(C54:0.00046942,((C367:0.00053387,(K-1-18L-3:0.00015425,C34:0.00013786):0.00052232[1.0000]):0.00015021[0.4900],(L-3-21-3:0.00047914,(AFIS3129:0.00035164,(C55:0.00008893,C53:0.00008412):0.00053000[1.0000]):0.00010630[0.4900]):0.00009151[0.4900]):0.00002335[0.4900]):0.00010605[0.5800]):0.00006887[0.4000],((C344:0.00069640,AFIS1517:0.00063277):0.00002495[0.6800],((F20063:0.00083372,((C41:0.00007489,C40:0.00007893):0.00029577[1.0000],(C181:0.00012003,C165:0.00009859):0.00021011[1.0000]):0.00011076[1.0000]):0.00013281[1.0000],(CAPA-C:0.00082398,((C74:0.00007809,C73:0.00007204):0.00033351[1.0000],((F18085:0.00006158,F16311:0.00006491):0.00005053[1.0000],(C176:0.00009554,(C172:0.00007218,C168:0.00006783):0.00001835[1.0000]):0.00001591[1.0000]):0.00043943[1.0000]):0.00007308[1.0000]):0.00002732[0.8700]):0.00004014[0.8700]):0.00003743[0.6800]):0.00003661[0.3200],((eAF645:0.00071885,AFIS1821:0.00078578):0.00001077[0.8700],(((eAF1305:0.00022819,DI_16-7:0.00007067):0.00032376[1.0000],(AFIS1927:0.00044082,(DI_15-109:0.00003458,(AFIS1845:0.00006850,AFIS1784:0.00006102):0.00012386[1.0000]):0.00019566[1.0000]):0.00017406[1.0000]):0.00002366[1.0000],((C189:0.00062517,AFIS1867:0.00063332):0.00003212[0.9700],(((AFIS1636:0.00053480,AFIS1588:0.00053260):0.00004417[0.9700],(AFIS1893:0.00039553,(DI_15-120:0.00008680,(AFIS2193:0.00007272,AFIS1827:0.00007153):0.00010947[1.0000]):0.00021568[1.0000]):0.00018043[1.0000]):0.00005862[0.9700],((DI_15-115:0.00041724,AFIS1842:0.00051717):0.00008854[1.0000],(AFIS2394:0.00065248,(((DI_15-108:0.00030190,AFIS1892:0.00047209):0.00007066[1.0000],(C37:0.00047584,(C346:0.00044160,((C-1-77s-2:0.00036472,(NRZ-2017-039:0.00014313,C118:0.00013303):0.00026047[1.0000]):0.00006627[1.0000],(eAF624:0.00043030,(C222:0.00024791,AFIS1703:0.00027637):0.00012643[1.0000]):0.00001287[0.9900]):0.00003335[1.0000]):0.00001809[1.0000]):0.00004218[1.0000]):0.00003476[1.0000],((NRZ-2015-218:0.00044520,(eAF1683:0.00050414,eAF1490:0.00036156):0.00013804[1.0000]):0.00008312[0.8300],((AFIS2244:0.00049312,AFIS1433:0.00054130):0.00015849[1.0000],(eAF1508:0.00045548,((eAF227:0.00035167,AFIS1652:0.00038003):0.00003131[1.0000],(AFIS1889:0.00031884,((AFIS3092:0.00007913,AFIS1904:0.00009568):0.00022887[1.0000],(AFIS1461:0.00032227,(eAF1615:0.00026464,(AFIS2241:0.00023336,AFIS1777:0.00014768):0.00007493[1.0000]):0.00009849[1.0000]):0.00003825[1.0000]):0.00001698[1.0000]):0.00008531[1.0000]):0.00002890[0.8100]):0.00008901[1.0000]):0.00006965[0.8300]):0.00002374[0.8300]):0.00003809[1.0000]):0.00001494[0.4400]):0.00005387[0.5900]):0.00001691[0.5300]):0.00002642[0.5600]):0.00003541[0.5600]):0.00003956[0.5900]):0.00002523[0.3000]):0.00002053[0.2700]):0.00001272[0.1400]):0.00002577[0.1400]):0.00001262[0.1000]):0.00004142[0.3000]):0.00001523[0.2600]):0.00001228[0.2900]):0.00000975[0.2900]):0.00001815[0.0300]):0.00002154[0.0300]):0.00001241[0.0100],(eAF1245:0.00069883,(((B11930:0.00006542,(B11957:0.00006409,(B11943:0.00005859,(B11978:0.00005500,(B11982:0.00005888,B11927:0.00005460):0.00000546[1.0000]):0.00000589[1.0000]):0.00000697[1.0000]):0.00000468[1.0000]):0.00091410[1.0000],(eAF1570:0.00056381,(eAF1465:0.00009054,(eAF1457:0.00009580,(eAF1572:0.00009211,(eAF1666:0.00008426,(eAF1649:0.00011145,(eAF1664:0.00008996,eAF1580:0.00007439):0.00000859[1.0000]):0.00001214[1.0000]):0.00001676[1.0000]):0.00001423[1.0000]):0.00000529[0.9600]):0.00038653[1.0000]):0.00030058[1.0000]):0.00003989[0.1700],((NRZ-2017-362:0.00063226,L-2-11-4:0.00054448):0.00007812[1.0000],((eAF1014:0.00047100,eAF1001:0.00065691):0.00065858[1.0000],(((eAF1447:0.00010057,(eAF1453:0.00011252,(eAF1442:0.00010443,(eAF1448:0.00010890,(eAF1444:0.00011501,eAF1436:0.00012245):0.00001796[1.0000]):0.00001627[1.0000]):0.00001006[0.9000]):0.00001916[1.0000]):0.00152591[1.0000],((eAF1673:0.00073839,eAF1454:0.00060215):0.00026869[1.0000],(eAF1438:0.00075326,(TP32:0.00115860,(eAF1449:0.00039190,(eAF1350:0.00032327,((eAF1011:0.00019604,((eAF1090:0.00003964,CM3720:0.00013227):0.00015019[1.0000],(CM7560:0.00015223,CM2495:0.00000000):0.00015390[1.0000]):0.00001517[0.6700]):0.00005019[0.9800],(eAF1433:0.00024540,(eAF1003:0.00016164,(eAF1434:0.00017477,(eAF1006:0.00018894,(eAF1015:0.00014222,((eAF1638:0.00016518,(eAF1650:0.00020053,(eAF1560:0.00024770,eAF1482:0.00016372):0.00003185[1.0000]):0.00000291[0.5500]):0.00004784[0.7200],(eAF1023:0.00018738,((eAF1546:0.00026790,eAF1432:0.00000920):0.00005966[0.6300],(CM3262:0.00020130,((CM3249b:0.00000610,CM3249:0.00009230):0.00012124[1.0000],((F15927:0.00023745,CM4946:0.00021761):0.00001376[1.0000],(CM4602:0.00015714,(CM2730:0.00010445,(NRZ-2017-040:0.00016242,(CM7570:0.00015860,CM2733:0.00000591):0.00003353[1.0000]):0.00002711[1.0000]):0.00004923[1.0000]):0.00003015[1.0000]):0.00003710[1.0000]):0.00000877[0.5900]):0.00001344[0.4000]):0.00000636[0.4000]):0.00001566[0.4400]):0.00003177[0.8700]):0.00000998[0.6200]):0.00001880[0.8700]):0.00002603[1.0000]):0.00002700[0.9500]):0.00001721[0.5600]):0.00015152[1.0000]):0.00026045[1.0000]):0.00024794[1.0000]):0.00053701[1.0000]):0.00109191[1.0000]):0.00094376[1.0000]):0.00053335[1.0000],(eAF1530:0.00099096,((NRZ-2014-065:0.00066078,(DI_15-96:0.00047551,(CNM-CM8057:0.00013374,(C91:0.00005546,(C87:0.00004725,(eAF513:0.00017390,eAF233:0.00000000):0.00008648[1.0000]):0.00001532[0.9900]):0.00003319[1.0000]):0.00025440[1.0000]):0.00007970[1.0000]):0.00019753[1.0000],(((eAF1718:0.00089996,(C58:0.00006799,(C61:0.00006804,(C60:0.00006681,(C62:0.00006742,(C63:0.00006740,C59:0.00006776):0.00000092[0.4100]):0.00000243[0.9600]):0.00000339[0.9800]):0.00000543[1.0000]):0.00081742[1.0000]):0.00004005[0.6300],(((eAF537:0.00019702,B11971:0.00036498):0.00005727[1.0000],(B11951:0.00008402,B11928:0.00007812):0.00039483[1.0000]):0.00081804[1.0000],(D-2-32L-1:0.00071790,(C26:0.00048265,(B-1-46-5:0.00012750,(C188:0.00005096,(C162:0.00007481,(C163:0.00007631,C121:0.00007245):0.00000258[0.6100]):0.00002887[1.0000]):0.00004365[1.0000]):0.00030703[1.0000]):0.00020877[1.0000]):0.00018265[1.0000]):0.00014051[1.0000]):0.00001665[0.4700],(((C111:0.00045770,(C341:0.00036569,(C171:0.00010143,(12-7505220:0.00015364,(C149:0.00007985,(C151:0.00008059,C150:0.00008272):0.00000092[0.6800]):0.00001469[1.0000]):0.00001712[1.0000]):0.00021825[1.0000]):0.00033028[1.0000]):0.00035099[1.0000],(((C122:0.00008769,C107:0.00008849):0.00042588[1.0000],(C12:0.00009608,(C78:0.00008318,(C104:0.00008361,(C114:0.00008975,(C357:0.00007570,(C355:0.00007641,C354:0.00007152):0.00000254[0.5200]):0.00002276[1.0000]):0.00000704[0.9700]):0.00002036[1.0000]):0.00002084[1.0000]):0.00047114[1.0000]):0.00019375[1.0000],(((C161:0.00008259,C115:0.00008189):0.00068797[1.0000],(RSF2S8:0.00016013,C103:0.00014489):0.00048077[1.0000]):0.00014436[0.8900],(NRZ-2018-529:0.00068850,(NRZ-2017-381:0.00069543,(C24:0.00010471,(C18:0.00011228,(C31:0.00011406,(C16:0.00012122,(C17:0.00011714,((C119:0.00008817,C108:0.00009193):0.00003727[1.0000],(C33:0.00009183,(C1:0.00008938,((C123:0.00008955,(C21:0.00009302,(C143:0.00008800,C112:0.00009411):0.00000336[0.8000]):0.00000196[0.2500]):0.00000252[0.2000],((C133:0.00008948,C125:0.00008803):0.00000148[0.3200],((C70:0.00008835,C68:0.00008273):0.00000422[0.7100],(C8:0.00008726,((C100:0.00009166,(C84:0.00008384,C69:0.00008606):0.00000361[0.1500]):0.00000151[0.0500],(C3:0.00008493,((C32:0.00009107,C110:0.00008452):0.00000094[0.4700],(C5:0.00007975,(C20:0.00008406,(C23:0.00008115,(C22:0.00008348,(C83:0.00007582,C368:0.00008755):0.00000347[0.6500]):0.00000531[1.0000]):0.00000398[0.3600]):0.00000235[0.1800]):0.00000174[0.0700]):0.00000201[0.1400]):0.00000198[0.1000]):0.00000042[0.0400]):0.00000150[0.0500]):0.00000252[0.1900]):0.00000129[0.0900]):0.00000059[0.2300]):0.00000144[0.4700]):0.00001240[1.0000]):0.00000822[0.9300]):0.00004954[1.0000]):0.00001281[1.0000]):0.00000413[0.9200]):0.00002061[1.0000]):0.00023446[1.0000]):0.00008111[0.8900]):0.00006431[0.8900]):0.00002297[0.8900]):0.00008237[1.0000]):0.00006233[0.9400],(C106:0.00076875,((DI_15-116:0.00039744,(DI_15-102:0.00033899,AFIS2001:0.00052755):0.00005476[1.0000]):0.00021344[1.0000],(AFIS2768:0.00077156,(((CM5419:0.00062722,CM2141:0.00080090):0.00034760[1.0000],((eAF1555:0.00009104,eAF1548:0.00008366):0.00040845[1.0000],(eAF1519:0.00029232,(eAF1500:0.00035721,(eAF1515:0.00017195,(eAF1525:0.00017091,(eAF1529:0.00011567,eAF1528:0.00009146):0.00011548[1.0000]):0.00001425[1.0000]):0.00013562[1.0000]):0.00007354[1.0000]):0.00028556[1.0000]):0.00019905[0.6600]):0.00010877[0.0900],(((eAF1470:0.00057984,eAF1460:0.00049915):0.00004670[1.0000],(eAF1685:0.00065516,((eAF234:0.00043913,DI_15-106:0.00043220):0.00001666[1.0000],(eAF1703:0.00054086,(eAF1459:0.00037645,((eAF222:0.00022290,eAF1665:0.00020326):0.00023903[1.0000],(eAF1535:0.00013912,eAF1458:0.00008909):0.00022966[1.0000]):0.00016966[1.0000]):0.00009935[1.0000]):0.00006957[0.9900]):0.00003430[0.4100]):0.00006326[0.4100]):0.00008950[0.1200],((C365:0.00039760,C2:0.00047851):0.00016466[1.0000],((C92:0.00070913,(eAF1667:0.00047392,(((eAF1670:0.00013108,eAF1668:0.00009955):0.00004089[1.0000],(C14:0.00006821,(C29:0.00014092,C15:0.00003468):0.00002605[1.0000]):0.00004115[1.0000]):0.00030849[1.0000],(C10:0.00046705,(Afu343P11:0.00018019,(Afu257E11:0.00005360,(Afu59112:0.00005688,(Afu104209:0.00005487,(Afu94209:0.00005008,Afu124E11:0.00005546):0.00000218[0.8400]):0.00000538[0.8600]):0.00000141[0.7400]):0.00023184[1.0000]):0.00026535[1.0000]):0.00013771[1.0000]):0.00005977[1.0000]):0.00002629[1.0000]):0.00003090[0.8900],((C89:0.00046122,(C93:0.00023398,(C360:0.00006143,C358:0.00006370):0.00027030[1.0000]):0.00028403[1.0000]):0.00007854[0.4600],(((C144:0.00055775,((F-1-42-2:0.00023284,CAPA-D:0.00022902):0.00028271[1.0000],(B6687:0.00005571,B5603:0.00006956):0.00036773[1.0000]):0.00015022[1.0000]):0.00005153[0.7100],(08-19-02-46:0.00058247,(A-3-46s-1:0.00051504,(08-19-02-10:0.00042320,(12-7505446:0.00049231,(C160:0.00007315,C159:0.00007246):0.00038680[1.0000]):0.00008007[1.0000]):0.00003793[1.0000]):0.00004229[0.9800]):0.00003031[0.7100]):0.00006653[0.7100],((AFIS2277:0.00067737,(C66:0.00007227,(C64:0.00006970,(C75:0.00007456,C65:0.00006750):0.00000380[0.7600]):0.00000596[1.0000]):0.00049662[1.0000]):0.00007235[1.0000],(((C88:0.00044257,08-31-08-91:0.00032196):0.00031428[1.0000],(eAF1467:0.00050296,((C30:0.00012066,(C6:0.00005287,(C85:0.00008285,(C80:0.00002960,(C356:0.00015627,C342:0.00000000):0.00004031[0.9400]):0.00001862[1.0000]):0.00000891[1.0000]):0.00008629[1.0000]):0.00024702[1.0000],((I-1-12-1:0.00012809,(NRZ-2016-121:0.00008526,C-1-67s-1:0.00008250):0.00005029[1.0000]):0.00027284[1.0000],((08-36-03-25:0.00043742,08-12-12-13:0.00029047):0.00008634[1.0000],(C27:0.00022676,((eAF1669:0.00013631,(eAF1472:0.00010745,eAF1469:0.00010071):0.00000592[0.9300]):0.00020796[1.0000],(eAF1576:0.00032141,((C99:0.00007432,C359:0.00013132):0.00007385[1.0000],(C157:0.00007180,(C156:0.00007278,(C158:0.00006972,C155:0.00007437):0.00000293[0.9600]):0.00000346[0.9900]):0.00015313[1.0000]):0.00003633[1.0000]):0.00010035[1.0000]):0.00002227[1.0000]):0.00007184[1.0000]):0.00004066[1.0000]):0.00000481[0.5300]):0.00006337[1.0000]):0.00001123[0.6100]):0.00004347[0.6200],(C79:0.00053965,(eAF1520:0.00052154,(eAF095:0.00060532,((C36:0.00007947,(C35:0.00006487,(F12636:0.00019641,C38:0.00004471):0.00008162[1.0000]):0.00002417[1.0000]):0.00027820[1.0000],(F13619:0.00066615,((((C246:0.00008008,C221:0.00006581):0.00012192[1.0000],(F13952:0.00006157,(F13535:0.00006691,F12041:0.00006106):0.00000303[0.7100]):0.00016106[1.0000]):0.00010979[1.0000],(C186:0.00030201,((K-1-8L-1:0.00041805,ATCC_46645:0.00049677):0.00002917[1.0000],((F17582:0.00036118,(C362:0.00039659,(F15390:0.00006867,F14946G:0.00007673):0.00034616[1.0000]):0.00003067[1.0000]):0.00002138[1.0000],((C19:0.00007219,C11:0.00007796):0.00025249[1.0000],(C220:0.00024473,(F5211G:0.00025571,F21572:0.00026408):0.00008174[1.0000]):0.00003738[0.8400]):0.00005492[1.0000]):0.00000508[0.8200]):0.00004597[1.0000]):0.00003737[0.9500]):0.00004169[0.9500],(C142:0.00052385,(C177:0.00028638,(C223:0.00027949,(C13:0.00044353,((C25:0.00007450,(eAF1504:0.00013662,(F16216:0.00007691,(C82:0.00003660,(C7:0.00011036,C105:0.00004472):0.00004100[1.0000]):0.00004611[1.0000]):0.00001629[1.0000]):0.00006299[1.0000]):0.00003694[1.0000],(CNM-CM8714:0.00027035,(C28:0.00012207,(eAF1468:0.00015171,(C364:0.00011010,((C86:0.00009716,C4:0.00009468):0.00000710[0.9500],(C369:0.00006160,C366:0.00006921):0.00003319[1.0000]):0.00001748[0.9600]):0.00002413[1.0000]):0.00005048[1.0000]):0.00009002[1.0000]):0.00008804[1.0000]):0.00004006[1.0000]):0.00004151[1.0000]):0.00002046[0.9500]):0.00003792[0.9500]):0.00001964[0.9500]):0.00001111[0.9500]):0.00003991[1.0000]):0.00002315[0.9400]):0.00002601[0.7000]):0.00000782[0.5000]):0.00003166[0.5000]):0.00005036[0.6100]):0.00005366[0.5000]):0.00003212[0.2300]):0.00005851[0.0900]):0.00002809[0.0800]):0.00005927[0.0800]):0.00002238[0.0900]):0.00004744[0.6300]):0.00005791[0.7300]):0.00003199[0.4900]):0.00015208[0.7100]):0.00003573[0.7100]):0.00007514[0.6800]):0.00005749[0.6300]):0.00005578[0.9400]):0.00009909[0.6500]):0.00002062[0.3100]):0.00009068[0.3300]):0.00005487[0.1700]):0.00001020[0.0500]):0.00001009[0.0000]):0.00001678[0.0000]):0.00000702[0.0000]):0.00001685[0.0400]):0.00002212[0.4400]):0.00000629[0.4400]):0.00009781[1.0000]):0.00012040[1.0000]):0.00008088[0.7600]):0.00016589[1.0000]):0.00017061[1.0000]):0.00042369[1.0000]):0.00007665[1.0000]):0.00020914[1.0000]):0.00020060[1.0000]):0.00000984[1.0000]):0.00000004[0.5800]):0);
