# Supplementary material for: Elevated mutation rates in multi-azole resistant Aspergillus fumigatus drive rapid evolution of antifungal resistance
Source: Nat Commun. 2024 Dec 16;15:10654. doi: 10.1038/s41467-024-54568-5 (PMC11649685; doi:10.1038/s41467-024-54568-5)
Supplement: Supplementary file 8 — Source Data [file 41467_2024_54568_MOESM8_ESM.zip › Source_data.xlsx]

## Sheet: Figure 1abc
Figure 1 a
	msh2-E812G	msh2-WT
clade a	13	110
clade b	0	95
Figure 1 b
	msh6-G233A	msh6-WT
clade a	105	18
clade b	3	93
Figure 1 c
	pms1-E444G	pms1-WT
clade_a	32	91
clade_b	3	92

## Sheet: Figure 2b
strain	experiment	mutation_rate	lower_95CI	upper_95CI	transformant
MFIG001	1	2.42394289948196e-10	8.07980971472288e-11	8.78794563665585e-10	1
MFIG001	2	2.34881663659449e-10	7.03597075990153e-11	5.05016235208206e-10	1
MFIG001	3	3.58585145093695e-10	7.24685268736767e-11	6.9677562919613e-10	1
delta_msh2	1	2.03608857711098e-08	1.09487470409506e-08	2.97730245012691e-08	1
delta_msh2	2	7.50687965819104e-09	5.49170869631411e-09	9.52205062006798e-09	1
delta_msh2	3	4.09967083003368e-08	2.8701297140597e-08	5.32921194600766e-08	1
delta_msh2	4	1.83081881719996e-08	8.01676416649205e-09	2.85996121775072e-08	1
delta_msh6	1	8.80063634199608e-09	5.12222316850652e-09	1.24790495154856e-08	1
delta_msh6	2	1.13726484185413e-08	5.52868961952951e-09	1.7216607217553e-08	1
delta_msh6	3	3.32166923857002e-09	2.13472890491818e-09	4.50860957222185e-09	1
delta_msh6	4	1.20943459853516e-08	4.85277734545927e-09	1.9335914625244e-08	1
delta_pms1	1	2.62602838767729e-08	1.52942086021234e-08	3.72263591514224e-08	1
delta_pms1	2	3.55574010923706e-08	2.39084215559892e-08	4.72063806287521e-08	1
delta_pms1	3	5.01649779685968e-08	2.8287275143384e-08	7.20426807938097e-08	1
delta_pms1	4	5.47223798831645e-08	2.39760604386705e-08	8.54686993276585e-08	1
MFIG001	5	1.12563077322838e-10	5.04159844575613e-11	2.65109690238986e-10	1
delta_msh2	5	2.29386528673822e-08	1.12606099932667e-08	3.46166957414977e-08	2
delta_msh6	5	1.30326946921157e-08	6.41626404644439e-09	1.9649125337787e-08	2
delta_pms1	5	4.1327532957412e-08	2.17200774575999e-08	6.09349884572241e-08	2

## Sheet: Figure 2c
media	strain	repliate	selection	concentration	days.post.inoculation	colonies	density.plated	experiment
ACM	MFIG001	1	olorofim	0.5	2	1	8.31089e+08	1
ACM	MFIG001	2	olorofim	0.5	2	1	9.04756e+08	1
ACM	MFIG001	3	olorofim	0.5	2	1	8.83756e+08	1
ACM	MFIG001	4	olorofim	0.5	2	1	9.25089e+08	1
ACM	MFIG001	5	olorofim	0.5	2	1	9.52423e+08	1
ACM	MFIG001	6	olorofim	0.5	2	2	977333894	1
ACM	delta_MSH2	1	olorofim	0.5	2	45	1029422764	1
ACM	delta_MSH2	2	olorofim	0.5	2	42	1002422764	1
ACM	delta_MSH2	3	olorofim	0.5	2	18	7.20756e+08	1
ACM	delta_MSH2	4	olorofim	0.5	2	31	8.17089e+08	1
ACM	delta_MSH2	5	olorofim	0.5	2	21	1049422764	1
ACM	delta_MSH2	6	olorofim	0.5	2	35	1019422764	1
ACM	delta_PMS1	1	olorofim	0.5	2	45	9.10423e+08	1
ACM	delta_PMS1	2	olorofim	0.5	2	253	8.41756e+08	1
ACM	delta_PMS1	3	olorofim	0.5	2	313	1033089431	1
ACM	delta_PMS1	4	olorofim	0.5	2	34	1211422764	1
ACM	delta_PMS1	5	olorofim	0.5	2	17	1015264929	1
ACM	delta_PMS1	6	olorofim	0.5	2	44	1089402860	1
ACM	delta_MSH6	1	olorofim	0.5	3	60	1662416667	1
ACM	delta_MSH6	2	olorofim	0.5	3	0	4.16667e+06	1
ACM	delta_MSH6	3	olorofim	0.5	3	90	1321166667	1
ACM	delta_MSH6	4	olorofim	0.5	3	43	1625666667	1
ACM	delta_MSH6	5	olorofim	0.5	3	57	1889658120	1
ACM	delta_MSH6	6	olorofim	0.5	3	163	8.87417e+08	1

## Sheet: Figure 2d
media	strain	repliate	selection	concentration	days post inoculation	colonies	density plated
ACM	MFIG001	1	itraconazole	8	4	1	1516322976
ACM	MFIG001	2	itraconazole	8	4	20	9.95201e+08
ACM	MFIG001	3	itraconazole	8	4	9	8.62577e+08
ACM	MFIG001	4	itraconazole	8	4	7	1281646489
ACM	MFIG001	5	itraconazole	8	4	3	1296217918
ACM	MFIG001	6	itraconazole	8	4	2	9.87283e+08
ACM	delta_MSH2	1	itraconazole	8	4	392	1114789346
ACM	delta_MSH2	2	itraconazole	8	4	592	1154503632
ACM	delta_MSH2	3	itraconazole	8	4	420	1087932203
ACM	delta_MSH2	4	itraconazole	8	4	452	9.33646e+08
ACM	delta_MSH2	5	itraconazole	8	4	352	9.85361e+08
ACM	delta_MSH2	6	itraconazole	8	4	1372	1300224327
ACM	delta_PMS1	1	itraconazole	8	4	1992	1282503632
ACM	delta_PMS1	2	itraconazole	8	4	1104	1124047856
ACM	delta_PMS1	3	itraconazole	8	4	1680	1149360775
ACM	delta_PMS1	4	itraconazole	8	4	1888	1183360775
ACM	delta_PMS1	5	itraconazole	8	4	1696	1280812562
ACM	delta_PMS1	6	itraconazole	8	4	992	1387577268
ACM	delta_MSH6	1	itraconazole	8	4	171	2387416667
ACM	delta_MSH6	2	itraconazole	8	4	226	1300916667
ACM	delta_MSH6	3	itraconazole	8	4	332	1681666667
ACM	delta_MSH6	4	itraconazole	8	4	86	2061916667
ACM	delta_MSH6	5	itraconazole	8	4	385	1726666667
ACM	delta_MSH6	6	itraconazole	8	4	98	2280416667

## Sheet: Figure 3a
strain	replicate	media	transfer	fraction.delta.strain
delta_msh2	1	Rich	0	0.426667
delta_msh2	2	Rich	0	0.48
delta_msh2	3	Rich	0	0.438356
delta_msh2	4	Rich	0	0.426667
delta_msh2	5	Rich	0	0.48
delta_msh2	6	Rich	0	0.438356
delta_msh2	1	Minimal	0	0.426667
delta_msh2	2	Minimal	0	0.48
delta_msh2	3	Minimal	0	0.438356
delta_msh2	4	Minimal	0	0.426667
delta_msh2	5	Minimal	0	0.48
delta_msh2	6	Minimal	0	0.438356
delta_pms1	1	Rich	0	0.445946
delta_pms1	2	Rich	0	0.329412
delta_pms1	3	Rich	0	0.4
delta_pms1	4	Rich	0	0.445946
delta_pms1	5	Rich	0	0.329412
delta_pms1	6	Rich	0	0.4
delta_pms1	1	Minimal	0	0.445946
delta_pms1	2	Minimal	0	0.329412
delta_pms1	3	Minimal	0	0.4
delta_pms1	4	Minimal	0	0.445946
delta_pms1	5	Minimal	0	0.329412
delta_pms1	6	Minimal	0	0.4
delta_msh2	1	Rich	1	0.368421
delta_msh2	2	Rich	1	0.36
delta_msh2	3	Rich	1	0.590909
delta_msh2	4	Rich	1	0.413793
delta_msh2	5	Rich	1	0.153846
delta_msh2	6	Rich	1	0.24
delta_msh2	1	Minimal	1	0.222222
delta_msh2	2	Minimal	1	0.142857
delta_msh2	3	Minimal	1	0.318182
delta_msh2	4	Minimal	1	0.117647
delta_msh2	5	Minimal	1	0.0869565
delta_msh2	6	Minimal	1	0.304348
delta_pms1	1	Rich	1	0.55
delta_pms1	2	Rich	1	0.333333
delta_pms1	3	Rich	1	0.6
delta_pms1	4	Rich	1	0.3
delta_pms1	5	Rich	1	0.391304
delta_pms1	6	Rich	1	0.424242
delta_pms1	1	Minimal	1	0.482759
delta_pms1	2	Minimal	1	0.368421
delta_pms1	3	Minimal	1	0.323529
delta_pms1	4	Minimal	1	0.454545
delta_pms1	5	Minimal	1	0.297297
delta_pms1	6	Minimal	1	0.488889
delta_msh2	1	Rich	2	0.411765
delta_msh2	2	Rich	2	0.142857
delta_msh2	3	Rich	2	0.294118
delta_msh2	4	Rich	2	0.4375
delta_msh2	5	Rich	2	0.0714286
delta_msh2	6	Rich	2	0.347826
delta_msh2	1	Minimal	2	0.230769
delta_msh2	2	Minimal	2	0.0714286
delta_msh2	3	Minimal	2	0.1875
delta_msh2	4	Minimal	2	0.0454545
delta_msh2	5	Minimal	2	0.04
delta_msh2	6	Minimal	2	0.0952381
delta_pms1	1	Rich	2	0.24
delta_pms1	2	Rich	2	0.0625
delta_pms1	3	Rich	2	0.4
delta_pms1	4	Rich	2	0.363636
delta_pms1	5	Rich	2	0.25
delta_pms1	6	Rich	2	0.583333
delta_pms1	1	Minimal	2	0.105263
delta_pms1	2	Minimal	2	0.666667
delta_pms1	3	Minimal	2	0.1875
delta_pms1	4	Minimal	2	0.0909091
delta_pms1	5	Minimal	2	0.333333
delta_pms1	6	Minimal	2	0.333333
delta_msh2	1	Rich	3	0.267442
delta_msh2	2	Rich	3	0.205357
delta_msh2	3	Rich	3	0.231707
delta_msh2	4	Rich	3	0.178571
delta_msh2	5	Rich	3	0.28125
delta_msh2	6	Rich	3	0.217949
delta_msh2	1	Minimal	3	0.0307692
delta_msh2	2	Minimal	3	0.102564
delta_msh2	3	Minimal	3	0.0972222
delta_msh2	4	Minimal	3	0.0333333
delta_msh2	5	Minimal	3	0.0555556
delta_msh2	6	Minimal	3	0.0819672
delta_pms1	1	Rich	3	0.316176
delta_pms1	2	Rich	3	0.357143
delta_pms1	3	Rich	3	0.330357
delta_pms1	4	Rich	3	0.264286
delta_pms1	5	Rich	3	0.266667
delta_pms1	6	Rich	3	0.514286
delta_pms1	1	Minimal	3	0.213235
delta_pms1	2	Minimal	3	0.212963
delta_pms1	3	Minimal	3	0.303571
delta_pms1	4	Minimal	3	0.264151
delta_pms1	5	Minimal	3	0.21
delta_pms1	6	Minimal	3	0.3
delta_msh2	1	Rich	4	0.223404
delta_msh2	2	Rich	4	0.144231
delta_msh2	3	Rich	4	0.242188
delta_msh2	4	Rich	4	0.147059
delta_msh2	5	Rich	4	0.153846
delta_msh2	6	Rich	4	0.230769
delta_msh2	1	Minimal	4	0.0272727
delta_msh2	2	Minimal	4	0.0294118
delta_msh2	3	Minimal	4	0.0405405
delta_msh2	4	Minimal	4	0.0214286
delta_msh2	5	Minimal	4	0.0108696
delta_msh2	6	Minimal	4	0.0686275
delta_pms1	1	Rich	4	0.358209
delta_pms1	2	Rich	4	0.298077
delta_pms1	3	Rich	4	0.284483
delta_pms1	4	Rich	4	0.267123
delta_pms1	5	Rich	4	0.234375
delta_pms1	6	Rich	4	0.375
delta_pms1	1	Minimal	4	0.255814
delta_pms1	2	Minimal	4	0.2
delta_pms1	3	Minimal	4	0.25
delta_pms1	4	Minimal	4	0.0980392
delta_pms1	5	Minimal	4	0.194444
delta_pms1	6	Minimal	4	0.144444
delta_msh2	1	Rich	5	0.173913
delta_msh2	2	Rich	5	0.141414
delta_msh2	3	Rich	5	0.166667
delta_msh2	4	Rich	5	0.181818
delta_msh2	5	Rich	5	0.125
delta_msh2	6	Rich	5	0.163265
delta_msh2	1	Minimal	5	0.020202
delta_msh2	2	Minimal	5	0.0140845
delta_msh2	3	Minimal	5	0.0205128
delta_msh2	4	Minimal	5	0.0238095
delta_msh2	5	Minimal	5	0.0251572
delta_msh2	6	Minimal	5	0.0130719
delta_pms1	1	Rich	5	0.309524
delta_pms1	2	Rich	5	0.253731
delta_pms1	3	Rich	5	0.269006
delta_pms1	4	Rich	5	0.2
delta_pms1	5	Rich	5	0.263889
delta_pms1	6	Rich	5	0.222222
delta_pms1	1	Minimal	5	0.153846
delta_pms1	2	Minimal	5	0.109453
delta_pms1	3	Minimal	5	0.152047
delta_pms1	4	Minimal	5	0.215686
delta_pms1	5	Minimal	5	0.155914
delta_pms1	6	Minimal	5	0.141243
delta_msh6	1	Rich	0	0.592105
delta_msh6	2	Rich	0	0.567568
delta_msh6	3	Rich	0	0.487805
delta_msh6	4	Rich	0	0.5
delta_msh6	5	Rich	0	0.481481
delta_msh6	6	Rich	0	0.760563
delta_msh6	1	Minimal	0	0.592105
delta_msh6	2	Minimal	0	0.567568
delta_msh6	3	Minimal	0	0.487805
delta_msh6	4	Minimal	0	0.5
delta_msh6	5	Minimal	0	0.481481
delta_msh6	6	Minimal	0	0.760563
delta_msh6	1	Rich	1	0.435115
delta_msh6	2	Rich	1	0.385714
delta_msh6	3	Rich	1	0.629213
delta_msh6	4	Rich	1	0.803279
delta_msh6	5	Rich	1	0.440758
delta_msh6	6	Rich	1	0.451389
delta_msh6	1	Minimal	1	0.597122
delta_msh6	2	Minimal	1	0.507042
delta_msh6	3	Minimal	1	0.628743
delta_msh6	4	Minimal	1	0.527778
delta_msh6	5	Minimal	1	0.447552
delta_msh6	6	Minimal	1	0.464286
delta_msh6	1	Rich	2	0.45045
delta_msh6	2	Rich	2	0.410256
delta_msh6	3	Rich	2	0.496644
delta_msh6	4	Rich	2	0.298246
delta_msh6	5	Rich	2	0.406452
delta_msh6	6	Rich	2	0.404255
delta_msh6	1	Minimal	2	0.366972
delta_msh6	2	Minimal	2	0.318966
delta_msh6	3	Minimal	2	0.444444
delta_msh6	4	Minimal	2	0.489796
delta_msh6	5	Minimal	2	0.40566
delta_msh6	6	Minimal	2	0.505376
delta_msh6	1	Rich	3	0.5125
delta_msh6	2	Rich	3	0.604938
delta_msh6	3	Rich	3	0.655738
delta_msh6	4	Rich	3	0.442623
delta_msh6	5	Rich	3	0.555556
delta_msh6	6	Rich	3	0.611765
delta_msh6	1	Minimal	3	0.242424
delta_msh6	2	Minimal	3	0.402985
delta_msh6	3	Minimal	3	0.328571
delta_msh6	4	Minimal	3	0.289474
delta_msh6	5	Minimal	3	0.452381
delta_msh6	6	Minimal	3	0.52381
delta_msh6	1	Rich	4	0.875
delta_msh6	2	Rich	4	0.586957
delta_msh6	3	Rich	4	0.658537
delta_msh6	4	Rich	4	0.359375
delta_msh6	5	Rich	4	0.571429
delta_msh6	6	Rich	4	0.5
delta_msh6	1	Minimal	4	0.431034
delta_msh6	2	Minimal	4	0.285714
delta_msh6	3	Minimal	4	0.342342
delta_msh6	4	Minimal	4	0.402778
delta_msh6	5	Minimal	4	0.388889
delta_msh6	6	Minimal	4	0.426471
delta_msh6	1	Rich	5	0.666667
delta_msh6	2	Rich	5	0.738095
delta_msh6	3	Rich	5	0.591837
delta_msh6	4	Rich	5	0.428571
delta_msh6	5	Rich	5	0.566265
delta_msh6	6	Rich	5	0.483333
delta_msh6	1	Minimal	5	0.382353
delta_msh6	2	Minimal	5	0.397059
delta_msh6	3	Minimal	5	0.518519
delta_msh6	4	Minimal	5	0.261538
delta_msh6	5	Minimal	5	0.645833
delta_msh6	6	Minimal	5	0.505882

## Sheet: Figure 3b
strain	media	replicate	mean.fitness	se.fitness	sd.fitness
delta_msh2	Rich	1	-0.252536	0.132607	0.296518
delta_msh2	Rich	2	-0.34471	0.27445	0.613689
delta_msh2	Rich	3	-0.27232	0.306691	0.685781
delta_msh2	Rich	4	-0.241723	0.270477	0.604805
delta_msh2	Rich	5	-0.373173	0.546583	1.2222
delta_msh2	Rich	6	-0.277259	0.256979	0.574622
delta_msh2	Minimal	1	-0.71722	0.418405	0.935582
delta_msh2	Minimal	2	-0.833691	0.356157	0.79639
delta_msh2	Minimal	3	-0.723629	0.0674822	0.150895
delta_msh2	Minimal	4	-0.683622	0.316376	0.707439
delta_msh2	Minimal	5	-0.715418	0.589301	1.31772
delta_msh2	Minimal	6	-0.815259	0.320199	0.715988
delta_msh6	Rich	1	0.0640944	0.529654	1.18434
delta_msh6	Rich	2	0.152832	0.276966	0.619315
delta_msh6	Rich	3	0.0840707	0.235218	0.525964
delta_msh6	Rich	4	-0.0575364	0.619599	1.38546
delta_msh6	Rich	5	0.0681473	0.139678	0.312328
delta_msh6	Rich	6	-0.244492	0.352423	0.788042
delta_msh6	Minimal	1	-0.17045	0.306016	0.684274
delta_msh6	Minimal	2	-0.137934	0.248909	0.556578
delta_msh6	Minimal	3	0.0245796	0.288502	0.64511
delta_msh6	Minimal	4	-0.207598	0.247342	0.553073
delta_msh6	Minimal	5	0.134976	0.241838	0.540767
delta_msh6	Minimal	6	-0.226448	0.293157	0.655518
delta_pms1	Rich	1	-0.117056	0.329121	0.735937
delta_pms1	Rich	2	-0.0735926	0.657655	1.47056
delta_pms1	Rich	3	-0.118841	0.26342	0.589024
delta_pms1	Rich	4	-0.233846	0.167984	0.375624
delta_pms1	Rich	5	-0.0630012	0.165232	0.36947
delta_pms1	Rich	6	-0.16946	0.247942	0.554415
delta_pms1	Minimal	1	-0.297537	0.501359	1.12107
delta_pms1	Minimal	2	-0.277099	0.532703	1.19116
delta_pms1	Minimal	3	-0.262634	0.240558	0.537905
delta_pms1	Minimal	4	-0.214784	0.639861	1.43077
delta_pms1	Minimal	5	-0.195621	0.130176	0.291082
delta_pms1	Minimal	6	-0.279908	0.229308	0.512748

## Sheet: Figure 4a
strain	selection	transformant	mutation_rate	lower_95CI	upper_95CI
MFIG001	olo	1	7.98779645330972e-09	4.23394114117293e-09	1.17416517654465e-08
MFIG001	olo	2	4.31215022872826e-09	2.06041490845829e-09	6.56388554899824e-09
MFIG001	olo	3	5.95439540977374e-09	3.92290351267595e-09	7.98588730687152e-09
MSH6.G233A	olo	1	1.8122148766394e-08	1.25532532836751e-08	2.3691044249113e-08
MSH6.G233A	olo	2	1.78409350651351e-08	1.0523323831631e-08	2.51585462986392e-08
MSH6.G233A	olo	3	1.39192109534515e-08	9.4880226242238e-09	1.83503992826793e-08

## Sheet: Figure 4b
strain	media	replicate	mean.fitness
MSH6.G233A	Rich	1	-0.0188501
MSH6.G233A	Rich	2	-0.140756
MSH6.G233A	Rich	3	-0.0190122
MSH6.G233A	Rich	4	-0.0384029
MSH6.G233A	Rich	5	0.0343555
MSH6.G233A	Rich	6	0.0738418
MSH6.G233A	Minimal	1	-0.00682141
MSH6.G233A	Minimal	2	-0.25721
MSH6.G233A	Minimal	3	-0.118001
MSH6.G233A	Minimal	4	-0.0592303
MSH6.G233A	Minimal	5	0.0495282
MSH6.G233A	Minimal	6	-0.0761935

## Sheet: Figure 4c
strain	selection	clade	msh6	cyp51	experiment	mutation_rate	lower_95CI	upper_95CI
C4	olo	b	wt	TR34/L98H	1	4.97174808120501e-10	3.05442184935488e-10	6.88907431305513e-10
C6	olo	a	G233A	TR34/L98H	1	2.18460090255018e-08	1.2864280673144e-08	3.08277373778595e-08
C7	olo	a	G233A	TR34/L98H	1	1.07434045698751e-08	7.92883770913676e-09	1.35579714306134e-08
C12	olo	a	G233A	TR34/L98H	1	1.62198946438684e-08	9.59323375631448e-09	2.28465555314224e-08
C21	olo	a	G233A	TR34/L98H	1	5.64865893312477e-09	3.26468916929894e-09	8.03262869695059e-09
C127	olo	b	wt	wt	1	3.14789652861923e-09	1.83090966134711e-09	4.46488339589134e-09
C169	olo	b	wt	wt	1	9.16530954752198e-09	7.71550432227267e-09	1.06151147727713e-08
C182	olo	b	wt	wt	1	5.19883080983663e-09	3.19046155230878e-09	7.20720006736447e-09
MFIG001	olo	n	wt	wt	1	4.45422844488378e-09	2.80311988600121e-09	6.10533700376635e-09
MFIG001	olo	n	wt	wt	2	5.46335501728557e-09	1.89937855287855e-09	9.02733148169258e-09
MFIG001	olo	n	wt	wt	3	2.9598273647354e-09	1.21876486434522e-09	4.70088986512558e-09
C1	olo	a	G233A	TR34/L98H	1	1.98217890953621e-08	9.75936168415324e-09	2.98842165065709e-08
C79	olo	a	G233A	TR46/Y121F/T289A	1	1.55523532795735e-08	7.70455862077345e-09	2.34001479383736e-08
C89	olo	a	wt	TR46/Y121F/T289A	1	7.13534645320875e-09	3.33549858536673e-09	1.09351943210508e-08
C342	olo	a	G233A	TR34/L98H	1	1.94763103967398e-08	7.6646568006755e-09	3.12879639928042e-08
ARAF001	olo	a	G233A	TR34/L98H	1	2.10436345326995e-08	1.15089404880659e-08	3.05783285773331e-08
C91	olo	b	wt	TR46/Y121F/T289A	1	3.72047575322867e-09	6.7085230270027e-10	6.77009920375707e-09
C96	olo	b	wt	wt	1	7.57752704732124e-10	2.81045621198464e-10	1.23445978826578e-09
C136	olo	b	wt	wt	1	3.45316096615554e-09	1.27739180641848e-09	5.62893012589261e-09
C272	olo	b	wt	wt	1	6.53216015484846e-09	1.12729328486892e-09	1.1937027024828e-08
ARAF005	olo	b	wt	wt	1	1.32126735904662e-09	3.77768331852036e-10	2.2647663862412e-09

## Sheet: Figure S1
NCBI_SRA_ID	ID	TR	Mating type	Location	Substrate	Environmental/Clinical	Resistant/Sensitive	S/AR/PAR	cyp51A mutations	cytB QOI G143A	benA MBC F219Y	sdhB H270Y/R	Reference (DOI)	EUCAST 2020, I>2, V>2, P>0.25 (P is R if I is R, P is S if I is S)	Pan R? (based on 2020 EUCAST)	MIC itra	MIC vori	MIC posa	msh6
ERR769506	08-12-12-13	TR34/Y46F/L98H/V172M/T248N/E255D/E255D/S297T/K427E/F495I	1.1	Netherlands (Nijmegen)	Human	Clinical	Resistant	Pan-azole	TR34/Y46F/L98H/V172M/T248N/E255D/E255D/S297T/K427E/F495I	WT	F219Y	WT	10.1128/mBio.00536-15	R	Y	>16	1	1
ERR769513 (ERS663179)	08-19-02-10	TR34/Y46F/L98H/V172M/T248N/E255D/K427E	1.2	Netherlands (Nijmegen)	Soil	Environmental	Resistant	Pan-azole	TR34/Y46F/L98H/V172M/T248N/E255D/K427E	WT	WT	WT	10.1128/mBio.00536-15	R	Y	>16	2	0.5	G233A
ERR769512 (ERS663178)	08-19-02-46	TR34/Y46F/L98H/V172M/T248N/E255D/K427E	1.1	Netherlands (Nijmegen)	Soil	Environmental	Resistant	Pan-azole	TR34/Y46F/L98H/V172M/T248N/E255D/K427E	WT	F219Y	WT	10.1128/mBio.00536-15	R	Y	>16	4	0.5	G233A
ERR769508	08-31-08-91	TR34/Y46F/L98H/V172M/T248N/E255D/K427E	1.1	Netherlands (Nijmegen)	Human	Clinical	Resistant	Pan-azole	TR34/Y46F/L98H/V172M/T248N/E255D/K427E	WT	F219Y	WT	10.1128/mBio.00536-15	R	Y	>16	4	1	G233A
ERR769507	08-36-03-25	TR34/Y46F/L98H/V172M/T248N/E255D/S297T/K427E/F495I	1.2	Netherlands (Nijmegen)	Human	Clinical	Resistant	Pan-azole	TR34/Y46F/L98H/V172M/T248N/E255D/S297T/K427E/F495I	WT	F219Y	WT	10.1128/mBio.00536-15	R	Y	>16	1	0.5	G233A
ERR769501 (ERS663165)	12-7505220	TR34/Y46F/L98H/V172M/T248N/E255D/K427E	1.1	UK (Leeds)	Human	Clinical	Resistant	Pan-azole	TR34/Y46F/L98H/V172M/T248N/E255D/K427E	WT	WT	WT	10.1128/mBio.00536-15	R	Y	>16	1	0.5	G233A
ERR769500 (ERS663164)	12-7505446	TR34/Y46F/L98H/V172M/T248N/E255D/K427E	1.1	UK (Leeds)	Human	Clinical	Resistant	Pan-azole	TR34/Y46F/L98H/V172M/T248N/E255D/K427E	WT	WT	WT	10.1128/mBio.00536-15	R	Y	>16	1	0.5	G233A
SRR13579364	A-2-48s-2	Y46F/V172M/T248N/E255D/K427E	1.2	Germany	Soil	Environmental	Sensitive*	Sensitive*	Y46F/V172M/T248N/E255D/K427E	WT	WT	WT	10.1038/s41564-021-00993-x	S*		Not Determined	Not Determined	Not Determined
SRR13579447	A-3-37s-1	Y46F/V172M/T248N/E255D/K427E	1.2	Germany	Soil	Environmental	Sensitive*	Sensitive*	Y46F/V172M/T248N/E255D/K427E	WT	WT	WT	10.1038/s41564-021-00993-x	S*		Not Determined	Not Determined	Not Determined
SRR13579409	A-3-46s-1	TR34/Y46F/L98H/V172M/T248N/E255D/K427E	1.2	Germany	Soil	Environmental	Resistant	Pan-azole	TR34/Y46F/L98H/V172M/T248N/E255D/K427E	WT	WT	WT	10.1038/s41564-021-00993-x	R	Y	>8	4	1	G233A
SRR7418932	A1163-akuBKU80	Y46F/V172M/T248N/E255D/K427E	1.1	Spain	Human	Clinical	Sensitive*	Sensitive*	Y46F/V172M/T248N/E255D/K427E	WT	WT	WT	10.3201/eid1507.090043	S*		0.175	0.297	Not Determined
ERR232426	A1163-Bowyer	Y46F/V172M/T248N/E255D/K427E	1.1	UK (Manchester)	Human	Clinical	Sensitive	Sensitive	Y46F/V172M/T248N/E255D/K427E	WT	WT	WT	10.3390/genes9070363	S		0.5	0.5	0.05
SRR7418934	A1163-ICIII	Y46F/V172M/T248N/E255D/K427E	1.1	Spain	Human	Clinical	Sensitive*	Sensitive*	Y46F/V172M/T248N/E255D/K427E	WT	WT	WT	10.3201/eid1507.090043	S*		0.21	0.5	Not Determined
SRR7418931	Af293-Abdolrasouli	WT	1.2	UK (Manchester)	Human	Clinical	Sensitive*	Sensitive*	WT	WT	WT	WT	10.3201/eid1507.090043	S*		Not Determined	Not Determined	Not Determined
ERR769498 (ERS663170)	Af293-NCPF7367	WT	1.2	UK (Manchester)	Human	Clinical	Sensitive	Sensitive	WT	WT	WT	WT	10.1128/mBio.00536-15	S		0.5	0.25	0.06
ERR769498	Af293Bowyer	WT	1.2	UK (Manchester)	Human	Clinical	Sensitive	Sensitive	WT	WT	WT	WT	10.3390/genes9070363	S		0.5	1	0.25
SRR617720	AF41	Y46F/V172M/T248N/E255D/K427E	1.2	USA (CA)	Human	Clinical	Sensitive*	Sensitive*	Y46F/V172M/T248N/E255D/K427E	WT	WT	WT	10.1128/mBio.00536-15	S*		0.13	0.5	Not Determined
SRR617721	AF72	Y46F/G54E/V172M/T248N/E255D/K427E	1.2	USA (CA)	Human	Clinical	Resistant	Non-pan-azole*	Y46F/G54E/V172M/T248N/E255D/K427E	WT	WT	WT	10.1128/mBio.00536-15	R	N*	>8	0.25	Not Determined
SRR617722	AF90	Y46F/V172M/M220V/T248N/E255D/K427E	1.1	USA (CA)	Human	Clinical	Resistant	Pan-azole	Y46F/V172M/M220V/T248N/E255D/K427E	WT	WT	WT	10.1128/mBio.00536-15	R	Y	16	1	1
SRR11785058	AFIS1415	Y46F/V172M/T248N/E255D/K427E	1.1	USA (GA)	Human	Clinical	Sensitive*	Sensitive*	Y46F/V172M/T248N/E255D/K427E	WT	WT	WT	10.1128/mBio.01803-21	S*		2	1	Not Determined
SRR11785057	AFIS1417	Y46F/V172M/T248N/E255D/K427E	1.1	USA (GA)	Human	Clinical	Sensitive*	Sensitive*	Y46F/V172M/T248N/E255D/K427E	WT	WT	WT	10.1128/mBio.01803-21	S*		2	0.5	Not Determined
SRR11785146	AFIS1433	Y46F/V172M/T248N/E255D/K427E	1.1	USA (MI)	Human	Clinical	Sensitive*	Sensitive*	Y46F/V172M/T248N/E255D/K427E	WT	WT	WT	10.1128/mBio.01803-21	S*		1.5	0.25	Not Determined
SRR11785135	AFIS1456	Y46F/V172M/T248N/E255D/K427E	1.1	USA (NY)	Human	Clinical	Sensitive*	Sensitive*	Y46F/V172M/T248N/E255D/K427E	WT	WT	WT	10.1128/mBio.01803-21	S*		0.5	0.38	Not Determined
SRR11785124	AFIS1457	Y46F/V172M/T248N/E255D/K427E	1.2	USA (NY)	Human	Clinical	Sensitive*	Sensitive*	Y46F/V172M/T248N/E255D/K427E	WT	WT	WT	10.1128/mBio.01803-21	S*		1	0.25	Not Determined
SRR11785113	AFIS1458	Y46F/V172M/T248N/E255D/K427E	1.2	USA (NY)	Human	Clinical	Sensitive*	Sensitive*	Y46F/V172M/T248N/E255D/K427E	WT	WT	WT	10.1128/mBio.01803-21	S*		0.5	0.38	Not Determined
SRR11785102	AFIS1460	Y46F/V172M/T248N/E255D/K427E	1.2	USA (NY)	Human	Clinical	Sensitive*	Sensitive*	Y46F/V172M/T248N/E255D/K427E	WT	WT	WT	10.1128/mBio.01803-21	S*		0.5	0.25	Not Determined
SRR11785091	AFIS1461	Y46F/V172M/T248N/E255D/K427E	1.2	USA (TN)	Human	Clinical	Sensitive*	Sensitive*	Y46F/V172M/T248N/E255D/K427E	WT	WT	WT	10.1128/mBio.01803-21	S*		1	0.38	Not Determined
SRR11785080	AFIS1484	Y46F/V172M/T248N/E255D/K427E	1.2	USA (IN)	Human	Clinical	Sensitive*	Sensitive*	Y46F/V172M/T248N/E255D/K427E	WT	WT	WT	10.1128/mBio.01803-21	S*		2	0.5	Not Determined
SRR11785069	AFIS1489	Y46F/V172M/T248N/E255D/K427E	1.2	USA (OH)	Human	Clinical	Sensitive*	Sensitive*	Y46F/V172M/T248N/E255D/K427E	WT	WT	WT	10.1128/mBio.01803-21	S*		1	0.25	Not Determined
SRR11785056	AFIS1492	Y46F/V172M/T248N/E255D/K427E	1.2	USA (OH)	Human	Clinical	Sensitive*	Sensitive*	Y46F/V172M/T248N/E255D/K427E	WT	WT	WT	10.1128/mBio.01803-21	S*		1	0.75	Not Determined
SRR11785223	AFIS1493	Y46F/V172M/T248N/E255D/K427E	1.2	USA (OH)	Human	Clinical	Sensitive*	Sensitive*	Y46F/V172M/T248N/E255D/K427E	WT	WT	WT	10.1128/mBio.01803-21	S*		0.5	0.75	Not Determined
SRR11785212	AFIS1499	Y46F/V172M/T248N/E255D/K427E	1.2	USA (IN)	Human	Clinical	Sensitive*	Sensitive*	Y46F/V172M/T248N/E255D/K427E	WT	WT	WT	10.1128/mBio.01803-21	S*		0.5	0.19	Not Determined
SRR11785201	AFIS1501	Y46F/V172M/T248N/E255D/K427E	1.2	USA (IN)	Human	Clinical	Sensitive*	Sensitive*	Y46F/V172M/T248N/E255D/K427E	WT	WT	WT	10.1128/mBio.01803-21	S*		1.5	0.25	Not Determined
SRR11785190	AFIS1511	Y46F/V172M/T248N/E255D/K427E	1.1	USA (TX)	Human	Clinical	Sensitive*	Sensitive*	Y46F/V172M/T248N/E255D/K427E	WT	WT	WT	10.1128/mBio.01803-21	S*		0.5	0.5	Not Determined
SRR11785179	AFIS1516	Y46F/V172M/T248N/E255D/K427E	1.1	USA (MI)	Human	Clinical	Sensitive*	Sensitive*	Y46F/V172M/T248N/E255D/K427E	WT	WT	WT	10.1128/mBio.01803-21	S*		1.5	0.38	Not Determined
SRR11785168	AFIS1517	Y46F/V172M/T248N/E255D/K427E	1.1	USA (MI)	Human	Clinical	Sensitive*	Sensitive*	Y46F/V172M/T248N/E255D/K427E	WT	WT	WT	10.1128/mBio.01803-21	S*		1.5	0.38	Not Determined
SRR11785157	AFIS1522	Y46F/V172M/T248N/E255D/K427E	1.1	USA (NC)	Human	Clinical	Sensitive*	Sensitive*	Y46F/V172M/T248N/E255D/K427E	WT	WT	WT	10.1128/mBio.01803-21	S*		1.5	0.38	Not Determined
SRR11785148	AFIS1526	Y46F/V172M/T248N/E255D/K427E	1.1	USA (NC)	Human	Clinical	Sensitive*	Sensitive*	Y46F/V172M/T248N/E255D/K427E	WT	WT	WT	10.1128/mBio.01803-21	S*		1	0.5	Not Determined
SRR11785147	AFIS1527	Y46F/V172M/T248N/E255D/K427E	1.1	USA (NC)	Human	Clinical	Sensitive*	Sensitive*	Y46F/V172M/T248N/E255D/K427E	WT	WT	WT	10.1128/mBio.01803-21	S*		1	0.5	Not Determined
SRR11785145	AFIS1541	Y46F/V172M/I242V/T248N/E255D/K427E	1.2	USA (GA)	Human	Clinical	Sensitive*	Sensitive*	Y46F/V172M/I242V/T248N/E255D/K427E	WT	WT	WT	10.1128/mBio.01803-21	S*		1	0.5	Not Determined
SRR11785144	AFIS1542	Y46F/V172M/T248N/E255D/K427E	1.2	USA (GA)	Human	Clinical	Sensitive*	Sensitive*	Y46F/V172M/T248N/E255D/K427E	WT	WT	WT	10.1128/mBio.01803-21	S*		0.5	0.38	Not Determined
SRR11785143	AFIS1543	Y46F/V172M/T248N/E255D/K427E	1.2	USA (GA)	Human	Clinical	Sensitive*	Sensitive*	Y46F/V172M/T248N/E255D/K427E	WT	WT	WT	10.1128/mBio.01803-21	S*		0.75	0.19	Not Determined
SRR11785140	AFIS1587	Y46F/V172M/T248N/E255D/K427E	1.1	USA (PA)	Human	Clinical	Sensitive*	Sensitive*	Y46F/V172M/T248N/E255D/K427E	WT	WT	WT	10.1128/mBio.01803-21	S*		0.25	0.19	Not Determined
SRR11785139	AFIS1588	Y46F/V172M/T248N/E255D/K427E	1.2	USA (PA)	Human	Clinical	Sensitive*	Sensitive*	Y46F/V172M/T248N/E255D/K427E	WT	WT	WT	10.1128/mBio.01803-21	S*		0.38	0.25	Not Determined
SRR11785138	AFIS1599	Y46F/V172M/T248N/E255D/K427E	1.1	USA (MD)	Human	Clinical	Sensitive*	Sensitive*	Y46F/V172M/T248N/E255D/K427E	WT	WT	WT	10.1128/mBio.01803-21	S*		0.5	0.19	Not Determined
SRR11785137	AFIS1608	Y46F/V172M/T248N/E255D/K427E	1.1	USA (IN)	Human	Clinical	Sensitive*	Sensitive*	Y46F/V172M/T248N/E255D/K427E	WT	WT	WT	10.1128/mBio.01803-21	S*		0.5	0.15	Not Determined
SRR11785136	AFIS1613	Y46F/V172M/T248N/E255D/K427E	1.1	USA (IN)	Human	Clinical	Sensitive*	Sensitive*	Y46F/V172M/T248N/E255D/K427E	WT	WT	WT	10.1128/mBio.01803-21	S*		0.75	0.25	Not Determined
SRR11785134	AFIS1622	Y46F/V172M/T248N/E255D/K427E	1.1	USA (MD)	Human	Clinical	Sensitive*	Sensitive*	Y46F/V172M/T248N/E255D/K427E	WT	WT	WT	10.1128/mBio.01803-21	S*		0.75	0.38	Not Determined
SRR11785133	AFIS1623	Y46F/V172M/T248N/E255D/K427E	1.2	USA (MD)	Human	Clinical	Sensitive*	Sensitive*	Y46F/V172M/T248N/E255D/K427E	WT	WT	WT	10.1128/mBio.01803-21	S*		0.5	0.19	Not Determined
SRR11785132	AFIS1635	Y46F/V172M/T248N/E255D/K427E	1.1	USA (PA)	Human	Clinical	Sensitive*	Sensitive*	Y46F/V172M/T248N/E255D/K427E	WT	WT	WT	10.1128/mBio.01803-21	S*		1	0.19	Not Determined
SRR11785131	AFIS1636	Y46F/V172M/T248N/E255D/K427E	1.2	USA (PA)	Human	Clinical	Sensitive*	Sensitive*	Y46F/V172M/T248N/E255D/K427E	WT	WT	WT	10.1128/mBio.01803-21	S*		0.75	0.19	Not Determined
SRR11785130	AFIS1652	Y46F/V172M/T248N/E255D/K427E	1.1	USA (AZ)	Human	Clinical	Sensitive*	Sensitive*	Y46F/V172M/T248N/E255D/K427E	WT	WT	WT	10.1128/mBio.01803-21	S*		0.75	0.19	Not Determined
SRR11785129	AFIS1659	Y46F/V172M/T248N/E255D/K427E	1.1	USA (PA)	Human	Clinical	Sensitive*	Sensitive*	Y46F/V172M/T248N/E255D/K427E	WT	WT	WT	10.1128/mBio.01803-21	S*		0.5	0.19	Not Determined
SRR11785128	AFIS1661	Y46F/V172M/T248N/E255D/K427E	1.2	USA (ND)	Human	Clinical	Sensitive*	Sensitive*	Y46F/V172M/T248N/E255D/K427E	WT	WT	WT	10.1128/mBio.01803-21	S*		0.75	0.19	Not Determined
SRR11785127	AFIS1662	Y46F/V172M/T248N/E255D/K427E	1.1	USA (DE)	Human	Clinical	Sensitive*	Sensitive*	Y46F/V172M/T248N/E255D/K427E	WT	WT	WT	10.1128/mBio.01803-21	S*		0.5	0.19	Not Determined
SRR11785126	AFIS1663	Y46F/V172M/T248N/E255D/K427E	1.1	USA (DE)	Human	Clinical	Sensitive*	Sensitive*	Y46F/V172M/T248N/E255D/K427E	WT	WT	WT	10.1128/mBio.01803-21	S*		0.5	0.19	Not Determined
SRR11785123	AFIS1703	Y46F/V172M/T248N/E255D/K427E	1.2	USA (MD)	Human	Clinical	Sensitive*	Sensitive*	Y46F/V172M/T248N/E255D/K427E	WT	WT	WT	10.1128/mBio.01803-21	S*		0.75	0.125	Not Determined
SRR11785122	AFIS1704	Y46F/V172M/T248N/E255D/K427E	1.2	USA (MD)	Human	Clinical	Sensitive*	Sensitive*	Y46F/V172M/T248N/E255D/K427E	WT	WT	WT	10.1128/mBio.01803-21	S*		0.75	0.25	Not Determined
SRR11785120	AFIS1722	Y46F/V172M/T248N/E255D/K427E	1.1	USA (KY)	Human	Clinical	Sensitive*	Sensitive*	Y46F/V172M/T248N/E255D/K427E	WT	WT	WT	10.1128/mBio.01803-21	S*		0.75	0.125	Not Determined
SRR11785119	AFIS1737	Y46F/V172M/T248N/E255D/K427E	1.2	USA (MN)	Human	Clinical	Sensitive*	Sensitive*	Y46F/V172M/T248N/E255D/K427E	WT	WT	WT	10.1128/mBio.01803-21	S*		0.5	0.5	Not Determined
SRR11785117	AFIS1775	Y46F/V172M/T248N/E255D/K427E	1.2	USA (AZ)	Human	Clinical	Sensitive*	Sensitive*	Y46F/V172M/T248N/E255D/K427E	WT	WT	WT	10.1128/mBio.01803-21	S*		1.5	0.38	Not Determined
SRR11785116	AFIS1777	Y46F/V172M/T248N/E255D/K427E	1.1	USA (WY)	Human	Clinical	Sensitive*	Sensitive*	Y46F/V172M/T248N/E255D/K427E	WT	WT	WT	10.1128/mBio.01803-21	S*		1	0.038	Not Determined
SRR11785115	AFIS1782	Y46F/V172M/T248N/E255D/K427E	1.2	USA (MA)	Human	Clinical	Sensitive*	Sensitive*	Y46F/V172M/T248N/E255D/K427E	WT	WT	WT	10.1128/mBio.01803-21	S*		0.75	0.125	Not Determined
SRR11785114	AFIS1783	WT	1.2	USA (MA)	Human	Clinical	Sensitive*	Sensitive*	WT	WT	WT	WT	10.1128/mBio.01803-21	S*		0.19	0.094	Not Determined
SRR11785112	AFIS1784	Y46F/V172M/T248N/E255D/K427E	1.1	USA (MA)	Human	Clinical	Sensitive*	Sensitive*	Y46F/V172M/T248N/E255D/K427E	WT	WT	WT	10.1128/mBio.01803-21	S*		0.5	0.064	Not Determined
SRR11785111	AFIS1785	Y46F/V172M/T248N/E255D/K427E/H352Y	1.1	USA (MA)	Human	Clinical	Sensitive*	Sensitive*	Y46F/V172M/T248N/E255D/K427E/H352Y	WT	WT	WT	10.1128/mBio.01803-21	S*		0.5	0.094	Not Determined
SRR11785110	AFIS1786	Y46F/V172M/T248N/E255D/K427E	1.1	USA (MA)	Human	Clinical	Sensitive*	Sensitive*	Y46F/V172M/T248N/E255D/K427E	WT	WT	WT	10.1128/mBio.01803-21	S*		0.5	0.125	Not Determined
SRR11785109	AFIS1817	Y46F/V172M/T248N/E255D/K427E	1.1	USA (AZ)	Human	Clinical	Sensitive*	Sensitive*	Y46F/V172M/T248N/E255D/K427E	WT	WT	WT	10.1128/mBio.01803-21	S*		0.5	0.125	Not Determined
SRR11785108	AFIS1820	Y46F/V172M/T248N/E255D/K427E	1.2	USA (CA)	Human	Clinical	Sensitive*	Sensitive*	Y46F/V172M/T248N/E255D/K427E	WT	WT	WT	10.1128/mBio.01803-21	S*		0.75	0.19	Not Determined
SRR11785107	AFIS1821	Y46F/V172M/T248N/E255D/K427E	1.2	USA (CA)	Human	Clinical	Sensitive*	Sensitive*	Y46F/V172M/T248N/E255D/K427E	WT	WT	WT	10.1128/mBio.01803-21	S*		0.75	0.125	Not Determined
SRR11785106	AFIS1827	A9T/Y46F/V172M/T248N/E255D/K427E	1.2	USA (IL)	Human	Clinical	Sensitive*	Sensitive*	A9T/Y46F/V172M/T248N/E255D/K427E	WT	WT	WT	10.1128/mBio.01803-21	S*		0.5	0.5	Not Determined
SRR11785105	AFIS1828	Y46F/V172M/T248N/E255D/K427E	1.1	USA (IL)	Human	Clinical	Sensitive*	Sensitive*	Y46F/V172M/T248N/E255D/K427E	WT	WT	WT	10.1128/mBio.01803-21	S*		0.25	0.25	Not Determined
SRR11785104	AFIS1842	Y46F/V172M/T248N/E255D/K427E	1.1	USA (IL)	Human	Clinical	Sensitive*	Sensitive*	Y46F/V172M/T248N/E255D/K427E	WT	WT	WT	10.1128/mBio.01803-21	S*		0.5	0.38	Not Determined
SRR11785103	AFIS1843	Y46F/V172M/T248N/E255D/K427E	1.1	USA (IL)	Human	Clinical	Sensitive*	Sensitive*	Y46F/V172M/T248N/E255D/K427E	WT	WT	WT	10.1128/mBio.01803-21	S*		0.5	0.25	Not Determined
SRR11785101	AFIS1845	Y46F/V172M/T248N/E255D/K427E	1.1	USA (IL)	Human	Clinical	Sensitive*	Sensitive*	Y46F/V172M/T248N/E255D/K427E	WT	WT	WT	10.1128/mBio.01803-21	S*		0.38	0.25	Not Determined
SRR11785100	AFIS1857	Y46F/V172M/T248N/E255D/K427E	1.2	USA (MI)	Human	Clinical	Sensitive*	Sensitive*	Y46F/V172M/T248N/E255D/K427E	WT	WT	WT	10.1128/mBio.01803-21	S*		1.5	0.38	Not Determined
SRR11785099	AFIS1861	Y46F/V172M/T248N/E255D/K427E	1.1	USA (TN)	Human	Clinical	Sensitive*	Sensitive*	Y46F/V172M/T248N/E255D/K427E	WT	WT	WT	10.1128/mBio.01803-21	S*		1	0.38	Not Determined
SRR11785098	AFIS1866	Y46F/V172M/T248N/E255D/K427E	1.2	USA (NJ)	Human	Clinical	Sensitive*	Sensitive*	Y46F/V172M/T248N/E255D/K427E	WT	WT	WT	10.1128/mBio.01803-21	S*		2	0.5	Not Determined
SRR11785097	AFIS1867	Y46F/V172M/T248N/E255D/K427E	1.1	USA (FL)	Human	Clinical	Sensitive*	Sensitive*	Y46F/V172M/T248N/E255D/K427E	WT	WT	WT	10.1128/mBio.01803-21	S*		0.75	0.19	Not Determined
SRR11785096	AFIS1873	Y46F/V172M/I242V/T248N/E255D/K427E	1.2	USA (OH)	Human	Clinical	Sensitive*	Sensitive*	Y46F/V172M/I242V/T248N/E255D/K427E	WT	WT	WT	10.1128/mBio.01803-21	S*		2	1	Not Determined
SRR11785095	AFIS1874	Y46F/V172M/T248N/E255D/K427E	1.1	USA (KY)	Human	Clinical	Sensitive*	Sensitive*	Y46F/V172M/T248N/E255D/K427E	WT	WT	WT	10.1128/mBio.01803-21	S*		2	0.38	Not Determined
SRR11785094	AFIS1876	Y46F/V172M/T248N/E255D/K427E	1.1	USA (IN)	Human	Clinical	Sensitive*	Sensitive*	Y46F/V172M/T248N/E255D/K427E	WT	WT	WT	10.1128/mBio.01803-21	S*		1.5	1	Not Determined
SRR11785093	AFIS1878	WT	1.2	USA (IN)	Human	Clinical	Sensitive*	Sensitive*	WT	WT	WT	WT	10.1128/mBio.01803-21	S*		2	0.5	Not Determined
SRR11785092	AFIS1885	Y46F/V172M/T248N/E255D/K427E	1.1	USA (IA)	Human	Clinical	Sensitive*	Sensitive*	Y46F/V172M/T248N/E255D/K427E	WT	WT	WT	10.1128/mBio.01803-21	S*		1	0.5	Not Determined
SRR11785090	AFIS1886	Y46F/V172M/T248N/E255D/K427E	1.1	USA (CO)	Human	Clinical	Sensitive*	Sensitive*	Y46F/V172M/T248N/E255D/K427E	WT	WT	WT	10.1128/mBio.01803-21	S*		0.75	0.38	Not Determined
SRR11785089	AFIS1889	Y46F/V172M/T248N/E255D/K427E	1.1	USA (AZ)	Human	Clinical	Sensitive*	Sensitive*	Y46F/V172M/T248N/E255D/K427E	WT	WT	WT	10.1128/mBio.01803-21	S*		0.75	0.5	Not Determined
SRR11785088	AFIS1892	Y46F/V172M/T248N/E255D/K427E	1.1	USA (KY)	Human	Clinical	Sensitive*	Sensitive*	Y46F/V172M/T248N/E255D/K427E	WT	WT	WT	10.1128/mBio.01803-21	S*		0.75	0.38	Not Determined
SRR11785087	AFIS1893	A9T/Y46F/V172M/T248N/E255D/K427E	1.1	USA (CO)	Human	Clinical	Sensitive*	Sensitive*	A9T/Y46F/V172M/T248N/E255D/K427E	WT	WT	WT	10.1128/mBio.01803-21	S*		1	0.25	Not Determined
SRR11785086	AFIS1898	Y46F/V172M/T248N/E255D/K427E	1.1	USA (AZ)	Human	Clinical	Sensitive*	Sensitive*	Y46F/V172M/T248N/E255D/K427E	WT	WT	WT	10.1128/mBio.01803-21	S*		0.5	0.25	Not Determined
SRR11785085	AFIS1903	Y46F/V172M/T248N/E255D/K427E	1.1	USA (TN)	Human	Clinical	Sensitive*	Sensitive*	Y46F/V172M/T248N/E255D/K427E	WT	WT	WT	10.1128/mBio.01803-21	S*		0.5	0.5	Not Determined
SRR11785084	AFIS1904	Y46F/V172M/T248N/E255D/K427E	1.1	USA (AZ)	Human	Clinical	Sensitive*	Sensitive*	Y46F/V172M/T248N/E255D/K427E	WT	WT	WT	10.1128/mBio.01803-21	S*		2	0.5	Not Determined
SRR11785083	AFIS1926	WT	1.1	USA (CA)	Human	Clinical	Sensitive*	Sensitive*	WT	WT	WT	WT	10.1128/mBio.01803-21	S*		2	0.5	Not Determined
SRR11785082	AFIS1927	Y46F/V172M/T248N/E255D/K427E/F495I	1.1	USA (CA)	Human	Clinical	Sensitive*	Sensitive*	Y46F/V172M/T248N/E255D/K427E/F495I	WT	WT	WT	10.1128/mBio.01803-21	S*		0.5	0.25	Not Determined
SRR11785081	AFIS1933	Y46F/V172M/T248N/E255D/K427E	1.1	USA (MI)	Human	Clinical	Sensitive*	Sensitive*	Y46F/V172M/T248N/E255D/K427E	WT	WT	WT	10.1128/mBio.01803-21	S*		0.75	0.38	Not Determined
SRR11785079	AFIS1938	Y46F/V172M/I242V/T248N/E255D/K427E	1.1	USA (TX)	Human	Clinical	Sensitive*	Sensitive*	Y46F/V172M/I242V/T248N/E255D/K427E	WT	WT	WT	10.1128/mBio.01803-21	S*		1.5	0.75	Not Determined
SRR11785078	AFIS1946	Y46F/V172M/T248N/E255D/K427E	1.1	USA (LA)	Human	Clinical	Sensitive*	Sensitive*	Y46F/V172M/T248N/E255D/K427E	WT	WT	WT	10.1128/mBio.01803-21	S*		0.75	0.38	Not Determined
SRR11785077	AFIS1948	Y46F/V172M/T248N/E255D/K427E	1.2	USA (CA)	Human	Clinical	Sensitive*	Sensitive*	Y46F/V172M/T248N/E255D/K427E	WT	WT	WT	10.1128/mBio.01803-21	S*		0.75	0.38	Not Determined
SRR11785072	AFIS1990	Y46F/V172M/T248N/E255D/K427E	1.2	USA (GA)	Human	Clinical	Sensitive*	Sensitive*	Y46F/V172M/T248N/E255D/K427E	WT	WT	WT	10.1128/mBio.01803-21	S*		2	1	Not Determined
SRR11785071	AFIS2001	TR34/Y46F/L98H/V172M/T248N/E255D/K427E	1.2	USA (PA)	Human	Clinical	Resistant	Non-pan-azole*	TR34/Y46F/L98H/V172M/T248N/E255D/K427E	G143A	F219Y	WT	10.1128/mBio.01803-21	R	N*	4	2	Not Determined	G233A
SRR11785064	AFIS2062	Y46F/V172M/T248N/E255D/K427E	1.1	USA (LA)	Human	Clinical	Sensitive*	Sensitive*	Y46F/V172M/T248N/E255D/K427E	WT	WT	WT	10.1128/mBio.01803-21	S*		1	0.25	Not Determined
SRR11785063	AFIS2063	Y46F/V172M/T248N/E255D/K427E	1.2	USA (CA)	Human	Clinical	Sensitive*	Sensitive*	Y46F/V172M/T248N/E255D/K427E	WT	WT	WT	10.1128/mBio.01803-21	S*		0.75	0.25	Not Determined
SRR11785062	AFIS2064	Y46F/V172M/T248N/E255D/K427E	1.2	USA (CA)	Human	Clinical	Sensitive*	Sensitive*	Y46F/V172M/T248N/E255D/K427E	WT	WT	WT	10.1128/mBio.01803-21	S*		2	0.5	Not Determined
SRR11785055	AFIS2068	WT	1.2	USA (MT)	Human	Clinical	Sensitive*	Sensitive*	WT	WT	WT	WT	10.1128/mBio.01803-21	S*		2	0.5	Not Determined
SRR11785230	AFIS2098	WT	1.1	USA (MO)	Human	Clinical	Sensitive*	Sensitive*	WT	WT	WT	WT	10.1128/mBio.01803-21	S*		0.75	0.5	Not Determined
SRR11785213	AFIS2193	A9T/Y46F/V172M/T248N/E255D/K427E	1.2	USA (IL)	Human	Clinical	Sensitive*	Sensitive*	A9T/Y46F/V172M/T248N/E255D/K427E	WT	WT	WT	10.1128/mBio.01803-21	S*		0.5	1	Not Determined
SRR11785211	AFIS2194	Y46F/V172M/T248N/E255D/K427E	1.1	USA (NJ)	Human	Clinical	Sensitive*	Sensitive*	Y46F/V172M/T248N/E255D/K427E	WT	WT	WT	10.1128/mBio.01803-21	S*		0.75	0.25	Not Determined
SRR11785210	AFIS2202	Y46F/V172M/I242V/T248N/E255D/K427E	1.2	USA (OH)	Human	Clinical	Sensitive*	Sensitive*	Y46F/V172M/I242V/T248N/E255D/K427E	WT	WT	WT	10.1128/mBio.01803-21	S*		0.5	1	Not Determined
SRR11785209	AFIS2211	Y46F/V172M/I242V/T248N/E255D/K427E	1.2	USA (GA)	Human	Clinical	Sensitive*	Sensitive*	Y46F/V172M/I242V/T248N/E255D/K427E	WT	WT	WT	10.1128/mBio.01803-21	S*		2	0.5	Not Determined
SRR11785206	AFIS2231	Y46F/V172M/T248N/E255D/K427E	1.1	USA (PA)	Human	Clinical	Sensitive*	Sensitive*	Y46F/V172M/T248N/E255D/K427E	WT	WT	WT	10.1128/mBio.01803-21	S*		1	0.38	Not Determined
SRR11785205	AFIS2241	Y46F/V172M/T248N/E255D/K427E	1.1	USA (CA)	Human	Clinical	Sensitive*	Sensitive*	Y46F/V172M/T248N/E255D/K427E	WT	WT	WT	10.1128/mBio.01803-21	S*		2	0.5	Not Determined
SRR11785203	AFIS2244	Y46F/V172M/T248N/E255D/K427E	1.2	USA (CA)	Human	Clinical	Sensitive*	Sensitive*	Y46F/V172M/T248N/E255D/K427E	WT	WT	WT	10.1128/mBio.01803-21	S*		1.5	0.38	Not Determined
SRR11785202	AFIS2247	Y46F/V172M/T248N/E255D/K427E	1.1	USA (PA)	Human	Clinical	Sensitive*	Sensitive*	Y46F/V172M/T248N/E255D/K427E	WT	WT	WT	10.1128/mBio.01803-21	S*		0.5	0.25	Not Determined
SRR11785200	AFIS2275	Y46F/V172M/T248N/E255D/K427E	1.2	USA (DE)	Human	Clinical	Sensitive*	Sensitive*	Y46F/V172M/T248N/E255D/K427E	WT	WT	WT	10.1128/mBio.01803-21	S*		0.5	0.38	Not Determined
SRR11785199	AFIS2277	Y46F/V172M/T248N/E255D/K427E	1.1	USA (WY)	Human	Clinical	Sensitive*	Sensitive*	Y46F/V172M/T248N/E255D/K427E	WT	WT	WT	10.1128/mBio.01803-21	S*		1	0.38	Not Determined	G233A
SRR11785198	AFIS2288	Y46F/V172M/I242V/T248N/E255D/K427E	1.1	USA (GA)	Human	Clinical	Sensitive*	Sensitive*	Y46F/V172M/I242V/T248N/E255D/K427E	WT	WT	WT	10.1128/mBio.01803-21	S*		2	1	Not Determined
SRR11785193	AFIS2351B	Y46F/V172M/I242V/T248N/E255D/K427E	1.1	USA (WI)	Human	Clinical	Sensitive*	Sensitive*	Y46F/V172M/I242V/T248N/E255D/K427E	WT	WT	WT	10.1128/mBio.01803-21	S*		0.25	0.75	Not Determined
SRR11785191	AFIS2394	A9T/Y46F/V172M/T248N/E255D/K427E	1.1	USA (PA)	Human	Clinical	Sensitive*	Sensitive*	A9T/Y46F/V172M/T248N/E255D/K427E	WT	WT	WT	10.1128/mBio.01803-21	S*		1.5	0.38	Not Determined
SRR11785188	AFIS2413	Y46F/V172M/I242V/T248N/E255D/K427E	1.2	USA (AR)	Human	Clinical	Sensitive*	Sensitive*	Y46F/V172M/I242V/T248N/E255D/K427E	WT	WT	WT	10.1128/mBio.01803-21	S*		2	0.75	Not Determined
SRR11785187	AFIS2487	Y46F/V172M/T248N/E255D/K427E	1.1	USA (KY)	Human	Clinical	Sensitive*	Sensitive*	Y46F/V172M/T248N/E255D/K427E	WT	WT	WT	10.1128/mBio.01803-21	S*		1	0.25	Not Determined
SRR11785185	AFIS2503	Y46F/V172M/T248N/E255D/K427E	1.1	USA (MS)	Human	Clinical	Sensitive*	Sensitive*	Y46F/V172M/T248N/E255D/K427E	WT	WT	WT	10.1128/mBio.01803-21	S*		0.25	0.19	Not Determined
SRR11785184	AFIS2506	Y46F/T248N/E255D	1.2	USA (AR)	Human	Clinical	Sensitive*	Sensitive*	Y46F/T248N/E255D	WT	WT	WT	10.1128/mBio.01803-21	S*		1	0.25	Not Determined
SRR11785182	AFIS2512	WT	1.2	USA (WY)	Human	Clinical	Sensitive*	Sensitive*	WT	WT	WT	WT	10.1128/mBio.01803-21	S*		1	0.38	Not Determined
SRR11785181	AFIS2546	Y46F/V172M/T248N/E255D/K427E	1.2	USA (MT)	Human	Clinical	Sensitive*	Sensitive*	Y46F/V172M/T248N/E255D/K427E	WT	WT	WT	10.1128/mBio.01803-21	S*		1	0.25	Not Determined
SRR11785177	AFIS2566	Y46F/V172M/T248N/E255D/K427E	1.2	USA (NJ)	Human	Clinical	Sensitive*	Sensitive*	Y46F/V172M/T248N/E255D/K427E	WT	WT	WT	10.1128/mBio.01803-21	S*		0.75	0.19	Not Determined
SRR11785176	AFIS2567	Y46F/V172M/T248N/E255D/K427E	1.1	USA (NJ)	Human	Clinical	Sensitive*	Sensitive*	Y46F/V172M/T248N/E255D/K427E	WT	WT	WT	10.1128/mBio.01803-21	S*		0.5	0.25	Not Determined
SRR11785175	AFIS2574	Y46F/V172M/T248N/E255D/K427E	1.2	USA (PA)	Human	Clinical	Sensitive*	Sensitive*	Y46F/V172M/T248N/E255D/K427E	WT	WT	WT	10.1128/mBio.01803-21	S*		0.5	0.19	Not Determined
SRR11785172	AFIS2768	TR34/Y46F/L98H/V172M/T248N/E255D/K427E	1.2	USA (VA)	Human	Clinical	Resistant	Non-pan-azole*	TR34/Y46F/L98H/V172M/T248N/E255D/K427E	G143A	WT	WT	10.1128/mBio.01803-21	R	N*	16	0.5	Not Determined	G233A
SRR11785169	AFIS3092	Y46F/V172M/T248N/E255D/K427E	1.1	USA (CA)	Human	Clinical	Resistant	Non-pan-azole*	Y46F/V172M/T248N/E255D/K427E	WT	WT	WT	10.1128/mBio.01803-21	R	N*	16	1	Not Determined
SRR11785167	AFIS3129	Y46F/V172M/T248N/E255D/K427E	1.2	USA (WV)	Human	Clinical	Resistant	Non-pan-azole*	Y46F/V172M/T248N/E255D/K427E	WT	WT	WT	10.1128/mBio.01803-21	R	N*	8	2	Not Determined	G233A
SRR11785166	AFIS3137	Y46F/V172M/T248N/E255D/K427E/G448S	1.1	USA (VA)	Human	Clinical	Resistant	Pan-azole	Y46F/V172M/T248N/E255D/K427E/G448S	WT	WT	WT	10.1128/mBio.01803-21	R	Y	16	8	Not Determined
SRR11785165	AFIS3199	Y46F/V172M/T248N/E255D/K427E/G448S	1.1	USA (VA)	Human	Clinical	Resistant	Pan-azole	Y46F/V172M/T248N/E255D/K427E/G448S	WT	WT	WT	10.1128/mBio.01803-21	R	Y	16	8	Not Determined
ERR769515 (ERS663181)	Afu104209	TR34/Y46F/L98H/V172M/T248N/E255D/K427E	1.1	India (Delhi)	Human	Clinical	Resistant	Pan-azole	TR34/Y46F/L98H/V172M/T248N/E255D/K427E	G143A	F219Y	WT	10.1128/mBio.00536-15	R	Y	>16	2	2	G233A
ERR769518 (ERS663184)	Afu124E11	TR34/Y46F/L98H/V172M/T248N/E255D/K427E	1.1	India (Delhi)	Soil	Environmental	Resistant	Pan-azole	TR34/Y46F/L98H/V172M/T248N/E255D/K427E	G143A	F219Y	WT	10.1128/mBio.00536-15	R	Y	>16	8	1	G233A
ERR769520 (ERS663186)	Afu257E11	TR34/Y46F/L98H/V172M/T248N/E255D/K427E	1.1	India (Bihar)	Soil	Environmental	Resistant	Pan-azole	TR34/Y46F/L98H/V172M/T248N/E255D/K427E	G143A	F219Y	WT	10.1128/mBio.00536-15	R	Y	>16	8	1	G233A
ERR769516 (ERS663182)	Afu343P11	TR34/Y46F/L98H/V172M/T248N/E255D/K427E	1.2	India (Delhi)	Human	Clinical	Resistant	Pan-azole	TR34/Y46F/L98H/V172M/T248N/E255D/K427E	G143A	F219Y	WT	10.1128/mBio.00536-15	R	Y	>16	8	>8	G233A
ERR769517 (ERS663183)	Afu59112	TR34/Y46F/L98H/V172M/T248N/E255D/K427E	1.1	India (Delhi)	Human	Clinical	Resistant	Pan-azole	TR34/Y46F/L98H/V172M/T248N/E255D/K427E	G143A	F219Y	WT	10.1128/mBio.00536-15	R	Y	>16	8	>8
ERR769514 (ERS663180)	Afu94209	TR34/Y46F/L98H/V172M/T248N/E255D/K427E	1.1	India (Delhi)	Human	Clinical	Resistant	Pan-azole	TR34/Y46F/L98H/V172M/T248N/E255D/K427E	G143A	F219Y	WT	10.1128/mBio.00536-15	R	Y	>16	2	2	G233A
SRR7418943	ATCC 204305	Y46F/V172M/I242V/T248N/E255D/K427E	1.1	Spain	Human	Clinical	Sensitive*	Sensitive*	Y46F/V172M/I242V/T248N/E255D/K427E	WT	WT	WT	10.3390/genes9070363	S*		Not Determined	Not Determined	Not Determined
SRR7418935	ATCC 46645	Y46F/V172M/T248N/E255D/K427E	1.1	Spain	Human	Clinical	Sensitive*	Sensitive*	Y46F/V172M/T248N/E255D/K427E	WT	WT	WT	10.3201/eid1507.090043	S*		Not Determined	Not Determined	Not Determined
SRR13579379	B-1-46-5	Y46F/V172M/T248N/E255D/K427E	1.1	Germany	Soil	Environmental	Sensitive*	Sensitive*	Y46F/V172M/T248N/E255D/K427E	WT	WT	WT	10.1038/s41564-021-00993-x	S*		Not Determined	Not Determined	Not Determined
SRR11785164	B11927	TR34/Y46F/L98H/V172M/T248N/E255D/S297T/K427E/F495I	1.2	USA (GA)	Peanut	Environmental	Resistant	Non-pan-azole*	TR34/Y46F/L98H/V172M/T248N/E255D/S297T/K427E/F495I	G143A	F219Y	WT	10.1128/mBio.01803-21	R	N*	>16	0.5	Not Determined
SRR11785163	B11928	Y46F/V172M/T248N/E255D/K427E	1.1	USA (GA)	Peanut	Environmental	Resistant	Non-pan-azole*	Y46F/V172M/T248N/E255D/K427E	WT	WT	WT	10.1128/mBio.01803-21	R	N*	>16	0.5	Not Determined	G233A
SRR11785162	B11930	TR34/Y46F/L98H/V172M/T248N/E255D/S297T/K427E/F495I	1.2	USA (GA)	Peanut	Environmental	Resistant	Non-pan-azole*	TR34/Y46F/L98H/V172M/T248N/E255D/S297T/K427E/F495I	G143A	F219Y	WT	10.1128/mBio.01803-21	R	N*	>16	0.5	Not Determined
SRR11785161	B11943	TR34/Y46F/L98H/V172M/T248N/E255D/S297T/K427E/F495I	1.2	USA (GA)	Peanut	Environmental	Resistant	Non-pan-azole*	TR34/Y46F/L98H/V172M/T248N/E255D/S297T/K427E/F495I	G143A	F219Y	WT	10.1128/mBio.01803-21	R	N*	>16	0.5	Not Determined
SRR11785160	B11951	Y46F/V172M/T248N/E255D/K427E	1.1	USA (GA)	Peanut	Environmental	Resistant	Non-pan-azole*	Y46F/V172M/T248N/E255D/K427E	WT	WT	WT	10.1128/mBio.01803-21	R	N*	>16	0.5	Not Determined	G233A
SRR11785159	B11957	TR34/Y46F/L98H/V172M/T248N/E255D/S297T/K427E/F495I	1.2	USA (GA)	Peanut	Environmental	Resistant	Non-pan-azole*	TR34/Y46F/L98H/V172M/T248N/E255D/S297T/K427E/F495I	G143A	F219Y	WT	10.1128/mBio.01803-21	R	N*	>16	0.5	Not Determined
SRR11785158	B11959	Y46F/V172M/I242V/T248N/E255D/K427E	1.1	USA (GA)	Peanut	Environmental	Resistant	Non-pan-azole*	Y46F/V172M/I242V/T248N/E255D/K427E	WT	WT	WT	10.1128/mBio.01803-21	R	N*	>16	0.25	Not Determined
SRR11785156	B11965	Y46F/V172M/I242V/T248N/E255D/K427E	1.2	USA (GA)	Peanut	Environmental	Resistant	Non-pan-azole*	Y46F/V172M/I242V/T248N/E255D/K427E	WT	WT	WT	10.1128/mBio.01803-21	R	N*	>16	2	Not Determined
SRR11785155	B11969	Y46F/V172M/T248N/E255D/K427E	1.2	USA (GA)	Peanut	Environmental	Resistant	Non-pan-azole*	Y46F/V172M/T248N/E255D/K427E	WT	WT	WT	10.1128/mBio.01803-21	R	N*	>16	1	Not Determined
SRR11785154	B11971	Y46F/V172M/T248N/G254V/E255D/K427E	1.1	USA (GA)	Peanut	Environmental	Resistant	Pan-azole	Y46F/V172M/T248N/G254V/E255D/K427E	WT	WT	WT	10.1128/mBio.01803-21	R	Y	>16	4	Not Determined	G233A
SRR11785153	B11973	WT	1.2	USA (GA)	Peanut	Environmental	Resistant	Pan-azole	WT	WT	WT	WT	10.1128/mBio.01803-21	R	Y	>16	4	Not Determined
SRR11785152	B11978	TR34/Y46F/L98H/V172M/T248N/E255D/S297T/K427E/F495I	1.2	USA (GA)	Peanut	Environmental	Resistant	Non-pan-azole*	TR34/Y46F/L98H/V172M/T248N/E255D/S297T/K427E/F495I	G143A	F219Y	WT	10.1128/mBio.01803-21	R	N*	>16	0.5	Not Determined
SRR11785151	B11982	TR34/Y46F/L98H/V172M/T248N/E255D/S297T/K427E/F495I	1.2	USA (GA)	Peanut	Environmental	Resistant	Pan-azole	TR34/Y46F/L98H/V172M/T248N/E255D/S297T/K427E/F495I	G143A	F219Y	WT	10.1128/mBio.01803-21	R	Y	>16	4	Not Determined
SRR11785150	B5603	Y46F/V172M/T248N/E255D/K427E	1.2	USA (WI)	Human	Clinical	Sensitive*	Sensitive*	Y46F/V172M/T248N/E255D/K427E	WT	WT	WT	10.1128/mBio.01803-21	S*		0.06	0.125	Not Determined	G233A
SRR11785149	B6687	Y46F/V172M/T248N/E255D/K427E	1.2	Canada	Human	Clinical	Sensitive*	Sensitive*	Y46F/V172M/T248N/E255D/K427E	WT	WT	WT	10.1128/mBio.01803-21	S*		0.06	0.125	Not Determined	G233A
SRR13579424	C-1-31s-1	Y46F/V172M/T248N/E255D/K427E	1.2	Germany	Soil	Environmental	Sensitive*	Sensitive*	Y46F/V172M/T248N/E255D/K427E	WT	WT	WT	10.1038/s41564-021-00993-x	S*		Not Determined	Not Determined	Not Determined
SRR13579449	C-1-67s-1	TR34/Y46F/L98H/V172M/T248N/E255D/K427E	1.1	Germany	Soil	Environmental	Resistant	Pan-azole	TR34/Y46F/L98H/V172M/T248N/E255D/K427E	WT	F219Y	WT	10.1038/s41564-021-00993-x	R	Y	>8	4	1	G233A
SRR13579378	C-1-77s-2	Y46F/V172M/T248N/E255D/K427E	1.2	Germany	Soil	Environmental	Sensitive*	Sensitive*	Y46F/V172M/T248N/E255D/K427E	WT	WT	WT	10.1038/s41564-021-00993-x	S*		Not Determined	Not Determined	Not Determined
ERR9791571	C1	TR34/Y46F/L98H/V172M/T248N/E255D/K427E	1.2	Cardiff, Wales	Soil	Environmental	Resistant	Non-pan-azole	TR34/Y46F/L98H/V172M/T248N/E255D/K427E	WT	WT	WT	10.1038/s41564-022-01091-2	R	N	>16	2	0.12	G233A
ERR9791579	C10	TR34/Y46F/L98H/V172M/T248N/E255D/K427E	1.2	Carmerthenshire, Wales	Soil	Environmental	Resistant	Pan-azole	TR34/Y46F/L98H/V172M/T248N/E255D/K427E	G143A	F219Y	H270R	10.1038/s41564-022-01091-2	R	Y	>16	8	0.5	G233A
ERR9791665	C100	TR34/Y46F/L98H/V172M/T248N/E255D/K427E	1.2	England	Human	Clinical	Resistant	Pan-azole	TR34/Y46F/L98H/V172M/T248N/E255D/K427E	WT	WT	WT	10.1038/s41564-022-01091-2	R	Y	16	4	Not Determined	G233A
ERR9791666	C103	TR34/Y46F/L98H/V172M/T248N/E255D/K427E	1.2	England	Human	Clinical	Sensitive*	Sensitive*	TR34/Y46F/L98H/V172M/T248N/E255D/K427E	WT	WT	WT	10.1038/s41564-022-01091-2	S*		1	2	Not Determined	G233A
ERR9791667	C104	TR34/Y46F/L98H/V172M/T248N/E255D/K427E	1.1	Scotland	Human	Clinical	Resistant	Pan-azole	TR34/Y46F/L98H/V172M/T248N/E255D/K427E	WT	WT	WT	10.1038/s41564-022-01091-2	R	Y	>16	0.5	1	G233A
ERR9791668	C105	TR34/Y46F/L98H/V172M/T248N/E255D/K427E	1.2	Scotland	Human	Clinical	Resistant	Pan-azole	TR34/Y46F/L98H/V172M/T248N/E255D/K427E	WT	WT	WT	10.1038/s41564-022-01091-2	R	Y	>16	4	Not Determined	G233A
ERR9791669	C106	TR34/Y46F/L98H/V172M/T248N/E255D/K427E	1.2	England	Human	Clinical	Resistant	Non-pan-azole*	TR34/Y46F/L98H/V172M/T248N/E255D/K427E	WT	F219Y	WT	10.1038/s41564-022-01091-2	R	N*	2	4	Not Determined	G233A
ERR9791670	C107	TR34/Y46F/L98H/V172M/T248N/E255D/K427E	1.2	England	Human	Clinical	Resistant*	Non-pan-azole	TR34/Y46F/L98H/V172M/T248N/E255D/K427E	WT	WT	WT	10.1038/s41564-022-01091-2	R*	N	1	4	Not Determined	G233A
ERR9791671	C108	TR34/Y46F/L98H/V172M/T248N/E255D/K427E	1.2	England	Human	Clinical	Resistant	Non-pan-azole*	TR34/Y46F/L98H/V172M/T248N/E255D/K427E	WT	WT	WT	10.1038/s41564-022-01091-2	R	N*	16	1	Not Determined	G233A
ERR9791672	C109	TR34/Y46F/L98H/V172M/T248N/E255D/K427E	1.1	England	Human	Clinical	Resistant	Non-pan-azole*	TR34/Y46F/L98H/V172M/T248N/E255D/K427E	WT	WT	WT	10.1038/s41564-022-01091-2	R	N*	>16	1	Not Determined	G233A
ERR9791580	C11	TR34/Y46F/L98H/V172M/T248N/E255D/S297T/K427E/F495I	1.2	Carmerthenshire, Wales	Soil	Environmental	Resistant	Pan-azole	TR34/Y46F/L98H/V172M/T248N/E255D/S297T/K427E/F495I	WT	WT	WT	10.1038/s41564-022-01091-2	R	Y	>16	2	0.25	G233A
ERR9791673	C110	TR34/Y46F/L98H/V172M/T248N/E255D/K427E	1.2	England	Human	Clinical	Resistant	Non-pan-azole*	TR34/Y46F/L98H/V172M/T248N/E255D/K427E	WT	WT	WT	10.1038/s41564-022-01091-2	R	N*	>16	1	Not Determined	G233A
ERR9791674	C111	TR34/Y46F/L98H/V172M/T248N/E255D/K427E	1.1	England	Human	Clinical	Resistant	Non-pan-azole*	TR34/Y46F/L98H/V172M/T248N/E255D/K427E	WT	WT	WT	10.1038/s41564-022-01091-2	R	N*	16	2	Not Determined	G233A
ERR9791675	C112	TR34/Y46F/L98H/V172M/T248N/E255D/K427E	1.2	England	Human	Clinical	Resistant	Non-pan-azole*	TR34/Y46F/L98H/V172M/T248N/E255D/K427E	WT	WT	WT	10.1038/s41564-022-01091-2	R	N*	16	2	Not Determined	G233A
ERR9791676	C113	Y46F/V172M/T248N/E255D/K427E	1.1	England	Human	Clinical	Sensitive*	Sensitive*	Y46F/V172M/T248N/E255D/K427E	WT	WT	WT	10.1038/s41564-022-01091-2	S*		Not Determined	0.25	Not Determined
ERR9791677	C114	TR34/Y46F/L98H/V172M/T248N/E255D/K427E	1.1	Scotland	Human	Clinical	Resistant	Non-pan-azole*	TR34/Y46F/L98H/V172M/T248N/E255D/K427E	WT	WT	WT	10.1038/s41564-022-01091-2	R	N*	>16	2	Not Determined	G233A
ERR9791678	C115	TR34/Y46F/L98H/V172M/T248N/E255D/K427E	1.1	England	Human	Clinical	Resistant	Pan-azole	TR34/Y46F/L98H/V172M/T248N/E255D/K427E	WT	WT	WT	10.1038/s41564-022-01091-2	R	Y	4	1	0.25	G233A
ERR9791679	C117	Y46F/V172M/T248N/E255D/K427E/G448S	1.2	England	Human	Clinical	Sensitive*	Sensitive*	Y46F/V172M/T248N/E255D/K427E/G448S	WT	WT	WT	10.1038/s41564-022-01091-2	S*		1	2	Not Determined
ERR9791680	C118	Y46F/V172M/T248N/E255D/K427E	1.2	England	Human	Clinical	Resistant	Non-pan-azole*	Y46F/V172M/T248N/E255D/K427E	WT	WT	WT	10.1038/s41564-022-01091-2	R	N*	8	1	Not Determined
ERR9791681	C119	TR34/Y46F/L98H/V172M/T248N/E255D/K427E	1.2	England	Human	Clinical	Resistant	Non-pan-azole*	TR34/Y46F/L98H/V172M/T248N/E255D/K427E	WT	WT	WT	10.1038/s41564-022-01091-2	R	N*	16	1	Not Determined	G233A
ERR9791581	C12	TR34/Y46F/L98H/V172M/T248N/E255D/K427E	1.1	Carmerthenshire, Wales	Soil	Environmental	Resistant	Pan-azole	TR34/Y46F/L98H/V172M/T248N/E255D/K427E	WT	WT	WT	10.1038/s41564-022-01091-2	R	Y	>16	4	0.25	G233A
ERR9791682	C120	Y46F/G54R/V172M/T248N/E255D/K427E	1.1	England	Human	Clinical	Resistant	Non-pan-azole*	Y46F/G54R/V172M/T248N/E255D/K427E	WT	WT	WT	10.1038/s41564-022-01091-2	R	N*	>16	0.125	Not Determined
ERR9791683	C121	Y46F/G54E/V172M/T248N/E255D/K427E	1.1	England	Human	Clinical	Resistant	Pan-azole	Y46F/G54E/V172M/T248N/E255D/K427E	WT	WT	WT	10.1038/s41564-022-01091-2	R	Y	>16	0.25	0.5
ERR9791684	C122	TR34/Y46F/L98H/V172M/T248N/E255D/K427E	1.2	England	Human	Clinical	Resistant	Non-pan-azole*	TR34/Y46F/L98H/V172M/T248N/E255D/K427E	WT	WT	WT	10.1038/s41564-022-01091-2	R	N*	>16	2	Not Determined	G233A
ERR9791685	C123	TR34/Y46F/L98H/V172M/T248N/E255D/K427E	1.2	England	Human	Clinical	Resistant	Pan-azole	TR34/Y46F/L98H/V172M/T248N/E255D/K427E	WT	WT	WT	10.1038/s41564-022-01091-2	R	Y	>16	2	0.25	G233A
ERR9791686	C124	Y46F/G54W/V172M/T248N/E255D/K427E	1.1	London, England	Human	Clinical	Resistant	Pan-azole	Y46F/G54W/V172M/T248N/E255D/K427E	WT	WT	WT	10.1038/s41564-022-01091-2	R	Y	>16	0.125	4
ERR9791687	C125	TR34/Y46F/L98H/V172M/T248N/E255D/K427E	1.2	London, England	Human	Clinical	Resistant	Pan-azole	TR34/Y46F/L98H/V172M/T248N/E255D/K427E	WT	WT	WT	10.1038/s41564-022-01091-2	R	Y	>16	2	2	G233A
ERR9791688	C126	Y46F/G54W/V172M/T248N/E255D/K427E	1.1	London, England	Human	Clinical	Resistant	Pan-azole	Y46F/G54W/V172M/T248N/E255D/K427E	WT	WT	WT	10.1038/s41564-022-01091-2	R	Y	>16	0.03	2
ERR9791689	C127	Y46F/V172M/T248N/E255D/K427E/D430G	1.2	London, England	Human	Clinical	Resistant	Non-pan-azole	Y46F/V172M/T248N/E255D/K427E/D430G	WT	WT	WT	10.1038/s41564-022-01091-2	R	N	>16	0.25	0.125
ERR9791690	C128	Y46F/V172M/T248N/E255D/Q351K/K427E	1.2	London, England	Human	Clinical	Resistant	Pan-azole	Y46F/V172M/T248N/E255D/Q351K/K427E	WT	WT	WT	10.1038/s41564-022-01091-2	R	Y	>16	2	1
ERR9791691	C129	Y46F/V172M/T248N/E255D/K427E	1.2	London, England	Human	Clinical	Resistant	Pan-azole	Y46F/V172M/T248N/E255D/K427E	WT	WT	WT	10.1038/s41564-022-01091-2	R	Y	8	2	0.5
ERR9791582	C13	TR34/Y46F/L98H/V172M/T248N/E255D/K427E	1.2	Vale of Glamorgan, Wales	Soil	Environmental	Resistant	Non-pan-azole	TR34/Y46F/L98H/V172M/T248N/E255D/K427E	G143A	F219Y	H270Y	10.1038/s41564-022-01091-2	R	N	>16	2	0.12	G233A
ERR9791692	C130	Y46F/G54W/V172M/T248N/E255D/K427E	1.2	London, England	Human	Clinical	Resistant	Pan-azole	Y46F/G54W/V172M/T248N/E255D/K427E	WT	WT	WT	10.1038/s41564-022-01091-2	R	Y	>16	0.125	8
ERR9791693	C131	Y46F/G54W/V172M/T248N/E255D/K427E	1.2	London, England	Human	Clinical	Resistant	Pan-azole	Y46F/G54W/V172M/T248N/E255D/K427E	WT	WT	WT	10.1038/s41564-022-01091-2	R	Y	>16	0.125	16
ERR9791694	C132	Y46F/G54W/V172M/T248N/E255D/K427E	1.2	London, England	Human	Clinical	Resistant	Pan-azole	Y46F/G54W/V172M/T248N/E255D/K427E	WT	WT	WT	10.1038/s41564-022-01091-2	R	Y	>16	0.125	8
ERR9791695	C133	TR34/Y46F/L98H/V172M/T248N/E255D/K427E	1.2	London, England	Human	Clinical	Resistant	Pan-azole	TR34/Y46F/L98H/V172M/T248N/E255D/K427E	WT	WT	WT	10.1038/s41564-022-01091-2	R	Y	>16	2	2	G233A
ERR9791696	C134	TR34/Y46F/L98H/V172M/T248N/E255D/K427E	1.1	London, England	Human	Clinical	Resistant	Pan-azole	TR34/Y46F/L98H/V172M/T248N/E255D/K427E	WT	WT	WT	10.1038/s41564-022-01091-2	R	Y	16	2	1	G233A
ERR9791697	C135	Y46F/G54W/V172M/T248N/E255D/K427E	1.2	London, England	Human	Clinical	Resistant	Pan-azole	Y46F/G54W/V172M/T248N/E255D/K427E	WT	WT	WT	10.1038/s41564-022-01091-2	R	Y	>16	0.125	16
ERR9791698	C136	Y46F/V172M/T248N/E255D/K427E	1.2	London, England	Human	Clinical	Resistant	Pan-azole	Y46F/V172M/T248N/E255D/K427E	WT	WT	WT	10.1038/s41564-022-01091-2	R	Y	>16	2	2
ERR9791699	C137	Y46F/V172M/T248N/E255D/K427E	1.2	London, England	Human	Clinical	Resistant	Pan-azole	Y46F/V172M/T248N/E255D/K427E	WT	WT	WT	10.1038/s41564-022-01091-2	R	Y	>16	2	2
ERR9791700	C138	Y46F/V172M/P216L/T248N/E255D/K427E	1.1	London, England	Human	Clinical	Resistant	Pan-azole	Y46F/V172M/P216L/T248N/E255D/K427E	WT	WT	WT	10.1038/s41564-022-01091-2	R	Y	>16	0.25	2
ERR9791701	C139	Y46F/V172M/T248N/E255D/K427E	1.2	London, England	Human	Clinical	Resistant	Pan-azole	Y46F/V172M/T248N/E255D/K427E	WT	WT	WT	10.1038/s41564-022-01091-2	R	Y	>16	2	1
ERR9791583	C14	TR34/Y46F/L98H/V172M/T248N/E255D/K427E	1.2	Vale of Glamorgan, Wales	Soil	Environmental	Resistant	Pan-azole	TR34/Y46F/L98H/V172M/T248N/E255D/K427E	G143A	F219Y	WT	10.1038/s41564-022-01091-2	R	Y	>16	>8	0.5	G233A
ERR9791702	C140	Y46F/G54W/V172M/T248N/E255D/K427E	1.1	London, England	Human	Clinical	Resistant	Pan-azole	Y46F/G54W/V172M/T248N/E255D/K427E	WT	WT	WT	10.1038/s41564-022-01091-2	R	Y	>16	0.125	16
ERR9791703	C141	TR34/Y46F/L98H/V172M/T248N/E255D/K427E	1.1	London, England	Human	Clinical	Resistant	Pan-azole	TR34/Y46F/L98H/V172M/T248N/E255D/K427E	WT	WT	WT	10.1038/s41564-022-01091-2	R	Y	16	1	0.25	G233A
ERR9791704	C142	Y46F/G54W/V172M/T248N/E255D/K427E	1.1	London, England	Human	Clinical	Resistant	Pan-azole	Y46F/G54W/V172M/T248N/E255D/K427E	WT	WT	WT	10.1038/s41564-022-01091-2	R	Y	>16	0.06	0.25	G233A
ERR9791705	C143	TR34/Y46F/L98H/V172M/T248N/E255D/K427E	1.2	London, England	Human	Clinical	Resistant	Pan-azole	TR34/Y46F/L98H/V172M/T248N/E255D/K427E	WT	WT	WT	10.1038/s41564-022-01091-2	R	Y	16	2	0.5	G233A
ERR9791706	C144	TR34/Y46F/L98H/V172M/T248N/E255D/K427E	1.2	London, England	Human	Clinical	Resistant	Pan-azole	TR34/Y46F/L98H/V172M/T248N/E255D/K427E	WT	WT	WT	10.1038/s41564-022-01091-2	R	Y	>16	2	0.25	G233A
ERR9791707	C145	Y46F/V172M/P216L/T248N/E255D/K427E	1.2	London, England	Human	Clinical	Resistant	Pan-azole	Y46F/V172M/P216L/T248N/E255D/K427E	WT	WT	WT	10.1038/s41564-022-01091-2	R	Y	>16	0.125	0.5
ERR9791708	C146	Y46F/V172M/T248N/E255D/K427E	1.2	Leeds, England	Human	Clinical	Sensitive	Sensitive	Y46F/V172M/T248N/E255D/K427E	WT	WT	WT	10.1038/s41564-022-01091-2	S		0.5	0.125	0.03
ERR9791709	C147	Y46F/V172M/T248N/E255D/K427E	1.2	Leeds, England	Human	Clinical	Sensitive	Sensitive	Y46F/V172M/T248N/E255D/K427E	WT	WT	WT	10.1038/s41564-022-01091-2	S		1	0.125	0.03
ERR9791710	C148	Y46F/V172M/T248N/E255D/K427E	1.2	Leeds, England	Human	Clinical	Sensitive	Sensitive	Y46F/V172M/T248N/E255D/K427E	WT	WT	WT	10.1038/s41564-022-01091-2	S		2	0.125	0.03
ERR9791711	C149	TR34/Y46F/L98H/V172M/T248N/E255D/K427E	1.1	Leeds, England	Human	Clinical	Resistant	Non-pan-azole	TR34/Y46F/L98H/V172M/T248N/E255D/K427E	WT	WT	WT	10.1038/s41564-022-01091-2	R	N	>16	0.25	0.125	G233A
ERR9791584	C15	TR34/Y46F/L98H/V172M/T248N/E255D/K427E	1.2	Vale of Glamorgan, Wales	Soil	Environmental	Resistant	Pan-azole	TR34/Y46F/L98H/V172M/T248N/E255D/K427E	G143A	F219Y	WT	10.1038/s41564-022-01091-2	R	Y	>16	8	<0.5	G233A
ERR9791712	C150	TR34/Y46F/L98H/V172M/T248N/E255D/K427E/K427E	1.1	Leeds, England	Human	Clinical	Resistant	Non-pan-azole	TR34/Y46F/L98H/V172M/T248N/E255D/K427E/K427E	WT	WT	WT	10.1038/s41564-022-01091-2	R	N	16	0.25	0.125	G233A
ERR9791713	C151	TR34/Y46F/L98H/V172M/T248N/E255D/K427E	1.1	Leeds, England	Human	Clinical	Resistant	Non-pan-azole	TR34/Y46F/L98H/V172M/T248N/E255D/K427E	WT	WT	WT	10.1038/s41564-022-01091-2	R	N	>16	0.25	0.125	G233A
ERR9791714	C152	Y46F/V172M/T248N/E255D/K427E	1.2	Leeds, England	Human	Clinical	Sensitive	Sensitive	Y46F/V172M/T248N/E255D/K427E	WT	WT	WT	10.1038/s41564-022-01091-2	S		0.5	0.125	0.03
ERR9791715	C153	Y46F/V172M/T248N/E255D/K427E	1.2	Leeds, England	Human	Clinical	Sensitive	Sensitive	Y46F/V172M/T248N/E255D/K427E	WT	WT	WT	10.1038/s41564-022-01091-2	S		1	0.125	0.03
ERR9791716	C154	Y46F/V172M/T248N/E255D/K427E	1.2	Leeds, England	Human	Clinical	Sensitive	Sensitive	Y46F/V172M/T248N/E255D/K427E	WT	WT	WT	10.1038/s41564-022-01091-2	S		1	0.125	0.03
ERR9791717	C155	TR34/Y46F/L98H/V172M/T248N/E255D/T289A/I364V/K427E/G448S	1.2	London, England	Human	Clinical	Resistant	Pan-azole	TR34/Y46F/L98H/V172M/T248N/E255D/T289A/I364V/K427E/G448S	G143A	F219Y	WT	10.1038/s41564-022-01091-2	R	Y	16	>16	4	G233A
ERR9791718	C156	TR34/Y46F/L98H/V172M/T248N/E255D/T289A/I364V/K427E/G448S	1.2	London, England	Human	Clinical	Resistant	Pan-azole	TR34/Y46F/L98H/V172M/T248N/E255D/T289A/I364V/K427E/G448S	G143A	F219Y	WT	10.1038/s41564-022-01091-2	R	Y	16	>16	4	G233A
ERR9791719	C157	TR34/Y46F/L98H/V172M/T248N/E255D/T289A/I364V/K427E/G448S	1.2	London, England	Human	Clinical	Resistant	Pan-azole	TR34/Y46F/L98H/V172M/T248N/E255D/T289A/I364V/K427E/G448S	G143A	F219Y	WT	10.1038/s41564-022-01091-2	R	Y	16	>16	4	G233A
ERR9791720	C158	TR34/Y46F/L98H/V172M/T248N/E255D/T289A/I364V/K427E/G448S	1.2	London, England	Human	Clinical	Resistant	Pan-azole	TR34/Y46F/L98H/V172M/T248N/E255D/T289A/I364V/K427E/G448S	G143A	F219Y	WT	10.1038/s41564-022-01091-2	R	Y	16	>16	4	G233A
ERR9791721	C159	TR34/Y46F/L98H/V172M/T248N/E255D/K427E	1.2	London, England	Human	Clinical	Resistant	Pan-azole	TR34/Y46F/L98H/V172M/T248N/E255D/K427E	WT	WT	WT	10.1038/s41564-022-01091-2	R	Y	>16	2	0.5	G233A
ERR9791585	C16	TR34/Y46F/L98H/V172M/T248N/E255D/K427E	1.2	Vale of Glamorgan, Wales	Soil	Environmental	Resistant	Non-pan-azole	TR34/Y46F/L98H/V172M/T248N/E255D/K427E	WT	WT	WT	10.1038/s41564-022-01091-2	R	N	>16	2	0.12	G233A
ERR9791722	C160	TR34/Y46F/L98H/V172M/T248N/E255D/T289A/K427E	1.2	London, England	Human	Clinical	Resistant	Pan-azole	TR34/Y46F/L98H/V172M/T248N/E255D/T289A/K427E	WT	WT	WT	10.1038/s41564-022-01091-2	R	Y	>16	2	0.5	G233A
ERR9791723	C161	TR34/Y46F/L98H/V172M/T248N/E255D/K427E	1.1	London, England	Human	Clinical	Resistant	Non-pan-azole	TR34/Y46F/L98H/V172M/T248N/E255D/K427E	WT	WT	WT	10.1038/s41564-022-01091-2	R	N	4	0.5	0.125	G233A
ERR9791724	C162	Y46F/V172M/M220I/T248N/E255D/K427E	1.1	London, England	Human	Clinical	Resistant	Non-pan-azole	Y46F/V172M/M220I/T248N/E255D/K427E	WT	WT	WT	10.1038/s41564-022-01091-2	R	N	2	2	1
ERR9791725	C163	Y46F/G54W/V172M/T248N/E255D/K427E	1.1	London, England	Human	Clinical	Resistant	Pan-azole	Y46F/G54W/V172M/T248N/E255D/K427E	WT	WT	WT	10.1038/s41564-022-01091-2	R	Y	>16	1	>16
ERR9791726	C164	Y46F/V172M/T248N/E255D/K427E	1.2	London, England	Human	Clinical	Sensitive	Sensitive	Y46F/V172M/T248N/E255D/K427E	WT	WT	WT	10.1038/s41564-022-01091-2	S		2	1	0.125
ERR9791727	C165	Y46F/V172M/T248N/E255D/K427E	1.1	London, England	Human	Clinical	Sensitive	Sensitive	Y46F/V172M/T248N/E255D/K427E	WT	WT	WT	10.1038/s41564-022-01091-2	S		2	0.5	0.125
ERR9791728	C166	Y46F/V172M/T248N/E255D/K427E	1.2	London, England	Human	Clinical	Sensitive	Sensitive	Y46F/V172M/T248N/E255D/K427E	WT	WT	WT	10.1038/s41564-022-01091-2	S		1	0.25	0.06
ERR9791729	C167	Y46F/V172M/T248N/E255D/K427E	1.1	London, England	Human	Clinical	Sensitive	Sensitive	Y46F/V172M/T248N/E255D/K427E	WT	WT	WT	10.1038/s41564-022-01091-2	S		0.06	0.06	0.03
ERR9791730	C168	Y46F/V172M/T248N/E255D/K427E	1.1	London, England	Human	Clinical	Sensitive	Sensitive	Y46F/V172M/T248N/E255D/K427E	WT	WT	WT	10.1038/s41564-022-01091-2	S		2	0.25	0.03
ERR9791731	C169	Y46F/V172M/T248N/E255D/K427E	1.2	London, England	Human	Clinical	Sensitive	Sensitive	Y46F/V172M/T248N/E255D/K427E	WT	WT	WT	10.1038/s41564-022-01091-2	S		0.06	0.06	0.015
ERR9791586	C17	TR34/Y46F/L98H/V172M/T248N/E255D/K427E	1.2	Vale of Glamorgan, Wales	Soil	Environmental	Resistant	Non-pan-azole	TR34/Y46F/L98H/V172M/T248N/E255D/K427E	WT	WT	WT	10.1038/s41564-022-01091-2	R	N	>16	2	0.12	G233A
ERR9791732	C170	Y46F/V172M/T248N/E255D/K427E	1.2	London, England	Human	Clinical	Sensitive	Sensitive	Y46F/V172M/T248N/E255D/K427E	WT	WT	WT	10.1038/s41564-022-01091-2	S		0.06	0.06	0.015
ERR9791733	C171	TR34/Y46F/L98H/V172M/T248N/E255D/K427E	1.2	London, England	Human	Clinical	Resistant	Pan-azole	TR34/Y46F/L98H/V172M/T248N/E255D/K427E	WT	WT	WT	10.1038/s41564-022-01091-2	R	Y	16	0.5	0.25	G233A
ERR9791734	C172	Y46F/V172M/T248N/E255D/K427E	1.1	London, England	Human	Clinical	Sensitive	Sensitive	Y46F/V172M/T248N/E255D/K427E	WT	WT	WT	10.1038/s41564-022-01091-2	S		0.06	0.06	0.03
ERR9791735	C173	Y46F/V172M/T248N/E255D/K427E	1.1	London, England	Human	Clinical	Sensitive	Sensitive	Y46F/V172M/T248N/E255D/K427E	WT	WT	WT	10.1038/s41564-022-01091-2	S		0.06	0.06	0.015
ERR9791736	C174	Y46F/V172M/T248N/E255D/K427E	1.1	London, England	Human	Clinical	Sensitive	Sensitive	Y46F/V172M/T248N/E255D/K427E	WT	WT	WT	10.1038/s41564-022-01091-2	S		0.06	0.06	0.03
ERR9791737	C175	Y46F/V172M/T248N/E255D/K427E	1.2	London, England	Human	Clinical	Sensitive	Sensitive	Y46F/V172M/T248N/E255D/K427E	WT	WT	WT	10.1038/s41564-022-01091-2	S		0.06	0.06	0.03
ERR9791738	C176	Y46F/V172M/T248N/E255D/K427E	1.1	London, England	Human	Clinical	Sensitive	Sensitive	Y46F/V172M/T248N/E255D/K427E	WT	WT	WT	10.1038/s41564-022-01091-2	S		0.06	0.06	0.03
ERR9791739	C177	Y46F/V172M/T248N/E255D/K427E	1.1	London, England	Human	Clinical	Sensitive	Sensitive	Y46F/V172M/T248N/E255D/K427E	WT	WT	WT	10.1038/s41564-022-01091-2	S		0.06	0.125	0.03	G233A
ERR9791740	C178	Y46F/V172M/T248N/E255D/K427E	1.2	London, England	Human	Clinical	Sensitive	Sensitive	Y46F/V172M/T248N/E255D/K427E	WT	WT	WT	10.1038/s41564-022-01091-2	S		0.06	0.06	0.03
ERR9791741	C179	Y46F/V172M/T248N/E255D/K427E	1.1	London, England	Human	Clinical	Sensitive	Sensitive	Y46F/V172M/T248N/E255D/K427E	WT	WT	WT	10.1038/s41564-022-01091-2	S		0.06	0.06	0.03
ERR9791587	C18	TR34/Y46F/L98H/V172M/T248N/E255D/K427E	1.2	Vale of Glamorgan, Wales	Soil	Environmental	Resistant	Non-pan-azole	TR34/Y46F/L98H/V172M/T248N/E255D/K427E	WT	WT	WT	10.1038/s41564-022-01091-2	R	N	>16	2	0.12	G233A
ERR9791742	C180	Y46F/V172M/T248N/E255D/K427E	1.2	London, England	Human	Clinical	Sensitive	Sensitive	Y46F/V172M/T248N/E255D/K427E	WT	WT	WT	10.1038/s41564-022-01091-2	S		0.06	0.06	0.03
ERR9791743	C181	Y46F/V172M/T248N/E255D/K427E	1.1	London, England	Human	Clinical	Sensitive	Sensitive	Y46F/V172M/T248N/E255D/K427E	WT	WT	WT	10.1038/s41564-022-01091-2	S		0.06	0.125	0.06
ERR9791744	C182	Y46F/V172M/T248N/E255D/K427E	1.2	London, England	Human	Clinical	Sensitive	Sensitive	Y46F/V172M/T248N/E255D/K427E	WT	WT	WT	10.1038/s41564-022-01091-2	S		0.125	0.125	0.03
ERR9791745	C183	Y46F/V172M/T248N/E255D/K427E	1.2	London, England	Human	Clinical	Sensitive	Sensitive	Y46F/V172M/T248N/E255D/K427E	WT	WT	WT	10.1038/s41564-022-01091-2	S		0.125	0.06	0.03
ERR9791746	C184	Y46F/V172M/T248N/E255D/K427E	1.2	London, England	Human	Clinical	Sensitive	Sensitive	Y46F/V172M/T248N/E255D/K427E	WT	WT	WT	10.1038/s41564-022-01091-2	S		0.06	0.06	0.03
ERR9791747	C185	Y46F/V172M/T248N/E255D/K427E	1.1	London, England	Human	Clinical	Sensitive	Sensitive	Y46F/V172M/T248N/E255D/K427E	WT	WT	WT	10.1038/s41564-022-01091-2	S		0.06	0.06	0.03
ERR9791748	C186	Y46F/V172M/T248N/E255D/K427E	1.1	London, England	Human	Clinical	Sensitive	Sensitive	Y46F/V172M/T248N/E255D/K427E	WT	WT	WT	10.1038/s41564-022-01091-2	S		0.06	0.06	0.03	G233A
ERR9791749	C187	Y46F/V172M/T248N/E255D/K427E	1.2	London, England	Human	Clinical	Sensitive	Sensitive	Y46F/V172M/T248N/E255D/K427E	WT	WT	WT	10.1038/s41564-022-01091-2	S		0.06	0.06	0.03
ERR9791750	C188	Y46F/V172M/T248N/E255D/K427E	1.1	London, England	Human	Clinical	Sensitive	Sensitive	Y46F/V172M/T248N/E255D/K427E	WT	WT	WT	10.1038/s41564-022-01091-2	S		0.125	0.06	0.03
ERR9791751	C189	Y46F/G54R/V172M/T248N/E255D/K427E	1.2	London, England	Human	Clinical	Resistant	Pan-azole	Y46F/G54R/V172M/T248N/E255D/K427E	WT	WT	WT	10.1038/s41564-022-01091-2	R	Y	>16	0.06	0.25
ERR9791588	C19	TR34/Y46F/L98H/V172M/T248N/E255D/S297T/K427E/F495I	1.2	Vale of Glamorgan, Wales	Soil	Environmental	Resistant	Pan-azole	TR34/Y46F/L98H/V172M/T248N/E255D/S297T/K427E/F495I	WT	WT	WT	10.1038/s41564-022-01091-2	R	Y	>16	1	0.25	G233A
ERR9791752	C190	Y46F/V172M/P216L/T248N/E255D/K427E	1.1	London, England	Human	Clinical	Sensitive	Sensitive	Y46F/V172M/P216L/T248N/E255D/K427E	WT	WT	WT	10.1038/s41564-022-01091-2	S		0.06	0.03	0.03
ERR9791753	C191	Y46F/V172M/T248N/E255D/K427E	1.2	London, England	Human	Clinical	Sensitive	Sensitive	Y46F/V172M/T248N/E255D/K427E	WT	WT	WT	10.1038/s41564-022-01091-2	S		0.06	0.06	0.015
ERR9791572	C2	TR34/Y46F/L98H/V172M/T248N/E255D/K427E	1.2	Cardiff, Wales	Soil	Environmental	Resistant	Pan-azole	TR34/Y46F/L98H/V172M/T248N/E255D/K427E	WT	F219Y	WT	10.1038/s41564-022-01091-2	R	Y	>16	2	0.25	G233A
ERR9791589	C20	TR34/Y46F/L98H/V172M/T248N/E255D/K427E	1.2	Vale of Glamorgan, Wales	Soil	Environmental	Resistant	Non-pan-azole	TR34/Y46F/L98H/V172M/T248N/E255D/K427E	WT	WT	WT	10.1038/s41564-022-01091-2	R	N	>16	2	<0.25	G233A
ERR9791590	C21	TR34/Y46F/L98H/V172M/T248N/E255D/K427E	1.2	Pembrokeshire, Wales	Soil	Environmental	Resistant	Non-pan-azole	TR34/Y46F/L98H/V172M/T248N/E255D/K427E	WT	WT	WT	10.1038/s41564-022-01091-2	R	N	>16	2	0.025	G233A
ERR9791591	C22	TR34/Y46F/L98H/V172M/T248N/E255D/K427E	1.2	Newport, Wales	Soil	Environmental	Resistant	Non-pan-azole	TR34/Y46F/L98H/V172M/T248N/E255D/K427E	WT	WT	WT	10.1038/s41564-022-01091-2	R	N	>16	2	0.12	G233A
ERR9791754	C220	Y46F/V172M/T248N/E255D/K427E	1.1	Dublin, Rep. of Ireland	Soil	Environmental	Sensitive	Sensitive	Y46F/V172M/T248N/E255D/K427E	WT	WT	WT	10.1038/s41564-022-01091-2	S		0.06	0.06	0.06	G233A
ERR9791755	C221	Y46F/V172M/T248N/E255D/K427E	1.2	Dublin, Rep. of Ireland	Soil	Environmental	Sensitive	Sensitive	Y46F/V172M/T248N/E255D/K427E	WT	WT	WT	10.1038/s41564-022-01091-2	S		0.125	0.06	0.06	G233A
ERR9791756	C222	Y46F/V172M/T248N/E255D/K427E	1.2	Dublin, Rep. of Ireland	Soil	Environmental	Sensitive	Sensitive	Y46F/V172M/T248N/E255D/K427E	WT	WT	WT	10.1038/s41564-022-01091-2	S		0.06	0.06	0.03
ERR9791757	C223	Y46F/V172M/T248N/E255D/K427E	1.1	Dublin, Rep. of Ireland	Soil	Environmental	Sensitive	Sensitive	Y46F/V172M/T248N/E255D/K427E	WT	WT	WT	10.1038/s41564-022-01091-2	S		0.125	0.06	0.06	G233A
ERR9791592	C23	TR34/Y46F/L98H/V172M/T248N/E255D/K427E	1.2	Newport, Wales	Soil	Environmental	Resistant	Non-pan-azole	TR34/Y46F/L98H/V172M/T248N/E255D/K427E	WT	WT	WT	10.1038/s41564-022-01091-2	R	N	>16	2	0.12	G233A
ERR9791593	C24	TR34/Y46F/L98H/V172M/T248N/E255D/K427E	1.2	Newport, Wales	Soil	Environmental	Resistant	Non-pan-azole	TR34/Y46F/L98H/V172M/T248N/E255D/K427E	WT	WT	WT	10.1038/s41564-022-01091-2	R	N	>16	2	0.12	G233A
ERR9791758	C246	Y46F/V172M/T248N/E255D/K427E	1.2	Nottingham, England	Soil	Environmental	Sensitive	Sensitive	Y46F/V172M/T248N/E255D/K427E	WT	WT	WT	10.1038/s41564-022-01091-2	S		0.125	0.125	0.06	G233A
ERR9791594	C25	TR34/Y46F/L98H/V172M/T248N/E255D/K427E	1.2	Cardiff, Wales	Soil	Environmental	Resistant	Pan-azole	TR34/Y46F/L98H/V172M/T248N/E255D/K427E	WT	WT	WT	10.1038/s41564-022-01091-2	R	Y	>16	4	0.25	G233A
ERR9791595	C26	Y46F/G54R/V172M/T248N/E255D/K427E	1.2	Cardiff, Wales	Soil	Environmental	Resistant	Pan-azole	Y46F/G54R/V172M/T248N/E255D/K427E	WT	WT	WT	10.1038/s41564-022-01091-2	R	Y	>16	0.25	1	G233A
ERR9791596	C27	TR34/Y46F/L98H/V172M/T248N/E255D/S297T/K427E/F495I	1.2	Cardiff, Wales	Soil	Environmental	Resistant	Pan-azole	TR34/Y46F/L98H/V172M/T248N/E255D/S297T/K427E/F495I	WT	WT	WT	10.1038/s41564-022-01091-2	R	Y	>16	1	0.25
ERR9791759	C272	Y46F/V172M/T248N/E255D/K427E	1.2	Nottingham, England	Soil	Environmental	Sensitive	Sensitive	Y46F/V172M/T248N/E255D/K427E	WT	WT	WT	10.1038/s41564-022-01091-2	S		0.125	0.125	0.03
ERR9791760	C275	Y46F/V172M/T248N/E255D/K427E	1.2	Yorkshire, England	Soil	Environmental	Sensitive	Sensitive	Y46F/V172M/T248N/E255D/K427E	WT	WT	WT	10.1038/s41564-022-01091-2	S		0.125	0.125	0.06
ERR9791597	C28	TR34/Y46F/L98H/V172M/T248N/E255D/T248N/E255D/K427E	1.1	Cardiff, Wales	Soil	Environmental	Resistant	Pan-azole	TR34/Y46F/L98H/V172M/T248N/E255D/T248N/E255D/K427E	G143A	WT	H270Y	10.1038/s41564-022-01091-2	R	Y	>16	4	0.25	G233A
ERR9791598	C29	TR34/Y46F/L98H/V172M/T248N/E255D/T248N/E255D/K427E	1.2	Cardiff, Wales	Soil	Environmental	Resistant	Pan-azole	TR34/Y46F/L98H/V172M/T248N/E255D/T248N/E255D/K427E	G143A	F219Y	WT	10.1038/s41564-022-01091-2	R	Y	>16	4	0.5	G233A
ERR9791573	C3	TR34/Y46F/L98H/V172M/K427E	1.2	Cardiff, Wales	Soil	Environmental	Resistant	Non-pan-azole	TR34/Y46F/L98H/V172M/K427E	WT	WT	WT	10.1038/s41564-022-01091-2	R	N	>16	2	0.12	G233A
ERR9791599	C30	TR34/Y46F/L98H/V172M/T248N/E255D/K427E	1.2	Cardiff, Wales	Soil	Environmental	Resistant	Pan-azole	TR34/Y46F/L98H/V172M/T248N/E255D/K427E	WT	F219Y	WT	10.1038/s41564-022-01091-2	R	Y	>16	2	0.25	G233A
ERR9791600	C31	TR34/Y46F/L98H/V172M/T248N/E255D/K427E	1.2	Monmouthshire, Wales	Soil	Environmental	Resistant	Non-pan-azole	TR34/Y46F/L98H/V172M/T248N/E255D/K427E	WT	WT	WT	10.1038/s41564-022-01091-2	R	N	>16	2	0.12	G233A
ERR9791601	C32	TR34/Y46F/L98H/V172M/T248N/E255D/K427E	1.2	Cardiff, Wales	Human	Clinical	Resistant	Pan-azole	TR34/Y46F/L98H/V172M/T248N/E255D/K427E	WT	WT	WT	10.1038/s41564-022-01091-2	R	Y	>16	0.5	0.5	G233A
ERR9791602	C33	TR34/Y46F/L98H/V172M/T248N/E255D/K427E	1.2	Cardiff, Wales	Human	Clinical	Resistant	Pan-azole	TR34/Y46F/L98H/V172M/T248N/E255D/K427E	WT	WT	WT	10.1038/s41564-022-01091-2	R	Y	>16	1	0.5	G233A
ERR9791603	C34	Y46F/V172M/T248N/E255D/K427E	1.1	Cardiff, Wales	Human	Clinical	Resistant	Pan-azole	Y46F/V172M/T248N/E255D/K427E	WT	WT	WT	10.1038/s41564-022-01091-2	R	Y	>16	1	0.5	G233A
ERR9791761	C341	TR34/Y46F/L98H/V172M/T248N/E255D/K427E	1.2	Didcot, England	Soil	Environmental	Resistant	Pan-azole	TR34/Y46F/L98H/V172M/T248N/E255D/K427E	WT	WT	WT	10.1038/s41564-022-01091-2	R	Y	>16	0.5	0.25	G233A
ERR9791762	C342	TR34/Y46F/L98H/V172M/T248N/E255D/K427E	1.2	Hyde Park, England	Soil	Environmental	Resistant	Pan-azole	TR34/Y46F/L98H/V172M/T248N/E255D/K427E	WT	F219Y	WT	10.1038/s41564-022-01091-2	R	Y	>16	0.5	0.25	G233A
ERR9791763	C343	Y46F/V172M/T248N/E255D/K427E	1.2	Hyde Park, England	Soil	Environmental	Sensitive	Sensitive	Y46F/V172M/T248N/E255D/K427E	WT	WT	WT	10.1038/s41564-022-01091-2	S		0.06	0.06	0.03
ERR9791764	C344	Y46F/V172M/T248N/E255D/K427E	1.2	Hyde Park, England	Soil	Environmental	Sensitive	Sensitive	Y46F/V172M/T248N/E255D/K427E	WT	WT	WT	10.1038/s41564-022-01091-2	S		0.125	0.06	0.03
ERR9791765	C345	Y46F/V172M/T248N/E255D/K427E	1.1	Hyde Park, England	Soil	Environmental	Sensitive	Sensitive	Y46F/V172M/T248N/E255D/K427E	WT	WT	WT	10.1038/s41564-022-01091-2	S		0.25	0.06	0.03
ERR9791766	C346	Y46F/V172M/T248N/E255D/K427E	1.1	Hyde Park, England	Soil	Environmental	Sensitive	Sensitive	Y46F/V172M/T248N/E255D/K427E	WT	WT	WT	10.1038/s41564-022-01091-2	S		0.24	0.06	0.03
ERR9791604	C35	Y46F/V172M/T248N/E255D/K427E	1.1	Cardiff, Wales	Human	Clinical	Sensitive	Sensitive	Y46F/V172M/T248N/E255D/K427E	WT	WT	WT	10.1038/s41564-022-01091-2	S		0.06	0.06	0.06	G233A
ERR9791767	C354	TR34/Y46F/L98H/V172M/T248N/E255D/K427E	1.1	Dublin, Rep. of Ireland	Human	Clinical	Resistant	Pan-azole	TR34/Y46F/L98H/V172M/T248N/E255D/K427E	WT	WT	WT	10.1038/s41564-022-01091-2	R	Y	4	2	0.5	G233A
ERR9791768	C355	TR34/Y46F/L98H/V172M/T248N/E255D/K427E	1.1	Dublin, Rep. of Ireland	Human	Clinical	Resistant	Non-pan-azole	TR34/Y46F/L98H/V172M/T248N/E255D/K427E	WT	WT	WT	10.1038/s41564-022-01091-2	R	N	2	2	0.5	G233A
ERR9791769	C356	TR34/Y46F/L98H/V172M/T248N/E255D/K427E	1.2	Dublin, Rep. of Ireland	Human	Clinical	Resistant	Non-pan-azole	TR34/Y46F/L98H/V172M/T248N/E255D/K427E	WT	F219Y	WT	10.1038/s41564-022-01091-2	R	N	0.5	2	0.5	G233A
ERR9791770	C357	TR34/Y46F/L98H/V172M/T248N/E255D/K427E	1.1	Dublin, Rep. of Ireland	Soil	Environmental	Sensitive*	Sensitive*	TR34/Y46F/L98H/V172M/T248N/E255D/K427E	WT	WT	WT	10.1038/s41564-022-01091-2	S*		Not Determined	Not Determined	Not Determined	G233A
ERR9791771	C358	TR46/Y46F/Y121F/V172M/T248N/E255D/K427E	1.1	Dublin, Rep. of Ireland	Soil	Environmental	Sensitive*	Sensitive*	TR46/Y46F/Y121F/V172M/T248N/E255D/K427E	G143A	F219Y	WT	10.1038/s41564-022-01091-2	S*		Not Determined	Not Determined	Not Determined	G233A
ERR9791772	C359	TR34/Y46F/L98H/V172M/T248N/E255D/K427E	1.1	Dublin, Rep. of Ireland	Human	Clinical	Resistant	Pan-azole	TR34/Y46F/L98H/V172M/T248N/E255D/K427E	WT	F219Y	WT	10.1038/s41564-022-01091-2	R	Y	32	2	0.5	G233A
ERR9791605	C36	Y46F/V172M/T248N/E255D/K427E	1.1	Cardiff, Wales	Human	Clinical	Sensitive	Sensitive	Y46F/V172M/T248N/E255D/K427E	WT	WT	WT	10.1038/s41564-022-01091-2	S		0.06	0.25	0.06	G233A
ERR9791773	C360	TR46/Y46F/Y121F/V172M/T248N/E255D/K427E	1.1	Dublin, Rep. of Ireland	Soil	Environmental	Sensitive*	Sensitive*	TR46/Y46F/Y121F/V172M/T248N/E255D/K427E	G143A	F219Y	WT	10.1038/s41564-022-01091-2	S*		Not Determined	Not Determined	Not Determined	G233A
ERR9791774	C361	Y46F/G54R/V172M/T248N/E255D/K427E	1.1	Dublin, Rep. of Ireland	Human	Clinical	Sensitive*	Sensitive*	Y46F/G54R/V172M/T248N/E255D/K427E	WT	WT	WT	10.1038/s41564-022-01091-2	S*		Not Determined	Not Determined	Not Determined
ERR9791775	C362	Y46F/V172M/T248N/E255D/K427E	1.1	Dublin, Rep. of Ireland	Human	Clinical	Sensitive	Sensitive	Y46F/V172M/T248N/E255D/K427E	WT	WT	WT	10.1038/s41564-022-01091-2	S		0.75	0.125	0.25
ERR9791776	C363	Y46F/V172M/T248N/E255D/K427E	1.1	Dublin, Rep. of Ireland	Human	Clinical	Sensitive	Sensitive	Y46F/V172M/T248N/E255D/K427E	WT	WT	WT	10.1038/s41564-022-01091-2	S		0.03	0.12	0.25
ERR9791777	C364	TR34/Y46F/L98H/V172M/T248N/E255D/K427E	1.1	Aberdeen, Scotland	Soil	Environmental	Resistant	Non-pan-azole*	TR34/Y46F/L98H/V172M/T248N/E255D/K427E	G143A	WT	WT	10.1038/s41564-022-01091-2	R	N*	4	0.5	Not Determined	G233A
ERR9791778	C365	TR34/Y46F/L98H/V172M/T248N/E255D/K427E	1.1	Aberdeen, Scotland	Soil	Environmental	Resistant	Non-pan-azole*	TR34/Y46F/L98H/V172M/T248N/E255D/K427E	G143A	F219Y	WT	10.1038/s41564-022-01091-2	R	N*	16	2	Not Determined	G233A
ERR9791779	C366	TR34/Y46F/L98H/V172M/T248N/E255D/K427E	1.1	Aberdeen, Scotland	Soil	Environmental	Resistant	Non-pan-azole*	TR34/Y46F/L98H/V172M/T248N/E255D/K427E	G143A	WT	WT	10.1038/s41564-022-01091-2	R	N*	4	0.25	Not Determined	G233A
ERR9791780	C367	Y46F/V172M/T248N/E255D/K427E	1.1	Aberdeen, Scotland	Soil	Environmental	Sensitive*	Sensitive*	Y46F/V172M/T248N/E255D/K427E	WT	WT	WT	10.1038/s41564-022-01091-2	S*		1	0.5	Not Determined
ERR9791781	C368	TR34/Y46F/L98H/V172M/T248N/E255D/K427E	1.2	Aberdeen, Scotland	Soil	Environmental	Resistant	Non-pan-azole*	TR34/Y46F/L98H/V172M/T248N/E255D/K427E	WT	WT	WT	10.1038/s41564-022-01091-2	R	N*	4	0.5	Not Determined	G233A
ERR9791782	C369	TR34/Y46F/L98H/V172M/T248N/E255D/K427E	1.1	Aberdeen, Scotland	Soil	Environmental	Sensitive*	Sensitive*	TR34/Y46F/L98H/V172M/T248N/E255D/K427E	G143A	WT	WT	10.1038/s41564-022-01091-2	S*		1	0.5	Not Determined	G233A
ERR9791606	C37	Y46F/V172M/T248N/E255D/K427E	1.1	Cardiff, Wales	Human	Clinical	Sensitive	Sensitive	Y46F/V172M/T248N/E255D/K427E	WT	WT	WT	10.1038/s41564-022-01091-2	S		0.25	0.125	0.06
ERR9791607	C38	Y46F/V172M/T248N/E255D/K427E	1.1	Cardiff, Wales	Human	Clinical	Sensitive	Sensitive	Y46F/V172M/T248N/E255D/K427E	WT	WT	WT	10.1038/s41564-022-01091-2	S		0.125	0.25	0.06	G233A
ERR9791608	C39	Y46F/V172M/T248N/E255D/K427E	1.2	Cardiff, Wales	Human	Clinical	Sensitive	Sensitive	Y46F/V172M/T248N/E255D/K427E	WT	WT	WT	10.1038/s41564-022-01091-2	S		0.06	0.25	0.06
ERR9791574	C4	TR34/Y46F/L98H/V172M/T248N/E255D/K427E	1.1	Cardiff, Wales	Soil	Environmental	Resistant	Pan-azole	TR34/Y46F/L98H/V172M/T248N/E255D/K427E	G143A	WT	H270Y	10.1038/s41564-022-01091-2	R	Y	>16	8	<0.5	G233A
ERR9791609	C40	Y46F/V172M/T248N/E255D/K427E	1.1	Dublin, Rep. of Ireland	Human	Clinical	Sensitive	Sensitive	Y46F/V172M/T248N/E255D/K427E	WT	WT	WT	10.1038/s41564-022-01091-2	S		0.06	0.25	0.03
ERR9791610	C41	Y46F/V172M/T248N/E255D/K427E	1.1	Dublin, Rep. of Ireland	Human	Clinical	Sensitive	Sensitive	Y46F/V172M/T248N/E255D/K427E	WT	WT	WT	10.1038/s41564-022-01091-2	S		0.25	0.25	0.25
ERR9791611	C42	Y46F/V172M/T248N/E255D/K427E	1.2	Dublin, Rep. of Ireland	Human	Clinical	Sensitive	Sensitive	Y46F/V172M/T248N/E255D/K427E	WT	WT	WT	10.1038/s41564-022-01091-2	S		0.25	0.25	0.12
ERR9791612	C43	Y46F/V172M/T248N/E255D/K427E	1.2	Dublin, Rep. of Ireland	Human	Clinical	Sensitive	Sensitive	Y46F/V172M/T248N/E255D/K427E	WT	WT	WT	10.1038/s41564-022-01091-2	S		0.03	0.12	0.015
ERR9791613	C44	Y46F/V172M/T248N/E255D/K427E	1.2	Dublin, Rep. of Ireland	Human	Clinical	Sensitive	Sensitive	Y46F/V172M/T248N/E255D/K427E	WT	WT	WT	10.1038/s41564-022-01091-2	S		0.03	0.12	0.015
ERR9791614	C45	Y46F/V172M/T248N/E255D/K427E	1.2	Dublin, Rep. of Ireland	Human	Clinical	Sensitive	Sensitive	Y46F/V172M/T248N/E255D/K427E	WT	WT	WT	10.1038/s41564-022-01091-2	S		0.03	0.12	0.015
ERR9791615	C46	Y46F/V172M/T248N/E255D/K427E	1.2	Dublin, Rep. of Ireland	Human	Clinical	Sensitive	Sensitive	Y46F/V172M/T248N/E255D/K427E	WT	WT	WT	10.1038/s41564-022-01091-2	S		0.03	0.12	0.015
ERR9791616	C47	Y46F/V172M/T248N/E255D/K427E	1.2	Dublin, Rep. of Ireland	Human	Clinical	Sensitive	Sensitive	Y46F/V172M/T248N/E255D/K427E	WT	WT	WT	10.1038/s41564-022-01091-2	S		0.03	0.015	0.015
ERR9791617	C48	Y46F/V172M/T248N/E255D/K427E	1.2	Dublin, Rep. of Ireland	Human	Clinical	Sensitive	Sensitive	Y46F/V172M/T248N/E255D/K427E	WT	WT	WT	10.1038/s41564-022-01091-2	S		0.03	0.015	0.015
ERR9791618	C49	Y46F/V172M/T248N/E255D/K427E	1.1	Dublin, Rep. of Ireland	Human	Clinical	Sensitive	Sensitive	Y46F/V172M/T248N/E255D/K427E	WT	WT	WT	10.1038/s41564-022-01091-2	S		0.12	0.25	0.06
ERR9791575	C5	TR34/Y46F/L98H/V172M/T248N/E255D/K427E	1.2	Vale of Glamorgan, Wales	Soil	Environmental	Resistant	Non-pan-azole	TR34/Y46F/L98H/V172M/T248N/E255D/K427E	WT	WT	WT	10.1038/s41564-022-01091-2	R	N	>16	2	0.12	G233A
ERR9791619	C50	Y46F/V172M/T248N/E255D/K427E	1.1	Dublin, Rep. of Ireland	Human	Clinical	Sensitive	Sensitive	Y46F/V172M/T248N/E255D/K427E	WT	WT	WT	10.1038/s41564-022-01091-2	S		0.25	0.12	0.06
ERR9791620	C51	Y46F/V172M/T248N/E255D/K427E	1.1	Dublin, Rep. of Ireland	Human	Clinical	Sensitive	Sensitive	Y46F/V172M/T248N/E255D/K427E	WT	WT	WT	10.1038/s41564-022-01091-2	S		0.06	0.25	0.03
ERR9791621	C52	Y46F/V172M/T248N/E255D/K427E	1.2	Dublin, Rep. of Ireland	Human	Clinical	Sensitive	Sensitive	Y46F/V172M/T248N/E255D/K427E	WT	WT	WT	10.1038/s41564-022-01091-2	S		<0.015	0.12	0.03
ERR9791622	C53	Y46F/V172M/T248N/E255D/K427E	1.2	Dublin, Rep. of Ireland	Human	Clinical	Sensitive	Sensitive	Y46F/V172M/T248N/E255D/K427E	WT	WT	WT	10.1038/s41564-022-01091-2	S		0.25	0.12	0.06	G233A
ERR9791623	C54	Y46F/V172M/T248N/E255D/K427E	1.2	Dublin, Rep. of Ireland	Human	Clinical	Sensitive	Sensitive	Y46F/V172M/T248N/E255D/K427E	WT	WT	WT	10.1038/s41564-022-01091-2	S		0.06	0.25	0.03	G233A
ERR9791624	C55	Y46F/V172M/T248N/E255D/K427E	1.2	Dublin, Rep. of Ireland	Human	Clinical	Sensitive	Sensitive	Y46F/V172M/T248N/E255D/K427E	WT	WT	WT	10.1038/s41564-022-01091-2	S		0.03	0.25	0.015	G233A
ERR9791625	C56	Y46F/V172M/T248N/E255D/K427E	1.1	Dublin, Rep. of Ireland	Human	Clinical	Sensitive	Sensitive	Y46F/V172M/T248N/E255D/K427E	WT	WT	WT	10.1038/s41564-022-01091-2	S		0.12	0.12	0.015
ERR9791626	C57	Y46F/V172M/T248N/E255D/K427E	1.1	Dublin, Rep. of Ireland	Human	Clinical	Sensitive	Sensitive	Y46F/V172M/T248N/E255D/K427E	WT	WT	WT	10.1038/s41564-022-01091-2	S		0.06	0.06	0.03
ERR9791627	C58	Y46F/V172M/T248N/E255D/K427E	1.1	Dublin, Rep. of Ireland	Human	Clinical	Sensitive	Sensitive	Y46F/V172M/T248N/E255D/K427E	WT	WT	WT	10.1038/s41564-022-01091-2	S		0.03	0.12	0.015
ERR9791628	C59	Y46F/V172M/T248N/E255D/K427E	1.1	Dublin, Rep. of Ireland	Human	Clinical	Sensitive	Sensitive	Y46F/V172M/T248N/E255D/K427E	WT	WT	WT	10.1038/s41564-022-01091-2	S		0.25	0.12	0.06
ERR9791576	C6	TR34/Y46F/L98H/V172M/T248N/E255D/K427E	1.2	Vale of Glamorgan, Wales	Soil	Environmental	Resistant	Non-pan-azole	TR34/Y46F/L98H/V172M/T248N/E255D/K427E	WT	F219Y	WT	10.1038/s41564-022-01091-2	R	N	>16	2	0.12	G233A
ERR9791629	C60	Y46F/V172M/T248N/E255D/K427E	1.1	Dublin, Rep. of Ireland	Human	Clinical	Sensitive	Sensitive	Y46F/V172M/T248N/E255D/K427E	WT	WT	WT	10.1038/s41564-022-01091-2	S		0.12	0.12	0.03
ERR9791630	C61	Y46F/V172M/T248N/E255D/K427E	1.1	Dublin, Rep. of Ireland	Human	Clinical	Sensitive	Sensitive	Y46F/V172M/T248N/E255D/K427E	WT	WT	WT	10.1038/s41564-022-01091-2	S		0.03	0.25	0.015
ERR9791631	C62	Y46F/V172M/T248N/E255D/K427E	1.1	Dublin, Rep. of Ireland	Human	Clinical	Sensitive	Sensitive	Y46F/V172M/T248N/E255D/K427E	WT	WT	WT	10.1038/s41564-022-01091-2	S		0.03	0.25	0.015
ERR9791632	C63	Y46F/V172M/T248N/E255D/K427E	1.1	Dublin, Rep. of Ireland	Human	Clinical	Sensitive	Sensitive	Y46F/V172M/T248N/E255D/K427E	WT	WT	WT	10.1038/s41564-022-01091-2	S		0.03	0.12	0.015
ERR9791633	C64	Y46F/V172M/T248N/E255D/K427E	1.1	Dublin, Rep. of Ireland	Human	Clinical	Sensitive	Sensitive	Y46F/V172M/T248N/E255D/K427E	WT	WT	WT	10.1038/s41564-022-01091-2	S		0.25	0.25	0.12
ERR9791634	C65	Y46F/V172M/T248N/E255D/K427E	1.1	Dublin, Rep. of Ireland	Human	Clinical	Sensitive	Sensitive	Y46F/V172M/T248N/E255D/K427E	WT	WT	WT	10.1038/s41564-022-01091-2	S		0.03	0.12	0.015
ERR9791635	C66	Y46F/V172M/T248N/E255D/K427E	1.1	Dublin, Rep. of Ireland	Human	Clinical	Sensitive	Sensitive	Y46F/V172M/T248N/E255D/K427E	WT	WT	WT	10.1038/s41564-022-01091-2	S		0.03	0.12	0.015
ERR9791636	C67	Y46F/V172M/T248N/E255D/K427E	1.2	Dublin, Rep. of Ireland	Human	Clinical	Sensitive	Sensitive	Y46F/V172M/T248N/E255D/K427E	WT	WT	WT	10.1038/s41564-022-01091-2	S		0.03	0.25	0.015
ERR9791637	C68	TR34/Y46F/L98H/V172M/T248N/E255D/K427E	1.2	Dublin, Rep. of Ireland	Human	Clinical	Sensitive	Sensitive	TR34/Y46F/L98H/V172M/T248N/E255D/K427E	WT	WT	WT	10.1038/s41564-022-01091-2	S		0.25	0.25	0.06	G233A
ERR9791638	C69	TR34/Y46F/L98H/V172M/T248N/E255D/K427E	1.2	Dublin, Rep. of Ireland	Human	Clinical	Sensitive	Sensitive	TR34/Y46F/L98H/V172M/T248N/E255D/K427E	WT	WT	WT	10.1038/s41564-022-01091-2	S		1	0.5	0.25	G233A
ERR9791577	C7	TR34/Y46F/L98H/V172M/T248N/E255D/K427E	1.2	Vale of Glamorgan, Wales	Soil	Environmental	Resistant	Pan-azole	TR34/Y46F/L98H/V172M/T248N/E255D/K427E	G143A	WT	WT	10.1038/s41564-022-01091-2	R	Y	>16	4	0.25	G233A
ERR9791639	C70	TR34/Y46F/L98H/V172M/T248N/E255D/K427E	1.2	Dublin, Rep. of Ireland	Human	Clinical	Sensitive	Sensitive	TR34/Y46F/L98H/V172M/T248N/E255D/K427E	WT	WT	WT	10.1038/s41564-022-01091-2	S		1	1	0.25	G233A
ERR9791640	C71	Y46F/V172M/T248N/E255D/K427E	1.1	Dublin, Rep. of Ireland	Human	Clinical	Sensitive	Sensitive	Y46F/V172M/T248N/E255D/K427E	WT	WT	WT	10.1038/s41564-022-01091-2	S		0.12	0.03	0.008
ERR9791641	C72	Y46F/V172M/T248N/E255D/K427E	1.1	Dublin, Rep. of Ireland	Human	Clinical	Sensitive	Sensitive	Y46F/V172M/T248N/E255D/K427E	WT	WT	WT	10.1038/s41564-022-01091-2	S		0.03	0.12	0.015
ERR9791642	C73	Y46F/V172M/T248N/E255D/K427E	1.2	Dublin, Rep. of Ireland	Human	Clinical	Sensitive	Sensitive	Y46F/V172M/T248N/E255D/K427E	WT	WT	WT	10.1038/s41564-022-01091-2	S		0.03	0.12	0.015
ERR9791643	C74	Y46F/V172M/T248N/E255D/K427E	1.2	Dublin, Rep. of Ireland	Human	Clinical	Sensitive	Sensitive	Y46F/V172M/T248N/E255D/K427E	WT	WT	WT	10.1038/s41564-022-01091-2	S		0.03	0.12	0.015
ERR9791644	C75	Y46F/V172M/T248N/E255D/K427E	1.1	Dublin, Rep. of Ireland	Human	Clinical	Sensitive	Sensitive	Y46F/V172M/T248N/E255D/K427E	WT	WT	WT	10.1038/s41564-022-01091-2	S		0.25	0.25	0.12
ERR9791645	C76	Y46F/V172M/T248N/E255D/K427E	1.2	Dublin, Rep. of Ireland	Human	Clinical	Sensitive	Sensitive	Y46F/V172M/T248N/E255D/K427E	WT	WT	WT	10.1038/s41564-022-01091-2	S		0.03	0.12	0.015
ERR9791646	C77	Y46F/V172M/T248N/E255D/K427E	1.2	Dublin, Rep. of Ireland	Human	Clinical	Sensitive	Sensitive	Y46F/V172M/T248N/E255D/K427E	WT	WT	WT	10.1038/s41564-022-01091-2	S		0.06	0.25	0.03
ERR9791647	C78	TR34/Y46F/L98H/V172M/T248N/E255D/K427E	1.1	Dublin, Rep. of Ireland	Soil	Environmental	Sensitive*	Sensitive*	TR34/Y46F/L98H/V172M/T248N/E255D/K427E	WT	WT	WT	10.1038/s41564-022-01091-2	S*		Not Determined	Not Determined	Not Determined	G233A
ERR9791648	C79	TR46/Y46F/Y121F/V172M/T248N/E255D/T289A/K427E	1.2	Dublin, Rep. of Ireland	Soil	Environmental	Sensitive*	Sensitive*	TR46/Y46F/Y121F/V172M/T248N/E255D/T289A/K427E	G143A	F219Y	WT	10.1038/s41564-022-01091-2	S*		Not Determined	Not Determined	Not Determined	G233A
ERR9791578	C8	TR34/Y46F/L98H/V172M/T248N/E255D/K427E	1.2	Vale of Glamorgan, Wales	Soil	Environmental	Resistant	Non-pan-azole	TR34/Y46F/L98H/V172M/T248N/E255D/K427E	WT	WT	WT	10.1038/s41564-022-01091-2	R	N	>16	2	0.12	G233A
ERR9791649	C80	TR34/Y46F/L98H/V172M/T248N/E255D/K427E	1.2	Dublin, Rep. of Ireland	Soil	Environmental	Sensitive*	Sensitive*	TR34/Y46F/L98H/V172M/T248N/E255D/K427E	WT	F219Y	WT	10.1038/s41564-022-01091-2	S*		Not Determined	Not Determined	Not Determined	G233A
ERR9791650	C81	Y46F/V172M/T248N/E255D/K427E	1.1	Dublin, Rep. of Ireland	Human	Clinical	Sensitive	Sensitive	Y46F/V172M/T248N/E255D/K427E	WT	WT	WT	10.1038/s41564-022-01091-2	S		0.25	0.25	0.06
ERR9791651	C82	TR34/Y46F/L98H/V172M/T248N/E255D/K427E	1.2	Dublin, Rep. of Ireland	Human	Clinical	Resistant	Pan-azole	TR34/Y46F/L98H/V172M/T248N/E255D/K427E	WT	WT	WT	10.1038/s41564-022-01091-2	R	Y	4	2	1	G233A
ERR9791652	C83	TR34/Y46F/L98H/V172M/T248N/E255D/K427E	1.2	Dublin, Rep. of Ireland	Human	Clinical	Resistant	Pan-azole	TR34/Y46F/L98H/V172M/T248N/E255D/K427E	WT	WT	WT	10.1038/s41564-022-01091-2	R	Y	16	2	0.5	G233A
ERR9791653	C84	TR34/Y46F/L98H/V172M/T248N/E255D/K427E	1.2	Dublin, Rep. of Ireland	Human	Clinical	Resistant	Pan-azole	TR34/Y46F/L98H/V172M/T248N/E255D/K427E	WT	WT	WT	10.1038/s41564-022-01091-2	R	Y	4	4	0.5	G233A
ERR9791654	C85	TR34/Y46F/L98H/V172M/T248N/E255D/K427E	1.2	Dublin, Rep. of Ireland	Soil	Environmental	Sensitive*	Sensitive*	TR34/Y46F/L98H/V172M/T248N/E255D/K427E	WT	F219Y	WT	10.1038/s41564-022-01091-2	S*		Not Determined	Not Determined	Not Determined	G233A
ERR9791655	C86	TR34/Y46F/L98H/V172M/T248N/E255D/K427E	1.1	Dublin, Rep. of Ireland	Soil	Environmental	Sensitive*	Sensitive*	TR34/Y46F/L98H/V172M/T248N/E255D/K427E	G143A	WT	H270Y	10.1038/s41564-022-01091-2	S*		Not Determined	Not Determined	Not Determined	G233A
ERR9791656	C87	TR46/Y46F/Y121F/V172I/T248N/E255D/T289A/K427E/G448S	1.1	Dublin, Rep. of Ireland	Soil	Environmental	Sensitive*	Sensitive*	TR46/Y46F/Y121F/V172I/T248N/E255D/T289A/K427E/G448S	G143A	F219Y	WT	10.1038/s41564-022-01091-2	S*		Not Determined	Not Determined	Not Determined
ERR9791657	C88	TR34/Y46F/L98H/V172M/T248N/E255D/K427E	1.2	Dublin, Rep. of Ireland	Soil	Environmental	Sensitive*	Sensitive*	TR34/Y46F/L98H/V172M/T248N/E255D/K427E	G143A	F219Y	WT	10.1038/s41564-022-01091-2	S*		Not Determined	Not Determined	Not Determined	G233A
ERR9791658	C89	TR46/Y46F/Y121F/V172M/T248N/E255D/T289A/K427E	1.2	Dublin, Rep. of Ireland	Soil	Environmental	Sensitive*	Sensitive*	TR46/Y46F/Y121F/V172M/T248N/E255D/T289A/K427E	G143A	F219Y	WT	10.1038/s41564-022-01091-2	S*		Not Determined	Not Determined	Not Determined
ERR9791659	C91	TR46/Y46F/Y121F/V172I/T248N/E255D/T289A/K427E/G448S	1.1	Dublin, Rep. of Ireland	Soil	Environmental	Sensitive*	Sensitive*	TR46/Y46F/Y121F/V172I/T248N/E255D/T289A/K427E/G448S	G143A	F219Y	WT	10.1038/s41564-022-01091-2	S*		Not Determined	Not Determined	Not Determined
ERR9791660	C92	TR34/Y46F/L98H/V172M/T248N/E255D/K427E	1.2	Dublin, Rep. of Ireland	Soil	Environmental	Sensitive*	Sensitive*	TR34/Y46F/L98H/V172M/T248N/E255D/K427E	G143A	F219Y	H270Y	10.1038/s41564-022-01091-2	S*		Not Determined	Not Determined	Not Determined	G233A
ERR9791661	C93	TR46/Y46F/Y121F/V172M/T248N/E255D/T289A/K427E	1.2	Dublin, Rep. of Ireland	Soil	Environmental	Sensitive*	Sensitive*	TR46/Y46F/Y121F/V172M/T248N/E255D/T289A/K427E	G143A	F219Y	H270Y	10.1038/s41564-022-01091-2	S*		Not Determined	Not Determined	Not Determined	G233A
ERR9791662	C95	Y46F/V172M/T248N/E255D/K427E	1.1	Dublin, Rep. of Ireland	Soil	Environmental	Sensitive*	Sensitive*	Y46F/V172M/T248N/E255D/K427E	WT	WT	WT	10.1038/s41564-022-01091-2	S*		Not Determined	Not Determined	Not Determined
ERR9791663	C96	Y46F/V172M/T248N/E255D/K427E	1.2	Dublin, Rep. of Ireland	Soil	Environmental	Sensitive*	Sensitive*	Y46F/V172M/T248N/E255D/K427E	WT	WT	WT	10.1038/s41564-022-01091-2	S*		Not Determined	Not Determined	Not Determined
ERR9791664	C99	TR34/Y46F/L98H/V172M/T248N/E255D/K427E	1.1	Scotland	Human	Clinical	Resistant	Non-pan-azole	TR34/Y46F/L98H/V172M/T248N/E255D/K427E	WT	F219Y	WT	10.1038/s41564-022-01091-2	R	N	2	2	0.5	G233A
SRR12949929	CAPA-A	Y46F/V172M/T248N/E255D/K427E	1.1	Germany	Human	Clinical	Resistant	Non-pan-azole	Y46F/V172M/T248N/E255D/K427E	WT	WT	WT	10.1128/Spectrum.00010-21	R	N	0.5	0.5	1
SRR12949928	CAPA-B	Y46F/V172M/T248N/E255D/K427E	1.1	Germany	Human	Clinical	Resistant	Non-pan-azole	Y46F/V172M/T248N/E255D/K427E	WT	WT	WT	10.1128/Spectrum.00010-21	R	N	0.5	0.5	1
SRR12949927	CAPA-C	Y46F/V172M/T248N/E255D/K427E	1.2	Germany	Human	Clinical	Resistant	Non-pan-azole	Y46F/V172M/T248N/E255D/K427E	WT	WT	WT	10.1128/Spectrum.00010-21	R	N	0.5	0.25-0.5	1
SRR12949926	CAPA-D	Y46F/V172M/T248N/E255D/K427E	1.2	Germany	Human	Clinical	Resistant	Non-pan-azole	Y46F/V172M/T248N/E255D/K427E	WT	WT	WT	10.1128/Spectrum.00010-21	R	N	0.5	0.5	1	G233A
SRR7418947	CM2141	Y46F/V172M/T248N/E255D/K427E	1.1	Spain	Human	Clinical	Sensitive*	Sensitive*	Y46F/V172M/T248N/E255D/K427E	WT	WT	WT	10.3390/genes9070363	S*		Not Determined	Not Determined	Not Determined	G233A
SRR7418942	CM237	Y46F/V172M/T248N/E255D/K427E	1.1	Spain	Human	Clinical	Sensitive	Sensitive	Y46F/V172M/T248N/E255D/K427E	WT	WT	WT	10.3390/genes9070363	S		0.25	0.354	0.085
SRR7418930	CM2495	T248N/E255D	1.1	Spain	Human	Clinical	Sensitive	Sensitive	T248N/E255D	WT	WT	WT	10.3201/eid1507.090043	S		0.25	0.5	0.085
SRR7418924	CM2730	T248N/E255D	1.2	Spain	Human	Clinical	Sensitive	Sensitive	T248N/E255D	WT	WT	WT	10.3201/eid1507.090043	S		0.354	0.707	0.06
SRR7418923	CM2733	T248N/E255D	1.1	Spain	Human	Clinical	Sensitive	Sensitive	T248N/E255D	WT	WT	WT	10.3201/eid1507.090043	S		0.354	0.707	0.06
SRR7418945	CM3248	Y46F/T248N/E255D/K427E	1.1	Spain	Human	Clinical	Sensitive*	Sensitive*	Y46F/T248N/E255D/K427E	WT	WT	WT	10.3390/genes9070363	S*		Not Determined	Not Determined	Not Determined
SRR7418926	CM3249	T248N/E255D	1.1	Spain	Human	Clinical	Sensitive	Sensitive	T248N/E255D	WT	WT	WT	10.3201/eid1507.090043	S		0.707	1	0.188
SRR7418929	CM3249b	T248N/E255D	1.1	Spain	Human	Clinical	Sensitive*	Sensitive*	T248N/E255D	WT	WT	WT	10.3201/eid1507.090043	S*		Not Determined	Not Determined	Not Determined
SRR7418922	CM3262	T248N/E255D	1.1	Spain	Human	Clinical	Sensitive	Sensitive	T248N/E255D	WT	WT	WT	10.3201/eid1507.090043	S		1	0.5	0.12
SRR7418927	CM3720	T248N/E255D	1.1	Spain	Human	Clinical	Resistant	Pan-azole	T248N/E255D	WT	WT	WT	10.3201/eid1507.090043	R	Y	>8	2024-08-04	0.5-1
SRR7418928	CM4602	T248N/E255D	1.2	Spain	Human	Clinical	Sensitive	Sensitive	T248N/E255D	WT	WT	WT	10.3201/eid1507.090043	S		0.25	0.5	0.06
SRR7418948	CM4946	T248N/E255D	1.2	Spain	Human	Clinical	Sensitive	Sensitive	T248N/E255D	WT	WT	WT	10.3390/genes9070363	S		0.397	0.794	0.097
SRR7418944	CM5419	Y46F/V172M/T248N/E255D/K427E	1.2	Spain	Human	Clinical	Sensitive*	Sensitive*	Y46F/V172M/T248N/E255D/K427E	WT	WT	WT	10.3390/genes9070363	S*		Not Determined	Not Determined	Not Determined
SRR7418949	CM5757	Y46F/V172M/T248N/E255D	1.2	Spain	Human	Clinical	Sensitive*	Sensitive*	Y46F/V172M/T248N/E255D	WT	WT	WT	10.3390/genes9070363	S*		Not Determined	Not Determined	Not Determined
SRR7418937	CM6126	Y46F/V172M/T248N/E255D	1.2	Spain	Human	Clinical	Sensitive*	Sensitive*	Y46F/V172M/T248N/E255D	WT	WT	WT	10.3201/eid1507.090043	S*		Not Determined	Not Determined	Not Determined
SRR7418936	CM6458	Y46F/V172M/T248N/E255D/K427E	1.2	Spain	Human	Clinical	Sensitive*	Sensitive*	Y46F/V172M/T248N/E255D/K427E	WT	WT	WT	10.3201/eid1507.090043	S*		Not Determined	Not Determined	Not Determined
SRR7418939	CM7510	Y46F/V172M/T248N/E255D/K427E	1.1	Spain	Human	Clinical	Resistant	Pan-azole	Y46F/V172M/T248N/E255D/K427E	WT	WT	WT	10.3390/genes9070363	R	Y	>8	2024-04-02	0.5
SRR7418938	CM7555	Y46F/V172M/T248N/E255D/K427E	1.1	Spain	Human	Clinical	Resistant	Pan-azole	Y46F/V172M/T248N/E255D/K427E	WT	WT	WT	10.3390/genes9070363	R	Y	>8	0.25-1	0.5
SRR7418925	CM7560	T248N/E255D	1.1	Spain	Human	Clinical	Sensitive	Sensitive	T248N/E255D	WT	WT	WT	10.3201/eid1507.090043	S		0.707	0.7077	0.122
SRR7418933	CM7570	T248N/E255D	1.1	Spain	Human	Clinical	Resistant	Non-pan-azole	T248N/E255D	WT	WT	WT	10.3201/eid1507.090043	R	N	0.63	0.5	0.397
SRR7418941	CM7632	WT	1.1	Spain	Human	Clinical	Sensitive	Sensitive	WT	WT	WT	WT	10.3390/genes9070363	S		0.794	1	0.095
SRR10592633	CNM-CM8057	TR46/Y46F/Y121F/V172M/T248N/E255D/T289A/K427E	1.1	UK	Human	Clinical	Resistant	Pan-azole	TR46/Y46F/Y121F/V172M/T248N/E255D/T289A/K427E	G143A	F219Y	H270R	10.3389/fgene.2020.00459	R	Y	8	8	1
SRR10592629	CNM-CM8689	Y46F/V172M/T248N/E255D/K427E	1.1	UK	Human	Clinical	Resistant	Non-pan-azole	Y46F/V172M/T248N/E255D/K427E	WT	WT	WT	10.3389/fgene.2020.00459	R	N	1	8	0.25
SRR10592632	CNM-CM8714	TR34/Y46F/L98H/V172M/T248N/E255D/K427E	1.2	UK	Human	Clinical	Resistant	Pan-azole	TR34/Y46F/L98H/V172M/T248N/E255D/K427E	WT	WT	WT	10.3389/fgene.2020.00459	R	Y	>8	4	1	G233A
SRR13579428	D-2-15L-3	Y46F/V172M/T248N/E255D/K427E	1.1	Germany	Soil	Environmental	Sensitive*	Sensitive*	Y46F/V172M/T248N/E255D/K427E	WT	WT	WT	10.1038/s41564-021-00993-x	S*		Not Determined	Not Determined	Not Determined
SRR13579469	D-2-32L-1	Y46F/V172M/T248N/E255D/K427E	1.1	Germany	Soil	Environmental	Sensitive*	Sensitive*	Y46F/V172M/T248N/E255D/K427E	WT	WT	WT	10.1038/s41564-021-00993-x	S*		Not Determined	Not Determined	Not Determined
ERR232430	D17	Y46F/V172M/T248N/E255D/K427E	1.1	UK (Manchester)	Soil	Environmental	Sensitive	Sensitive	Y46F/V172M/T248N/E255D/K427E	WT	WT	WT	10.3390/genes9070363	S		0.5	0.5	0.05
SRR7841979	DI 15-100	Y46F/V172M/T248N/E255D/M263I/K427E	1.2	USA (Reference laboratory)	Human	Clinical	Resistant	Pan-azole	Y46F/V172M/T248N/E255D/M263I/K427E	WT	WT	WT	10.1128/JCM.02478-15	R	Y	>=32	8	1
SRR7841978	DI 15-102	TR34/Y46F/L98H/V172M/T248N/E255D/K427E	1.2	USA (PA)	Human	Clinical	Resistant	Pan-azole	TR34/Y46F/L98H/V172M/T248N/E255D/K427E	WT	F219Y	WT	10.1128/JCM.02478-15	R	Y	>16	8	2	G233A
SRR7841981	DI 15-103	Y46F/V172M/M220I/I242V/T248N/E255D/K427E	1.1	USA (OH)	Human	Clinical	Resistant	Pan-azole	Y46F/V172M/M220I/I242V/T248N/E255D/K427E	WT	WT	WT	10.1128/JCM.02478-15	R	Y	>16	0.5	1
SRR7841980	DI 15-105	WT	1.2	USA (Reference laboratory)	Human	Clinical	Resistant	Pan-azole	WT	WT	WT	WT	10.1128/JCM.02478-15	R	Y	>16	8	2
SRR7841983	DI 15-106	TR46/Y46F/Y121F/V172M/T248N/E255D/T289A/K427E	1.2	USA (Reference laboratory)	Human	Clinical	Resistant	Pan-azole	TR46/Y46F/Y121F/V172M/T248N/E255D/T289A/K427E	G143A	F219Y	H270Y	10.1128/JCM.02478-15	R	Y	4	>16	1	G233A
SRR7841982	DI 15-107	Y46F/V172M/T248N/E255D/K427E	1.2	USA (CA)	Human	Clinical	Resistant	Pan-azole	Y46F/V172M/T248N/E255D/K427E	WT	WT	WT	10.1128/JCM.02478-15	R	Y	16	0.5	4
SRR7841985	DI 15-108	Y46F/V172M/T248N/E255D/K427E	1.1	USA (CA)	Human	Clinical	Resistant	Pan-azole	Y46F/V172M/T248N/E255D/K427E	WT	WT	WT	10.1128/JCM.02478-15	R	Y	>16	16	1
SRR7841984	DI 15-109	Y46F/G54E/V172M/T248N/E255D/K427E	1.1	USA (WA)	Human	Clinical	Resistant	Pan-azole	Y46F/G54E/V172M/T248N/E255D/K427E	WT	WT	WT	10.1128/JCM.02478-15	R	Y	>16	0.25	2
SRR7841977	DI 15-110	Y46F/V172M/T248N/E255D/K427E	1.1	USA (CT)	Human	Clinical	Resistant	Pan-azole	Y46F/V172M/T248N/E255D/K427E	WT	WT	WT	10.1128/JCM.02478-15	R	Y	>16	8	2
SRR7841976	DI 15-111	Y46F/G54W/V172M/T248N/E255D/K427E	1.2	USA (Reference laboratory)	Human	Clinical	Resistant	Pan-azole	Y46F/G54W/V172M/T248N/E255D/K427E	WT	WT	WT	10.1128/JCM.02478-15	R	Y	>16	0.25	>16
SRR7841998	DI 15-114	Y46F/G54R/V172M/T248N/E255D/K427E	1.1	USA (CA)	Human	Clinical	Resistant	Pan-azole	Y46F/G54R/V172M/T248N/E255D/K427E	WT	WT	WT	10.1128/JCM.02478-15	R	Y	>16	4	>16
SRR7841999	DI 15-115	Y46F/V172M/M220I/T248N/E255D/K427E	1.2	USA (Reference laboratory)	Human	Clinical	Resistant	Pan-azole	Y46F/V172M/M220I/T248N/E255D/K427E	WT	WT	WT	10.1128/JCM.02478-15	R	Y	>16	0.5	1
SRR7842000	DI 15-116	TR34/Y46F/L98H/V172M/T248N/E255D/K427E	1.1	USA (PA)	Human	Clinical	Resistant	Pan-azole	TR34/Y46F/L98H/V172M/T248N/E255D/K427E	WT	F219Y	WT	10.1128/JCM.02478-15	R	Y	>16	8	1	G233A
SRR7842001	DI 15-117	Y46F/V172M/F219S/T248N/E255D/K427E	1.1	USA (MD)	Human	Clinical	Resistant	Pan-azole	Y46F/V172M/F219S/T248N/E255D/K427E	WT	WT	WT	10.1128/JCM.02478-15	R	Y	>16	2	2
SRR7841996	DI 15-118	Y46F/V172M/M220V/T248N/E255D/K427E	1.1	USA (Reference laboratory)	Human	Clinical	Resistant	Pan-azole	Y46F/V172M/M220V/T248N/E255D/K427E	WT	WT	WT	10.1128/JCM.02478-15	R	Y	>16	2	4
SRR7841997	DI 15-120	A9T/Y46F/V172M/T248N/E255D/K427E/G448S	1.2	USA (OH)	Human	Clinical	Resistant	Pan-azole	A9T/Y46F/V172M/T248N/E255D/K427E/G448S	WT	WT	WT	10.1128/JCM.02478-15	R	Y	>16	>16	1
SRR7841994	DI 15-95	Y46F/V172M/T248N/E255D/M263I/K427E	1.2	USA (CT)	Human	Clinical	Resistant	Pan-azole	Y46F/V172M/T248N/E255D/M263I/K427E	WT	WT	WT	10.1128/JCM.02478-15	R	Y	>16	16	2
SRR7841993	DI 15-96	TR46/Y46F/Y121F/V172M/T248N/E255D/K427E	1.2	USA (AZ)	Human	Clinical	Resistant	Pan-azole	TR46/Y46F/Y121F/V172M/T248N/E255D/K427E	G143A	F219Y	WT	10.1128/JCM.02478-15	R	Y	4	>16	1	G233A
SRR7841992	DI 15-97	Y46F/V172M/T248N/E255D/K427E	1.1	USA (NC)	Human	Clinical	Resistant	Pan-azole	Y46F/V172M/T248N/E255D/K427E	WT	WT	WT	10.1128/JCM.02478-15	R	Y	4	4	1
SRR7841987	DI 15-98	Y46F/V172M/T248N/E255D/I367F/K427E	1.2	USA (Reference laboratory)	Human	Clinical	Resistant	Pan-azole	Y46F/V172M/T248N/E255D/I367F/K427E	WT	WT	WT	10.1128/JCM.02478-15	R	Y	16	16	2
SRR7841986	DI 15-99	Y46F/G54R/V172M/T248N/E255D/K427E	1.2	USA (MD)	Human	Clinical	Resistant	Pan-azole	Y46F/G54R/V172M/T248N/E255D/K427E	WT	WT	WT	10.1128/JCM.02478-15	R	Y	>16	0.5	2
SRR7841991	DI 16-5	Y46F/V172M/T248N/E255D/K427E	1.2	USA	Human	Clinical	Sensitive*	Sensitive*	Y46F/V172M/T248N/E255D/K427E	WT	WT	WT	10.1128/mBio.00437-38	S*		Not Determined	Not Determined	Not Determined
SRR7841990	DI 16-6	Y46F/V172M/T248N/E255D/K427E	1.1	USA	Human	Clinical	Sensitive*	Sensitive*	Y46F/V172M/T248N/E255D/K427E	WT	WT	WT	10.1128/mBio.00437-38	S*		Not Determined	Not Determined	Not Determined
SRR7841989	DI 16-7	Y46F/V172M/T248N/E255D/K427E	1.1	USA	Human	Clinical	Sensitive*	Sensitive*	Y46F/V172M/T248N/E255D/K427E	WT	WT	WT	10.1128/mBio.00437-38	S*		Not Determined	Not Determined	Not Determined
SRR7841988	DI 16-8	Y46F/V172M/T248N/E255D/K427E	1.2	USA	Human	Clinical	Sensitive*	Sensitive*	Y46F/V172M/T248N/E255D/K427E	WT	WT	WT	10.1128/mBio.00437-38	S*		Not Determined	Not Determined	Not Determined
SRR7841995	DI 16-9	Y46F/V172M/T248N/E255D/K427E	1.2	USA	Human	Clinical	Sensitive*	Sensitive*	Y46F/V172M/T248N/E255D/K427E	WT	WT	WT	10.1128/JCM.02478-15	S*		Not Determined	Not Determined	Not Determined
SRR13579419	E-1-37L-2	Y46F/V172M/T248N/E255D/K427E	1.2	Germany	Soil	Environmental	Sensitive*	Sensitive*	Y46F/V172M/T248N/E255D/K427E	WT	WT	WT	10.1038/s41564-021-00993-x	S*		Not Determined	Not Determined	Not Determined
SRR15010410	eAF001	Y46F/V172M/I242V/T248N/E255D/K427E	1.2	USA (GA)	Soil, Watermelon	Environmental	Resistant	Non-pan-azole	Y46F/V172M/I242V/T248N/E255D/K427E	WT	WT	WT	10.1093/g3journal/jkab427	R	N	1	0.25	0.3125
SRR15010409	eAF006	Y46F/V172M/T248N/E255D/K427E	1.2	USA (GA)	Vine debris, watermelon, 30 days post harvest	Environmental	Resistant	Non-pan-azole	Y46F/V172M/T248N/E255D/K427E	WT	WT	WT	10.1093/g3journal/jkab427	R	N	1	0.375	0.375
SRR15010398	eAF010	Y46F/V172M/T248N/E255D/K427E	1.1	USA (GA)	Vine debris, watermelon, 30 days post harvest	Environmental	Resistant	Non-pan-azole	Y46F/V172M/T248N/E255D/K427E	WT	WT	WT	10.1093/g3journal/jkab427	R	N	1	0.5	0.75
SRR15010387	eAF015	Y46F/V172M/T248N/E255D/K427E	1.1	USA (GA)	Vine debris, watermelon, 30 days post harvest	Environmental	Resistant	Non-pan-azole	Y46F/V172M/T248N/E255D/K427E	WT	WT	WT	10.1093/g3journal/jkab427	R	N	1	0.375	0.375
SRR15010376	eAF016	WT	1.1	USA (GA)	Vine debris, watermelon, 30 days post harvest	Environmental	Resistant	Non-pan-azole	WT	WT	WT	WT	10.1093/g3journal/jkab427	R	N	1	0.375	0.5
SRR15010354	eAF021	Y46F/V172M/T248N/E255D/K427E	1.2	USA (GA)	Soil, Grapevine	Environmental	Sensitive	Sensitive	Y46F/V172M/T248N/E255D/K427E	WT	WT	WT	10.1093/g3journal/jkab427	S		0.5	0.25	0.1875
SRR15010343	eAF022	Y46F/V172M/T248N/E255D/K427E	1.1	USA (GA)	Soil, Grapevine	Environmental	Sensitive	Sensitive	Y46F/V172M/T248N/E255D/K427E	WT	WT	WT	10.1093/g3journal/jkab427	S		1	0.1875	0.1875
SRR15010332	eAF039	Y46F/V172M/T248N/E255D/K427E	1.1	USA (GA)	Vine debris, watermelon, 60 days post harvest	Environmental	Resistant	Non-pan-azole	Y46F/V172M/T248N/E255D/K427E	WT	WT	WT	10.1093/g3journal/jkab427	R	N	1	0.1875	0.625
SRR15010321	eAF043	Y46F/V172M/T248N/E255D/K427E	1.1	USA (GA)	Vine debris, watermelon, 60 days post harvest	Environmental	Resistant	Non-pan-azole	Y46F/V172M/T248N/E255D/K427E	WT	WT	WT	10.1093/g3journal/jkab427	R	N	1	0.25	0.375
SRR15010408	eAF061	Y46F/V172M/T248N/E255D/K427E	1.1	USA (GA)	Soil, Grapevine	Environmental	Resistant	Non-pan-azole	Y46F/V172M/T248N/E255D/K427E	WT	WT	WT	10.1093/g3journal/jkab427	R	N	1	0.25	0.5
SRR15010407	eAF067	Y46F/V172M/T248N/E255D/K427E	1.1	USA (GA)	Soil, Grapevine	Environmental	Resistant	Non-pan-azole	Y46F/V172M/T248N/E255D/K427E	WT	WT	WT	10.1093/g3journal/jkab427	R	N	1	0.25	0.5
SRR15010406	eAF072	Y46F/V172M/T248N/E255D/K427E	1.1	USA (GA)	Soil, Grapevine	Environmental	Resistant	Non-pan-azole	Y46F/V172M/T248N/E255D/K427E	WT	WT	WT	10.1093/g3journal/jkab427	R	N	1	0.375	0.375
SRR15010405	eAF076	Y46F/V172M/T248N/E255D/K427E	1.2	USA (GA)	Soil, Apple	Environmental	Resistant	Non-pan-azole	Y46F/V172M/T248N/E255D/K427E	WT	WT	WT	10.1093/g3journal/jkab427	R	N	1.5	0.5	0.75
SRR15010404	eAF077	Y46F/V172M/T248N/E255D/K427E	1.2	USA (GA)	Soil, Apple	Environmental	Resistant	Non-pan-azole	Y46F/V172M/T248N/E255D/K427E	WT	WT	WT	10.1093/g3journal/jkab427	R	N	1	0.375	0.375
SRR15010403	eAF081	Y46F/V172M/T248N/E255D/K427E	1.2	USA (GA)	Plant debris, Peanut	Environmental	Resistant	Non-pan-azole	Y46F/V172M/T248N/E255D/K427E	WT	WT	WT	10.1093/g3journal/jkab427	R	N	1	0.5	0.5
SRR15010401	eAF090	Y46F/V172M/T248N/E255D/K427E	1.1	USA (GA)	Soil, Peanut	Environmental	Resistant	Non-pan-azole	Y46F/V172M/T248N/E255D/K427E	WT	WT	WT	10.1093/g3journal/jkab427	R	N	1	0.5	0.5
SRR15010400	eAF091	Y46F/V172M/T248N/E255D/K427E	1.1	USA (GA)	Soil, Peanut	Environmental	Resistant	Non-pan-azole	Y46F/V172M/T248N/E255D/K427E	WT	WT	WT	10.1093/g3journal/jkab427	R	N	1	0.375	0.375
SRR15010399	eAF094	Y46F/V172M/T248N/E255D/K427E	1.1	USA (GA)	Soil, Peanut	Environmental	Resistant	Non-pan-azole	Y46F/V172M/T248N/E255D/K427E	WT	WT	WT	10.1093/g3journal/jkab427	R	N	1	0.375	0.375
SRR15010397	eAF095	Y46F/V172M/T248N/E255D/K427E	1.2	USA (GA)	Soil, Peanut	Environmental	Resistant	Non-pan-azole	Y46F/V172M/T248N/E255D/K427E	WT	WT	WT	10.1093/g3journal/jkab427	R	N	1	0.375	0.5
SRR15010396	eAF098	Y46F/V172M/T248N/E255D/K427E	1.2	USA (GA)	Plant debris, Peanut	Environmental	Resistant	Non-pan-azole	Y46F/V172M/T248N/E255D/K427E	WT	WT	WT	10.1093/g3journal/jkab427	R	N	1	0.25	0.5
SRR15010395	eAF100	Y46F/V172M/T248N/E255D/K427E	1.2	USA (GA)	Plant debris, Peanut	Environmental	Resistant	Non-pan-azole	Y46F/V172M/T248N/E255D/K427E	WT	WT	WT	10.1093/g3journal/jkab427	R	N	1	0.5	0.375
SRR25183090	eAF1001	Y46F/V172M/T248N/E255D/K427E	1.2	USA (NY)	Wheat	Environmental	Resistant	Non-pan-azole	Y46F/V172M/T248N/E255D/K427E	WT	WT	WT	This study	R	N	2	0.5	0.5
SRR25183089	eAF1003	T248N/E255D	1.2	USA (NY)	Wheat	Environmental	Resistant	Non-pan-azole	T248N/E255D	WT	WT	WT	This study	R	N	1	0.5	0.5
SRR25183015	eAF1006	T248N/E255D	1.1	USA (NY)	Wheat	Environmental	Resistant	Non-pan-azole	T248N/E255D	WT	WT	WT	This study	R	N	1.5	0.375	0.5
SRR25183004	eAF1008	WT	1.1	USA (NY)	Wheat	Environmental	Resistant	Non-pan-azole	WT	WT	WT	WT	This study	R	N	2	1	1
SRR25182993	eAF1010	Y46F/V172M/T248N/E255D/K427E	1.1	USA (NY)	Wheat	Environmental	Resistant	Non-pan-azole	Y46F/V172M/T248N/E255D/K427E	WT	WT	WT	This study	R	N	1	0.5	0.5
SRR25182982	eAF1011	T248N/E255D	1.2	USA (NY)	Wheat	Environmental	Resistant	Non-pan-azole	T248N/E255D	WT	WT	WT	This study	R	N	2	0.5	0.5
SRR25183049	eAF1014	Y46F/V172M/T248N/E255D/K427E	1.2	USA (NY)	Wheat	Environmental	Resistant	Non-pan-azole	Y46F/V172M/T248N/E255D/K427E	WT	WT	WT	This study	R	N	2	0.5	0.5
SRR25183060	eAF1015	T248N/E255D	1.1	USA (NY)	Wheat	Environmental	Resistant	Non-pan-azole	T248N/E255D	WT	WT	WT	This study	R	N	1	0.375	0.5
SRR25182975	eAF1018	Y46F/V172M/T248N/E255D/K427E	1.1	USA (NY)	Wheat	Environmental	Resistant	Non-pan-azole	Y46F/V172M/T248N/E255D/K427E	WT	WT	WT	This study	R	N	1.5	0.5	0.5
SRR25182965	eAF1023	T248N/E255D	1.1	USA (NY)	Wheat	Environmental	Sensitive*	Sensitive*	T248N/E255D	WT	WT	WT	This study	S*		Not Determined	Not Determined	Not Determined
SRR25183088	eAF1030	Y46F/V172M/T248N/E255D/K427E	1.1	USA (NY)	Wheat	Environmental	Sensitive*	Sensitive*	Y46F/V172M/T248N/E255D/K427E	WT	WT	WT	This study	S*		Not Determined	Not Determined	Not Determined
SRR15010394	eAF105	Y46F/V172M/T248N/E255D/K427E	1.1	USA (GA)	Plant debris, Peanut	Environmental	Resistant	Non-pan-azole	Y46F/V172M/T248N/E255D/K427E	WT	WT	WT	10.1093/g3journal/jkab427	R	N	0.75	0.25	0.375
SRR25183077	eAF1054	WT	1.2	USA (NY)	Wheat	Environmental	Resistant	Non-pan-azole	WT	WT	WT	WT	This study	R	N	1.5	0.5	0.5
SRR25183066	eAF1057	WT	1.1	USA (NY)	Wheat	Environmental	Resistant	Pan-azole	WT	WT	WT	WT	This study	R	Y	4	2	1
SRR25183027	eAF1060	Y46F/V172M/T248N/E255D/K427E	1.2	USA (NY)	Wheat	Environmental	Sensitive*	Sensitive*	Y46F/V172M/T248N/E255D/K427E	WT	WT	WT	This study	S*		Not Determined	Not Determined	Not Determined
SRR25183021	eAF1068	Y46F/V172M/T248N/E255D/K427E	1.1	USA (NY)	Wheat	Environmental	Sensitive*	Sensitive*	Y46F/V172M/T248N/E255D/K427E	WT	WT	WT	This study	S*		Not Determined	Not Determined	Not Determined
SRR25183020	eAF1075	WT	1.1	USA (NY)	Wheat	Environmental	Resistant	Non-pan-azole	WT	WT	WT	WT	This study	R	N	1.5	0.5	0.5
SRR25183019	eAF1082	WT	1.2	USA (NY)	Wheat	Environmental	Resistant	Non-pan-azole	WT	WT	WT	WT	This study	R	N	2	0.5	0.5
SRR25183018	eAF1083	Y46F/V172M/I242V/T248N/E255D/K427E	1.1	USA (NY)	Wheat	Environmental	Resistant	Non-pan-azole	Y46F/V172M/I242V/T248N/E255D/K427E	WT	WT	WT	This study	R	N	2	1	0.5
SRR25183017	eAF1085	Y46F/V172M/T248N/E255D/K427E	1.2	USA (NY)	Wheat	Environmental	Sensitive*	Sensitive*	Y46F/V172M/T248N/E255D/K427E	WT	WT	WT	This study	S*		Not Determined	Not Determined	Not Determined
SRR25183016	eAF1086	Y46F/V172M/T248N/E255D/K427E	1.1	USA (PA)	Apple	Environmental	Resistant	Non-pan-azole	Y46F/V172M/T248N/E255D/K427E	WT	WT	WT	This study	R	N	1	0.375	0.5
SRR25183014	eAF1090	T248N/E255D	1.1	USA (PA)	Apple	Environmental	Sensitive*	Sensitive*	T248N/E255D	WT	WT	WT	This study	S*		Not Determined	Not Determined	Not Determined
SRR25183013	eAF1092	WT	1.2	USA (PA)	Apple	Environmental	Resistant	Non-pan-azole	WT	WT	WT	WT	This study	R	N	2	0.375	0.5
SRR25183012	eAF1107	Y46F/V172M/T248N/E255D/K427E	1.1	USA (PA)	Peach	Environmental	Sensitive*	Sensitive*	Y46F/V172M/T248N/E255D/K427E	WT	WT	WT	This study	S*		Not Determined	Not Determined	Not Determined
SRR15010393	eAF111	Y46F/V172M/T248N/E255D/K427E	1.1	USA (GA)	Soil, peanut	Environmental	Resistant	Non-pan-azole	Y46F/V172M/T248N/E255D/K427E	WT	WT	WT	10.1093/g3journal/jkab427	R	N	1	0.375	0.5
SRR25183011	eAF1110	Y46F/V172M/T248N/E255D/K427E	1.1	USA (PA)	Peach	Environmental	Resistant	Non-pan-azole	Y46F/V172M/T248N/E255D/K427E	WT	WT	WT	This study	R	N	1.5	0.375	0.375
SRR25183010	eAF1113	Y46F/V172M/T248N/E255D/K427E	1.1	USA (PA)	Peach	Environmental	Sensitive*	Sensitive*	Y46F/V172M/T248N/E255D/K427E	WT	WT	WT	This study	S*		Not Determined	Not Determined	Not Determined
SRR25183009	eAF1114	A9T/Y46F/V172M/T248N/E255D/K427E	1.2	USA (PA)	Peach	Environmental	Resistant	Non-pan-azole	A9T/Y46F/V172M/T248N/E255D/K427E	WT	WT	WT	This study	R	N	1	0.5	0.5
SRR25183008	eAF1125	Y46F/V172M/T248N/E255D/K427E	1.2	USA (PA)	Peach	Environmental	Sensitive*	Sensitive*	Y46F/V172M/T248N/E255D/K427E	WT	WT	WT	This study	S*		Not Determined	Not Determined	Not Determined
SRR25183007	eAF1126	WT	1.2	USA (PA)	Peach	Environmental	Resistant	Non-pan-azole	WT	WT	WT	WT	This study	R	N	2	1	0.75
SRR15010392	eAF113	Y46F/V172M/T248N/E255D/K427E	1.2	USA (GA)	Soil, peanut	Environmental	Resistant	Non-pan-azole	Y46F/V172M/T248N/E255D/K427E	WT	WT	WT	10.1093/g3journal/jkab427	R	N	1	0.25	0.375
SRR25183006	eAF1130	Y46F/V172M/T248N/E255D/K427E	1.1	USA (PA)	Apple	Environmental	Sensitive*	Sensitive*	Y46F/V172M/T248N/E255D/K427E	WT	WT	WT	This study	S*		Not Determined	Not Determined	Not Determined
SRR25183005	eAF1141	WT	1.1	USA (PA)	Apple	Environmental	Sensitive*	Sensitive*	WT	WT	WT	WT	This study	S*		Not Determined	Not Determined	Not Determined
SRR25183003	eAF1145	Y46F/V172M/T248N/E255D/K427E	1.1	USA (NY)	Grapes	Environmental	Sensitive*	Sensitive*	Y46F/V172M/T248N/E255D/K427E	WT	WT	WT	This study	S*		Not Determined	Not Determined	Not Determined
SRR25183002	eAF1150	Y46F/V172M/T248N/E255D/K427E	1.1	USA (NY)	Grapes	Environmental	Sensitive*	Sensitive*	Y46F/V172M/T248N/E255D/K427E	WT	WT	WT	This study	S*		Not Determined	Not Determined	Not Determined
SRR25183001	eAF1153	Y46F/V172M/T248N/E255D/K427E	1.2	USA (NY)	Grapes	Environmental	Sensitive*	Sensitive*	Y46F/V172M/T248N/E255D/K427E	WT	WT	WT	This study	S*		Not Determined	Not Determined	Not Determined
SRR25183000	eAF1154	Y46F/V172M/T248N/E255D/K427E	1.1	USA (NY)	Grapes	Environmental	Sensitive*	Sensitive*	Y46F/V172M/T248N/E255D/K427E	WT	WT	WT	This study	S*		Not Determined	Not Determined	Not Determined
SRR15010391	eAF116	Y46F/V172M/T248N/E255D/K427E	1.2	USA (GA)	Plant debris, Peanut	Environmental	Resistant	Non-pan-azole	Y46F/V172M/T248N/E255D/K427E	WT	WT	WT	10.1093/g3journal/jkab427	R	N	1	0.25	0.375
SRR25182999	eAF1175	Y46F/V172M/T248N/E255D/K427E	1.2	USA (PA)	Apple	Environmental	Sensitive*	Sensitive*	Y46F/V172M/T248N/E255D/K427E	WT	WT	WT	This study	S*		Not Determined	Not Determined	Not Determined
SRR25182998	eAF1177	Y46F/V172M/T248N/E255D/K427E	1.1	USA (PA)	Apple	Environmental	Sensitive*	Sensitive*	Y46F/V172M/T248N/E255D/K427E	WT	WT	WT	This study	S*		Not Determined	Not Determined	Not Determined
SRR25182997	eAF1178	Y46F/V172M/T248N/E255D/K427E	1.2	USA (PA)	Apple	Environmental	Resistant	Non-pan-azole	Y46F/V172M/T248N/E255D/K427E	WT	WT	WT	This study	R	N	1.5	0.5	0.5
SRR25182996	eAF1196	Y46F/V172M/T248N/E255D/K427E	1.2	USA (PA)	Apple	Environmental	Sensitive*	Sensitive*	Y46F/V172M/T248N/E255D/K427E	WT	WT	WT	This study	S*		Not Determined	Not Determined	Not Determined
SRR25182995	eAF1205	Y46F/V172M/T248N/E255D/K427E	1.1	USA (GA)	Wood Chips	Environmental	Sensitive*	Sensitive*	Y46F/V172M/T248N/E255D/K427E	WT	WT	WT	This study	S*		Not Determined	Not Determined	Not Determined
SRR25182994	eAF1209	Y46F/V172M/I242V/T248N/E255D/K427E	1.1	USA (GA)	Wood Chips	Environmental	Resistant	Non-pan-azole	Y46F/V172M/I242V/T248N/E255D/K427E	WT	WT	WT	This study	R	N	2	1	0.75
SRR25182992	eAF1215	Y46F/V172M/T248N/E255D/K427E	1.1	USA (GA)	Wood Chips	Environmental	Sensitive*	Sensitive*	Y46F/V172M/T248N/E255D/K427E	WT	WT	WT	This study	S*		Not Determined	Not Determined	Not Determined
SRR15010390	eAF122	Y46F/V172M/T248N/E255D/K427E	1.1	USA (GA)	Plant debris, Peanut	Environmental	Resistant	Non-pan-azole	Y46F/V172M/T248N/E255D/K427E	WT	WT	WT	10.1093/g3journal/jkab427	R	N	1	0.5	0.5
SRR25182991	eAF1227	Y46F/V172M/T248N/E255D/K427E	1.1	USA (GA)	Wood Chips	Environmental	Sensitive*	Sensitive*	Y46F/V172M/T248N/E255D/K427E	WT	WT	WT	This study	S*		Not Determined	Not Determined	Not Determined
SRR25182990	eAF1245	Y46F/V172M/T248N/E255D/K427E	1.2	USA (GA)	Herbs	Environmental	Sensitive*	Sensitive*	Y46F/V172M/T248N/E255D/K427E	WT	WT	WT	This study	S*		Not Determined	Not Determined	Not Determined
SRR25182989	eAF1267	Y46F/V172M/T248N/E255D/K427E	1.1	USA (GA)	Herbs	Environmental	Sensitive*	Sensitive*	Y46F/V172M/T248N/E255D/K427E	WT	WT	WT	This study	S*		Not Determined	Not Determined	Not Determined
SRR15010389	eAF128	WT	1.1	USA (GA)	Plant debris, Peanut	Environmental	Resistant	Non-pan-azole	WT	WT	WT	WT	10.1093/g3journal/jkab427	R	N	1	0.5	0.5
SRR25182988	eAF1280	Y46F/V172M/T248N/E255D/K427E	1.2	USA (GA)	Herbs	Environmental	Sensitive*	Sensitive*	Y46F/V172M/T248N/E255D/K427E	WT	WT	WT	This study	S*		Not Determined	Not Determined	Not Determined
SRR25182987	eAF1305	Y46F/V172M/T248N/E255D/K427E	1.1	USA (GA)	Herbs	Environmental	Sensitive*	Sensitive*	Y46F/V172M/T248N/E255D/K427E	WT	WT	WT	This study	S*		Not Determined	Not Determined	Not Determined
SRR25182986	eAF1306	Y46F/V172M/I242V/T248N/E255D/K427E	1.2	USA (GA)	Herbs	Environmental	Resistant	Non-pan-azole	Y46F/V172M/I242V/T248N/E255D/K427E	WT	WT	WT	This study	R	N	2	0.75	0.75
SRR25182985	eAF1319	Y46F/V172M/I242V/T248N/E255D/K427E	1.2	USA (GA)	Herbs	Environmental	Resistant	Non-pan-azole	Y46F/V172M/I242V/T248N/E255D/K427E	WT	WT	WT	This study	R	N	2	1	1
SRR25182984	eAF1349	Y46F/V172M/T248N/E255D/K427E	1.2	USA (GA)	Herbs	Environmental	Sensitive*	Sensitive*	Y46F/V172M/T248N/E255D/K427E	WT	WT	WT	This study	S*		Not Determined	Not Determined	Not Determined
SRR25182983	eAF1350	T248N/E255D	1.1	USA (GA)	Herbs	Environmental	Resistant	Non-pan-azole	T248N/E255D	WT	WT	WT	This study	R	N	2	0.75	0.5
SRR25182981	eAF1361	Y46F/V172M/T248N/E255D/K427E	1.2	USA (GA)	Horse Manure/Hay	Environmental	Resistant	Non-pan-azole	Y46F/V172M/T248N/E255D/K427E	WT	WT	WT	This study	R	N	2	0.75	0.5
SRR25182980	eAF1368	Y46F/V172M/T248N/E255D/K427E	1.1	USA (GA)	Horse Manure/Hay	Environmental	Resistant	Pan-azole	Y46F/V172M/T248N/E255D/K427E	WT	WT	WT	This study	R	Y	3	1.5	0.75
SRR25182979	eAF1376	Y46F/V172M/T248N/E255D/K427E	1.1	USA (GA)	Horse Manure/Hay	Environmental	Resistant	Non-pan-azole	Y46F/V172M/T248N/E255D/K427E	WT	WT	WT	This study	R	N	2	0.75	0.75
SRR25183041	eAF1392	Y46F/V172M/T248N/E255D/K427E	1.1	USA (GA)	Horse Manure/Hay	Environmental	Resistant	Pan-azole	Y46F/V172M/T248N/E255D/K427E	WT	WT	WT	This study	R	Y	3	1	0.5
SRR25183042	eAF1416	Y46F/V172M/T248N/E255D/K427E	1.1	USA (GA)	Horse Manure/Hay	Environmental	Resistant	Pan-azole	Y46F/V172M/T248N/E255D/K427E	WT	WT	WT	This study	R	Y	3	2	1
SRR25183043	eAF1420	Y46F/V172M/T248N/E255D/K427E	1.1	USA (GA)	Horse Manure/Hay	Environmental	Resistant	Pan-azole	Y46F/V172M/T248N/E255D/K427E	WT	WT	WT	This study	R	Y	3	2	1
SRR25183044	eAF1426	Y46F/V172M/T248N/E255D/K427E	1.1	USA (GA)	Horse Manure/Hay	Environmental	Resistant	Non-pan-azole	Y46F/V172M/T248N/E255D/K427E	WT	WT	WT	This study	R	N	2	1	1
SRR25183045	eAF1428	Y46F/V172M/T248N/E255D/K427E	1.1	USA (GA)	Horse Manure/Hay	Environmental	Resistant	Non-pan-azole	Y46F/V172M/T248N/E255D/K427E	WT	WT	WT	This study	R	N	2	1	0.5
SRR25183046	eAF1430	WT	1.2	USA (GA)	Horse Manure/Hay	Environmental	Resistant	Non-pan-azole	WT	WT	WT	WT	This study	R	N	2	1	0.5
SRR25183048	eAF1432	T248N/E255D	1.1	USA (NY)	Wheat	Environmental	Resistant	Non-pan-azole	T248N/E255D	WT	WT	WT	This study	R	N	2	2	1
SRR25183050	eAF1433	T248N/E255D	1.2	USA (NY)	Wheat	Environmental	Resistant	Non-pan-azole	T248N/E255D	WT	WT	WT	This study	R	N	2	0.5	0.5
SRR25183051	eAF1434	T248N/E255D	1.1	USA (NY)	Wheat	Environmental	Resistant	Non-pan-azole	T248N/E255D	WT	WT	WT	This study	R	N	1.5	1	0.5
SRR25183052	eAF1435	WT	1.2	USA (NY)	Wheat	Environmental	Resistant	Non-pan-azole	WT	WT	WT	WT	This study	R	N	2	1	0.5
SRR25183053	eAF1436	T248N/E255D	1.2	USA (GA)	Longwood	Environmental	Resistant	Non-pan-azole	T248N/E255D	WT	WT	WT	This study	R	N	1	0.5	0.5
SRR25183054	eAF1438	T248N/E255D/K427E	1.2	USA (GA)	Longwood	Environmental	Resistant	Non-pan-azole	T248N/E255D/K427E	WT	WT	WT	This study	R	N	1	0.5	0.5
SRR15010386	eAF144	Y46F/V172M/T248N/E255D	1.2	USA (GA)	Soil, Peanut	Environmental	Resistant	Non-pan-azole	Y46F/V172M/T248N/E255D	WT	WT	WT	10.1093/g3journal/jkab427	R	N	1	0.25	0.5
SRR25183055	eAF1442	T248N/E255D	1.2	USA (GA)	Longwood	Environmental	Resistant	Non-pan-azole	T248N/E255D	WT	WT	WT	This study	R	N	1	0.5	0.5
SRR25183056	eAF1444	T248N/E255D	1.2	USA (GA)	Longwood	Environmental	Resistant	Non-pan-azole	T248N/E255D	WT	WT	WT	This study	R	N	1.5	0.5	0.5
SRR25183057	eAF1447	T248N/E255D	1.2	USA (GA)	Longwood	Environmental	Resistant	Non-pan-azole	T248N/E255D	WT	WT	WT	This study	R	N	1.5	1	0.5
SRR25183058	eAF1448	T248N/E255D	1.2	USA (GA)	Longwood	Environmental	Resistant	Non-pan-azole	T248N/E255D	WT	WT	WT	This study	R	N	1.5	0.5	0.5
SRR25183059	eAF1449	T248N/E255D	1.1	USA (GA)	Longwood	Environmental	Resistant	Non-pan-azole	T248N/E255D	WT	WT	WT	This study	R	N	1	0.5	0.5
SRR25182978	eAF1453	T248N/E255D	1.2	USA (GA)	Longwood	Environmental	Resistant	Non-pan-azole	T248N/E255D	WT	WT	WT	This study	R	N	1	0.5	0.5
SRR25183035	eAF1454	T248N/E255D	1.2	USA (GA)	Longwood	Environmental	Resistant	Non-pan-azole	T248N/E255D	WT	WT	WT	This study	R	N	1	0.5	0.5
SRR25183037	eAF1457	TR34/Y46F/L98H/V172M/T248N/E255D/K427E	1.1	USA (OR)	Tulips(imported)/Hemp	Environmental	Resistant	Pan-azole	TR34/Y46F/L98H/V172M/T248N/E255D/K427E	G143A	F219Y	H270Y	This study	R	Y	5.33	3.33	1
SRR25183038	eAF1458	TR46/Y46F/Y121F/V172M/T248N/E255D/T289A/K427E	1.2	USA (OR)	Tulips(imported)/Hemp	Environmental	Resistant	Pan-azole	TR46/Y46F/Y121F/V172M/T248N/E255D/T289A/K427E	G143A	F219Y	H270Y	This study	R	Y	1.33	16.33	0.66	G233A
SRR25183039	eAF1459	TR46/Y46F/Y121F/V172M/T248N/E255D/T289A/K427E	1.2	USA (OR)	Tulips(imported)/Hemp	Environmental	Resistant	Pan-azole	TR46/Y46F/Y121F/V172M/T248N/E255D/T289A/K427E	G143A	F219Y	H270Y	This study	R	Y	1.5	17	1	G233A
SRR15010385	eAF146	Y46F/V172M/T248N/E255D/K427E	1.2	USA (GA)	Plant debris, Peanut	Environmental	Resistant	Non-pan-azole	Y46F/V172M/T248N/E255D/K427E	WT	WT	WT	10.1093/g3journal/jkab427	R	N	1	0.5	0.5
SRR25183062	eAF1460	TR46/Y46F/Y121F/V172M/T248N/E255D/T289A/K427E	1.2	USA (OR)	Tulips(imported)/Hemp	Environmental	Resistant	Pan-azole	TR46/Y46F/Y121F/V172M/T248N/E255D/T289A/K427E	G143A	F219Y	H270Y	This study	R	Y	3	17	1	G233A
SRR25183061	eAF1461	Y46F/V172M/T248N/E255D/K427E	1.1	USA (OR)	Tulips(imported)/Hemp	Environmental	Sensitive*	Sensitive*	Y46F/V172M/T248N/E255D/K427E	WT	WT	WT	This study	S*		Not Determined	Not Determined	Not Determined
SRR25183040	eAF1465	TR34/Y46F/L98H/V172M/T248N/E255D/K427E	1.1	USA (OR)	Tulips(imported)/Hemp	Environmental	Resistant	Pan-azole	TR34/Y46F/L98H/V172M/T248N/E255D/K427E	G143A	F219Y	H270Y	This study	R	Y	9.66	4	1
SRR25182977	eAF1467	TR34/Y46F/L98H/V172M/T248N/E255D/K427E	1.2	USA (OR)	Tulips(imported)/Hemp	Environmental	Resistant	Pan-azole	TR34/Y46F/L98H/V172M/T248N/E255D/K427E	WT	WT	WT	This study	R	Y	17	1	1.33	G233A
SRR25182976	eAF1468	TR34/Y46F/L98H/V172M/T248N/E255D/K427E	1.1	USA (OR)	Tulips(imported)/Hemp	Environmental	Resistant	Pan-azole	TR34/Y46F/L98H/V172M/T248N/E255D/K427E	G143A	WT	H270Y	This study	R	Y	17	4	1.5	G233A
SRR25182974	eAF1469	TR34/Y46F/L98H/V172M/T248N/E255D/K427E	1.2	USA (OR)	Tulips(imported)/Hemp	Environmental	Resistant	Pan-azole	TR34/Y46F/L98H/V172M/T248N/E255D/K427E	G143A	F219Y	H270Y	This study	R	Y	16.5	3	1
SRR15010384	eAF147	Y46F/V172M/T248N/E255D/K427E	1.1	USA (GA)	Plant debris, Peanut	Environmental	Resistant	Non-pan-azole	Y46F/V172M/T248N/E255D/K427E	WT	WT	WT	10.1093/g3journal/jkab427	R	N	1	0.25	0.5
SRR25182973	eAF1470	TR46/Y46F/Y121F/V172M/T248N/E255D/T289A/K427E	1.1	USA (OR)	Tulips(imported)/Hemp	Environmental	Resistant	Pan-azole	TR46/Y46F/Y121F/V172M/T248N/E255D/T289A/K427E	G143A	F219Y	H270Y	This study	R	Y	2	17	1	G233A
SRR25182972	eAF1472	TR34/Y46F/L98H/V172M/T248N/E255D/K427E	1.2	USA (OR)	Tulips	Environmental	Resistant	Pan-azole	TR34/Y46F/L98H/V172M/T248N/E255D/K427E	G143A	F219Y	H270Y	This study	R	Y	16.5	4	1
SRR25182971	eAF1473	WT	1.2	USA (OR)	Tulips	Environmental	Sensitive*	Sensitive*	WT	WT	WT	WT	This study	S*		Not Determined	Not Determined	Not Determined
SRR25182970	eAF1478	Y46F/V172M/T248N/E255D/K427E	1.2	USA (WA)	Grapes	Environmental	Sensitive*	Sensitive*	Y46F/V172M/T248N/E255D/K427E	WT	WT	WT	This study	S*		Not Determined	Not Determined	Not Determined
SRR15010383	eAF148	Y46F/V172M/T248N/E255D/K427E	1.1	USA (GA)	Soil, Peanut	Environmental	Resistant	Non-pan-azole	Y46F/V172M/T248N/E255D/K427E	WT	WT	WT	10.1093/g3journal/jkab427	R	N	1	0.5	0.5
SRR25182969	eAF1482	WT	1.2	USA (WA)	Grapes	Environmental	Sensitive*	Sensitive*	WT	G143A	WT	WT	This study	S*		Not Determined	Not Determined	Not Determined
SRR25182968	eAF1490	Y46F/V172M/T248N/E255D/K427E	1.2	USA (WA)	Grapes	Environmental	Sensitive*	Sensitive*	Y46F/V172M/T248N/E255D/K427E	WT	WT	WT	This study	S*		Not Determined	Not Determined	Not Determined
SRR25182967	eAF1500	Y46F/V172M/T248N/E255D/K427E/L464I	1.2	USA (WA)	Grapes	Environmental	Resistant	Non-pan-azole	Y46F/V172M/T248N/E255D/K427E/L464I	WT	WT	WT	This study	R	N	1.5	1	0.75	G233A
SRR25182966	eAF1502	Y46F/V172M/T248N/E255D/K427E	1.1	USA (WA)	Grapes	Environmental	Sensitive*	Sensitive*	Y46F/V172M/T248N/E255D/K427E	WT	WT	WT	This study	S*		Not Determined	Not Determined	Not Determined
SRR25183047	eAF1504	TR34/Y46F/L98H/V172M/T248N/E255D/K427E	1.2	USA (WA)	Grapes	Environmental	Resistant	Pan-azole	TR34/Y46F/L98H/V172M/T248N/E255D/K427E	G143A	WT	WT	This study	R	Y	16.5	3	1	G233A
SRR25182964	eAF1508	Y46F/V172M/T248N/E255D/K427E	1.2	USA (WA)	Grapes	Environmental	Sensitive*	Sensitive*	Y46F/V172M/T248N/E255D/K427E	WT	WT	WT	This study	S*		Not Determined	Not Determined	Not Determined
SRR25182963	eAF1510	Y46F/V172M/T248N/E255D/K427E	1.1	USA (WA)	Grapes	Environmental	Sensitive*	Sensitive*	Y46F/V172M/T248N/E255D/K427E	WT	WT	WT	This study	S*		Not Determined	Not Determined	Not Determined
SRR25182962	eAF1515	Y46F/V172M/T248N/E255D/K427E/L464I	1.2	USA (WA)	Grapes	Environmental	Resistant	Non-pan-azole	Y46F/V172M/T248N/E255D/K427E/L464I	WT	WT	WT	This study	R	N	1.5	1	0.75	G233A
SRR25182961	eAF1519	Y46F/V172M/T248N/E255D/K427E/L464I	1.2	USA (WA)	Grapes	Environmental	Sensitive*	Sensitive*	Y46F/V172M/T248N/E255D/K427E/L464I	WT	WT	WT	This study	S*		Not Determined	Not Determined	Not Determined	G233A
SRR15010382	eAF152	Y46F/V172M/T248N/E255D/K427E	1.2	USA (GA)	Soil, Peanut	Environmental	Resistant	Non-pan-azole	Y46F/V172M/T248N/E255D/K427E	WT	WT	WT	10.1093/g3journal/jkab427	R	N	1	0.5	0.5
SRR25182960	eAF1520	TR46/Y46F/Y121F/V172M/T248N/E255D/T289A/K427E	1.1	USA (WA)	Grapes	Environmental	Resistant	Pan-azole	TR46/Y46F/Y121F/V172M/T248N/E255D/T289A/K427E	G143A	WT	WT	This study	R	Y	1.5	16.5	1	G233A
SRR25182956	eAF1525	Y46F/V172M/T248N/E255D/K427E	1.2	USA (WA)	Grapes	Environmental	Resistant	Non-pan-azole	Y46F/V172M/T248N/E255D/K427E	WT	WT	WT	This study	R	N	1.5	1	0.5	G233A
SRR25182959	eAF1528	Y46F/V172M/T248N/E255D/K427E/L464I	1.2	USA (WA)	Grapes	Environmental	Resistant	Non-pan-azole	Y46F/V172M/T248N/E255D/K427E/L464I	WT	WT	WT	This study	R	N	1.5	1	0.5	G233A
SRR25182958	eAF1529	Y46F/V172M/T248N/E255D/K427E/L464I	1.2	USA (WA)	Grapes	Environmental	Resistant	Non-pan-azole	Y46F/V172M/T248N/E255D/K427E/L464I	WT	WT	WT	This study	R	N	1	1	0.75	G233A
SRR15010381	eAF153	Y46F/V172M/T248N/E255D/K427E	1.1	USA (GA)	Soil, Peanut	Environmental	Resistant	Non-pan-azole	Y46F/V172M/T248N/E255D/K427E	WT	WT	WT	10.1093/g3journal/jkab427	R	N	1	0.5	0.5
SRR25182957	eAF1530	Y46F/V172M/T248N/E255D/K427E/L464I	1.1	USA (CA)	Grapes	Environmental	Sensitive	Sensitive*	Y46F/V172M/T248N/E255D/K427E/L464I	WT	WT	WT	This study	S		Not Determined	Not Determined	Not Determined	G233A
SRR25183036	eAF1535	TR46/Y46F/Y121F/V172M/T248N/E255D/T289A/K427E	1.2	USA (CA)	Grapes	Environmental	Resistant	Pan-azole	TR46/Y46F/Y121F/V172M/T248N/E255D/T289A/K427E	G143A	F219Y	H270Y	This study	R	Y	1.66	16.66	0.83	G233A
SRR15010380	eAF154	Y46F/V172M/T248N/E255D/K427E	1.2	USA (GA)	Soil, Peanut	Environmental	Resistant	Non-pan-azole	Y46F/V172M/T248N/E255D/K427E	WT	WT	WT	10.1093/g3journal/jkab427	R	N	1	0.25	0.375
SRR25183087	eAF1546	T248N/E255D	1.1	USA (CA)	Grapes	Environmental	Sensitive*	Sensitive*	T248N/E255D	WT	WT	WT	This study	S*		Not Determined	Not Determined	Not Determined
SRR25183086	eAF1547	Y46F/V172M/T248N/E255D/K427E	1.2	USA (CA)	Grapes	Environmental	Resistant	Pan-azole	Y46F/V172M/T248N/E255D/K427E	WT	WT	WT	This study	R	Y	4	2	1
SRR25183085	eAF1548	Y46F/V172M/T248N/E255D/K427E/L464I	1.1	USA (CA)	Grapes	Environmental	Resistant	Non-pan-azole	Y46F/V172M/T248N/E255D/K427E/L464I	WT	WT	WT	This study	R	N	1.5	0.5	0.75	G233A
SRR15010379	eAF155	Y46F/V172M/T248N/E255D/K427E	1.2	USA (GA)	Plant debris, peanut	Environmental	Resistant	Non-pan-azole	Y46F/V172M/T248N/E255D/K427E	WT	WT	WT	10.1093/g3journal/jkab427	R	N	1	0.375	0.5
SRR25183084	eAF1555	Y46F/V172M/T248N/E255D/K427E	1.1	USA (CA)	Grapes	Environmental	Resistant	Non-pan-azole	Y46F/V172M/T248N/E255D/K427E	WT	WT	WT	This study	R	N	1.5	1	0.5	G233A
SRR25183083	eAF1560	T248N/E255D	1.1	USA (OR)	Grapes	Environmental	Resistant	Non-pan-azole	T248N/E255D	G143A	WT	WT	This study	R	N	1	0.5	0.5
SRR25183082	eAF1562	WT	1.2	USA (OR)	Grapes	Environmental	Sensitive*	Sensitive*	WT	WT	WT	WT	This study	S*		Not Determined	Not Determined	Not Determined
SRR25183081	eAF1570	TR34/Y46F/L98H/V172M/T248N/E255D/K427E	1.2	USA (OR)	Grapes	Environmental	Resistant	Pan-azole	TR34/Y46F/L98H/V172M/T248N/E255D/K427E	G143A	WT	H270Y	This study	R	Y	17	4	1
SRR25183080	eAF1572	TR34/Y46F/L98H/V172M/T248N/E255D/K427E	1.1	USA (OR)	Grapes	Environmental	Resistant	Pan-azole	TR34/Y46F/L98H/V172M/T248N/E255D/K427E	G143A	F219Y	H270Y	This study	R	Y	13.66	4	1.33
SRR25183079	eAF1576	TR34/Y46F/L98H/V172M/T248N/E255D/K427E	1.2	USA (OR)	Grapes	Environmental	Resistant	Pan-azole	TR34/Y46F/L98H/V172M/T248N/E255D/K427E	G143A	F219Y	H270Y	This study	R	Y	17	4	1	G233A
SRR25183078	eAF1577	WT	1.2	USA (OR)	Grapes	Environmental	Resistant	Non-pan-azole	WT	WT	WT	WT	This study	R	N	1	0.5	0.5
SRR15010378	eAF158	Y46F/V172M/T248N/E255D/K427E	1.1	USA (GA)	Plant debris, peanut	Environmental	Resistant	Non-pan-azole	Y46F/V172M/T248N/E255D/K427E	WT	WT	WT	10.1093/g3journal/jkab427	R	N	1	0.5	0.5
SRR25183076	eAF1580	TR34/Y46F/L98H/V172M/T248N/E255D/K427E	1.1	USA (OR)	Grapes	Environmental	Resistant	Pan-azole	TR34/Y46F/L98H/V172M/T248N/E255D/K427E	G143A	F219Y	H270Y	This study	R	Y	16	4	1
SRR25183075	eAF1584	Y46F/V172M/T248N/E255D/K427E	1.2	USA (VA)	Watermelon	Environmental	Sensitive*	Sensitive*	Y46F/V172M/T248N/E255D/K427E	WT	WT	WT	This study	S*		Not Determined	Not Determined	Not Determined
SRR25183074	eAF1592	Y46F/V172M/T248N/E255D/K427E	1.2	USA (VA)	Wheat	Environmental	Sensitive*	Sensitive*	Y46F/V172M/T248N/E255D/K427E	WT	WT	WT	This study	S*		Not Determined	Not Determined	Not Determined
SRR25183073	eAF1596	Y46F/V172M/T248N/E255D/K427E	1.2	USA (VA)	Peanut	Environmental	Sensitive*	Sensitive*	Y46F/V172M/T248N/E255D/K427E	WT	WT	WT	This study	S*		Not Determined	Not Determined	Not Determined
SRR25183072	eAF1606	Y46F/V172M/T248N/E255D/K427E	1.2	USA (VA)	Corn and Soy	Environmental	Sensitive*	Sensitive*	Y46F/V172M/T248N/E255D/K427E	WT	WT	WT	This study	S*		Not Determined	Not Determined	Not Determined
SRR25183071	eAF1615	Y46F/V172M/T248N/E255D/K427E	1.1	USA (CA)	Grapes	Environmental	Sensitive*	Sensitive*	Y46F/V172M/T248N/E255D/K427E	WT	WT	WT	This study	S*		Not Determined	Not Determined	Not Determined
SRR25183070	eAF1619	Y46F/V172M/T248N/E255D/K427E	1.2	USA (CA)	Grapes	Environmental	Sensitive*	Sensitive*	Y46F/V172M/T248N/E255D/K427E	WT	WT	WT	This study	S*		Not Determined	Not Determined	Not Determined
SRR15010377	eAF163	WT	1.2	USA (GA)	Plant debris, peanut	Environmental	Resistant	Non-pan-azole	WT	WT	WT	WT	10.1093/g3journal/jkab427	R	N	1	0.375	0.5
SRR25183069	eAF1638	T248N/E255D	1.1	USA (CA)	Grapes	Environmental	Resistant	Non-pan-azole	T248N/E255D	G143A	WT	WT	This study	R	N	1	0.5	0.5
SRR25183068	eAF1649	TR34/Y46F/L98H/V172M/T248N/E255D/K427E	1.1	USA (SC)	Peach	Environmental	Resistant	Pan-azole	TR34/Y46F/L98H/V172M/T248N/E255D/K427E	G143A	F219Y	H270Y	This study	R	Y	16.5	4	1
SRR25183067	eAF1650	T248N/E255D	1.2	USA (SC)	Peach	Environmental	Sensitive*	Sensitive*	T248N/E255D	G143A	WT	WT	This study	S*		Not Determined	Not Determined	Not Determined
SRR25183065	eAF1659	Y46F/V172M/T248N/E255D/K427E	1.2	USA (SC)	Peach	Environmental	Sensitive*	Sensitive*	Y46F/V172M/T248N/E255D/K427E	WT	WT	WT	This study	S*		Not Determined	Not Determined	Not Determined
SRR25183064	eAF1664	TR34/Y46F/L98H/V172M/T248N/E255D/K427E	1.1	USA (OR)	Tulips(imported)/Hemp	Environmental	Resistant	Pan-azole	TR34/Y46F/L98H/V172M/T248N/E255D/K427E	G143A	F219Y	H270Y	This study	R	Y	16	4	1
SRR25183063	eAF1665	TR34/Y46F/L98H/V172M/T248N/E255D/T289A/K427E	1.2	USA (OR)	Tulips(imported)/Hemp	Environmental	Resistant	Pan-azole	TR34/Y46F/L98H/V172M/T248N/E255D/T289A/K427E	G143A	F219Y	H270Y	This study	R	Y	1.5	17	1	G233A
SRR25183034	eAF1666	TR34/Y46F/L98H/V172M/T248N/E255D/K427E	1.1	USA (OR)	Tulips(imported)/Hemp	Environmental	Resistant	Pan-azole	TR34/Y46F/L98H/V172M/T248N/E255D/K427E	G143A	F219Y	H270Y	This study	R	Y	16	4	1
SRR25183033	eAF1667	TR34/Y46F/L98H/V172M/T248N/E255D/K427E	1.2	USA (OR)	Tulips(imported)/Hemp	Environmental	Resistant	Pan-azole	TR34/Y46F/L98H/V172M/T248N/E255D/K427E	WT	F219Y	H270Y	This study	R	Y	12	3	1
SRR25183032	eAF1668	TR34/Y46F/L98H/V172M/T248N/E255D/K427E	1.2	USA (OR)	Tulips(imported)/Hemp	Environmental	Resistant	Pan-azole	TR34/Y46F/L98H/V172M/T248N/E255D/K427E	G143A	F219Y	H270Y	This study	R	Y	17	4	1	G233A
SRR25183031	eAF1669	TR34/Y46F/L98H/V172M/T248N/E255D/K427E	1.2	USA (OR)	Tulips(imported)/Hemp	Environmental	Resistant	Pan-azole	TR34/Y46F/L98H/V172M/T248N/E255D/K427E	G143A	F219Y	H270Y	This study	R	Y	16	4	1
SRR25183030	eAF1670	TR34/Y46F/L98H/V172M/T248N/E255D/K427E	1.2	USA (OR)	Tulips	Environmental	Resistant	Pan-azole	TR34/Y46F/L98H/V172M/T248N/E255D/K427E	G143A	F219Y	H270Y	This study	R	Y	17	4	1	G233A
SRR25183029	eAF1673	T248N/E255D	1.2	USA (WA)	Tulips	Environmental	Sensitive*	Sensitive*	T248N/E255D	WT	WT	WT	This study	S*		Not Determined	Not Determined	Not Determined
SRR25183028	eAF1683	Y46F/V172M/T248N/E255D/K427E	1.2	USA (WA)	Tulips	Environmental	Sensitive*	Sensitive*	Y46F/V172M/T248N/E255D/K427E	WT	WT	WT	This study	S*		Not Determined	Not Determined	Not Determined
SRR25183026	eAF1685	TR46/Y46F/Y121F/V172M/T248N/E255D/T289A/K427E	1.1	USA (WA)	Tulips	Environmental	Resistant	Pan-azole	TR46/Y46F/Y121F/V172M/T248N/E255D/T289A/K427E	G143A	F219Y	H270R	This study	R	Y	1	17	0.5	G233A
SRR15010375	eAF170	Y46F/V172M/T248N/E255D/K427E	1.2	USA (GA)	Plant debris, peanut	Environmental	Resistant	Non-pan-azole	Y46F/V172M/T248N/E255D/K427E	WT	WT	WT	10.1093/g3journal/jkab427	R	N	1	0.375	0.375
SRR25183025	eAF1700	Y46F/V172M/T248N/E255D/K427E	1.2	USA (WA)	Tulips	Environmental	Sensitive*	Sensitive*	Y46F/V172M/T248N/E255D/K427E	WT	WT	WT	This study	S*		Not Determined	Not Determined	Not Determined
SRR25183024	eAF1703	TR46/Y46F/Y121F/V172M/T248N/E255D/T289A/K427E	1.1	USA (WA)	Tulips	Environmental	Resistant	Pan-azole	TR46/Y46F/Y121F/V172M/T248N/E255D/T289A/K427E	G143A	F219Y	WT	This study	R	Y	2	17	0.5	G233A
SRR25183023	eAF1718	TR34/Y46F/L98H/V172M/T248N/E255D/K427E	1.2	USA (WA)	Tulips	Environmental	Resistant	Pan-azole	TR34/Y46F/L98H/V172M/T248N/E255D/K427E	WT	WT	WT	This study	R	Y	8	3	0.75	G233A
SRR25183022	eAF1719	Y46F/V172M/T248N/E255D/K427E	1.2	USA (WA)	Tulips	Environmental	Sensitive*	Sensitive*	Y46F/V172M/T248N/E255D/K427E	WT	WT	WT	This study	S*		Not Determined	Not Determined	Not Determined
SRR15010374	eAF177	Y46F/V172M/T248N/E255D/K427E	1.2	USA (GA)	Plant debris, peanut	Environmental	Sensitive	Sensitive	Y46F/V172M/T248N/E255D/K427E	WT	WT	WT	10.1093/g3journal/jkab427	S		0.75	0.25	0.25
SRR15010373	eAF222	TR46/Y46F/Y121F/V172M/T248N/E255D/T289A/K427E	1.2	USA (GA)	Compost, Mixed (Organic)	Environmental	Resistant	Pan-azole	TR46/Y46F/Y121F/V172M/T248N/E255D/T289A/K427E	G143A	F219Y	H270Y	10.1093/g3journal/jkab427	R	Y	2	>16	1	G233A
SRR15010372	eAF223	Y46F/V172M/T248N/E255D/K427E	1.2	USA (GA)	Compost, Mixed (Organic)	Environmental	Resistant	Non-pan-azole	Y46F/V172M/T248N/E255D/K427E	WT	WT	WT	10.1093/g3journal/jkab427	R	N	1	0.25	0.375
SRR15010371	eAF227	Y46F/V172M/T248N/E255D/K427E	1.1	USA (GA)	Compost, Mixed (Organic)	Environmental	Sensitive	Sensitive	Y46F/V172M/T248N/E255D/K427E	WT	WT	WT	10.1093/g3journal/jkab427	S		0.5	0.25	0.25
SRR15010370	eAF233	TR46/Y46F/Y121F/V172M/T248N/E255D/T289A/K427E	1.1	USA (GA)	Compost, Mixed (Organic)	Environmental	Resistant	Pan-azole	TR46/Y46F/Y121F/V172M/T248N/E255D/T289A/K427E	G143A	F219Y	WT	10.1093/g3journal/jkab427	R	Y	1.5	>16	1
SRR15010369	eAF234	TR46/Y46F/Y121F/V172M/T248N/E255D/T289A/K427E	1.2	USA (GA)	Compost, Mixed (Organic)	Environmental	Resistant	Pan-azole	TR46/Y46F/Y121F/V172M/T248N/E255D/T289A/K427E	G143A	F219Y	WT	10.1093/g3journal/jkab427	R	Y	1.5	>16	1	G233A
SRR15010368	eAF237	Y46F/V172M/T248N/E255D/K427E	1.1	USA (GA)	Soil, Brassica (Organic)	Environmental	Sensitive	Sensitive	Y46F/V172M/T248N/E255D/K427E	WT	WT	WT	10.1093/g3journal/jkab427	S		0.5	0.25	0.25
SRR15010367	eAF263	Y46F/V172M/I242V/T248N/E255D/K427E	1.1	USA (GA)	Plant debris, Pecan processing facility	Environmental	Resistant	Non-pan-azole	Y46F/V172M/I242V/T248N/E255D/K427E	WT	WT	WT	10.1093/g3journal/jkab427	R	N	1	0.5	0.5
SRR15010366	eAF265	Y46F/V172M/I242V/T248N/E255D/K427E	1.1	USA (GA)	Plant debris, Pecan processing facility	Environmental	Resistant	Non-pan-azole	Y46F/V172M/I242V/T248N/E255D/K427E	WT	WT	WT	10.1093/g3journal/jkab427	R	N	1	0.5	0.5
SRR15010364	eAF272	Y46F/V172M/T248N/E255D/K427E	1.2	USA (GA)	Plant debris, Pecan processing facility	Environmental	Sensitive	Sensitive	Y46F/V172M/T248N/E255D/K427E	WT	WT	WT	10.1093/g3journal/jkab427	S		0.5	0.125	0.125
SRR15010363	eAF288	Y46F/V172M/T248N/E255D/K427E	1.1	USA (GA)	Compost, Pecan processing facility	Environmental	Sensitive	Sensitive	Y46F/V172M/T248N/E255D/K427E	WT	WT	WT	10.1093/g3journal/jkab427	S		0.5	0.125	0.125
SRR15010362	eAF294	Y46F/V172M/T248N/E255D/K427E	1.2	USA (GA)	Soil, Pecan	Environmental	Resistant	Non-pan-azole	Y46F/V172M/T248N/E255D/K427E	WT	WT	WT	10.1093/g3journal/jkab427	R	N	1	0.25	0.5
SRR15010361	eAF321	Y46F/V172M/T248N/E255D/K427E	1.1	USA (GA)	Plant debris, Pecan old orchard	Environmental	Sensitive	Sensitive	Y46F/V172M/T248N/E255D/K427E	WT	WT	WT	10.1093/g3journal/jkab427	S		1	0.375	0.25
SRR15010360	eAF325	Y46F/V172M/T248N/E255D/K427E	1.2	USA (GA)	Plant debris, Pecan new orchard	Environmental	Sensitive	Sensitive	Y46F/V172M/T248N/E255D/K427E	WT	WT	WT	10.1093/g3journal/jkab427	S		0.5	0.25	0.25
SRR15010359	eAF335	Y46F/V172M/T248N/E255D/K427E	1.1	USA (GA)	Soil, Pecan new orchard	Environmental	Resistant	Non-pan-azole	Y46F/V172M/T248N/E255D/K427E	WT	WT	WT	10.1093/g3journal/jkab427	R	N	1	0.5	0.5
SRR15010358	eAF365	Y46F/V172M/T248N/E255D/K427E	1.1	USA (GA)	Plant debris, Pecan processing facility	Environmental	Sensitive	Sensitive	Y46F/V172M/T248N/E255D/K427E	WT	WT	WT	10.1093/g3journal/jkab427	S		1	0.5	0.25
SRR15010357	eAF379	Y46F/V172M/T248N/E255D/K427E	1.2	USA (GA)	Plant debris, Pecan processing facility	Environmental	Sensitive	Sensitive	Y46F/V172M/T248N/E255D/K427E	WT	WT	WT	10.1093/g3journal/jkab427	S		1	0.5	0.25
SRR15010356	eAF406	Y46F/V172M/I242V/T248N/E255D/K427E	1.2	USA (GA)	Plant debris, pecan	Environmental	Sensitive	Sensitive	Y46F/V172M/I242V/T248N/E255D/K427E	WT	WT	WT	10.1093/g3journal/jkab427	S		1	0.5	0.25
SRR15010355	eAF477	Y46F/V172M/T248N/E255D/K427E	1.1	USA (GA)	Plant debris, pecan	Environmental	Sensitive	Sensitive	Y46F/V172M/T248N/E255D/K427E	WT	WT	WT	10.1093/g3journal/jkab427	S		0.5	0.125	0.125
SRR15010353	eAF490	Y46F/V172M/T248N/E255D/K427E	1.2	USA (GA)	Plant debris, pecan	Environmental	Sensitive	Sensitive	Y46F/V172M/T248N/E255D/K427E	WT	WT	WT	10.1093/g3journal/jkab427	S		0.5	0.25	0.25
SRR15010352	eAF500	Y46F/V172M/I242V/T248N/E255D/K427E	1.2	USA (GA)	Plant debris, Pecan processing facility	Environmental	Resistant	Non-pan-azole	Y46F/V172M/I242V/T248N/E255D/K427E	WT	WT	WT	10.1093/g3journal/jkab427	R	N	1	0.5	0.5
SRR15010351	eAF513	TR46/Y46F/Y121F/T248N/E255D/T289A/K427E	1.1	USA (GA)	Plant debris, Pecan processing facility	Environmental	Resistant	Pan-azole	TR46/Y46F/Y121F/T248N/E255D/T289A/K427E	G143A	F219Y	WT	10.1093/g3journal/jkab427	R	Y	1	>16	1
SRR15010350	eAF514	Y46F/V172M/T248N/E255D/K427E	1.1	USA (GA)	Compost, Pecan processing facility	Environmental	Sensitive	Sensitive	Y46F/V172M/T248N/E255D/K427E	WT	WT	WT	10.1093/g3journal/jkab427	S		0.5	0.125	0.125
SRR15010349	eAF537	Y46F/V172M/T248N/E255D/K427E	1.1	USA (GA)	Plant debris, pecan	Environmental	Sensitive	Sensitive	Y46F/V172M/T248N/E255D/K427E	WT	WT	WT	10.1093/g3journal/jkab427	S		0.5	0.25	0.25	G233A
SRR15010348	eAF544	Y46F/V172M/T248N/E255D/K427E	1.1	USA (GA)	Plant debris, pecan	Environmental	Resistant	Non-pan-azole	Y46F/V172M/T248N/E255D/K427E	WT	WT	WT	10.1093/g3journal/jkab427	R	N	1	0.5	0.5
SRR15010347	eAF549	Y46F/V172M/T248N/E255D/K427E	1.1	USA (GA)	Compost, Pecan processing facility	Environmental	Sensitive	Sensitive	Y46F/V172M/T248N/E255D/K427E	WT	WT	WT	10.1093/g3journal/jkab427	S		1	0.25	0.25
SRR15010346	eAF554	Y46F/V172M/T248N/E255D/K427E	1.1	USA (GA)	Compost, Pecan processing facility	Environmental	Sensitive	Sensitive	Y46F/V172M/T248N/E255D/K427E	WT	WT	WT	10.1093/g3journal/jkab427	S		0.5	0.25	0.25
SRR15010345	eAF560	Y46F/V172M/T248N/E255D/K427E	1.1	USA (GA)	Compost, Pecan processing facility	Environmental	Sensitive	Sensitive	Y46F/V172M/T248N/E255D/K427E	WT	WT	WT	10.1093/g3journal/jkab427	S		0.5	0.25	0.25
SRR15010344	eAF584	Y46F/V172M/T248N/E255D/K427E	1.2	USA (GA)	Soil, blueberry	Environmental	Sensitive	Sensitive	Y46F/V172M/T248N/E255D/K427E	WT	WT	WT	10.1093/g3journal/jkab427	S		1	0.25	0.25
SRR15010342	eAF586	Y46F/V172M/T248N/E255D/K427E	1.2	USA (FL)	Soil, strawberry	Environmental	Sensitive	Sensitive	Y46F/V172M/T248N/E255D/K427E	WT	WT	WT	10.1093/g3journal/jkab427	S		1	0.25	0.25
SRR15010341	eAF587	Y46F/V172M/T248N/E255D/K427E	1.2	USA (FL)	Soil, strawberry	Environmental	Sensitive	Sensitive	Y46F/V172M/T248N/E255D/K427E	WT	WT	WT	10.1093/g3journal/jkab427	S		1	0.25	0.25
SRR15010340	eAF589	Y46F/V172M/I242V/T248N/E255D/K427E	1.1	USA (FL)	Soil, strawberry	Environmental	Resistant	Non-pan-azole	Y46F/V172M/I242V/T248N/E255D/K427E	WT	WT	WT	10.1093/g3journal/jkab427	R	N	1	0.375	0.375
SRR15010339	eAF591	Y46F/V172M/T248N/E255D/K427E	1.2	USA (FL)	Soil, strawberry	Environmental	Resistant	Non-pan-azole	Y46F/V172M/T248N/E255D/K427E	WT	WT	WT	10.1093/g3journal/jkab427	R	N	1	0.5	0.5
SRR15010338	eAF609	WT	1.2	USA (FL)	Soil, strawberry	Environmental	Resistant	Non-pan-azole	WT	WT	WT	WT	10.1093/g3journal/jkab427	R	N	1	0.75	0.5
SRR15010337	eAF610	Y46F/V172M/T248N/E255D/K427E	1.1	USA (FL)	Soil, strawberry	Environmental	Sensitive	Sensitive	Y46F/V172M/T248N/E255D/K427E	WT	WT	WT	10.1093/g3journal/jkab427	S		0.5	0.125	0.125
SRR15010336	eAF620	Y46F/V172M/T248N/E255D/K427E	1.1	USA (FL)	Soil, tomato	Environmental	Sensitive	Sensitive	Y46F/V172M/T248N/E255D/K427E	WT	WT	WT	10.1093/g3journal/jkab427	S		1	0.25	0.25
SRR15010335	eAF621	Y46F/V172M/I242V/T248N/E255D/K427E	1.1	USA (FL)	Soil, tomato	Environmental	Resistant	Non-pan-azole	Y46F/V172M/I242V/T248N/E255D/K427E	WT	WT	WT	10.1093/g3journal/jkab427	R	N	1	0.5	0.5
SRR15010334	eAF623	Y46F/V172M/T248N/E255D/K427E	1.2	USA (FL)	Soil, tomato	Environmental	Resistant	Non-pan-azole	Y46F/V172M/T248N/E255D/K427E	WT	WT	WT	10.1093/g3journal/jkab427	R	N	1	0.5	0.375
SRR15010333	eAF624	Y46F/V172M/T248N/E255D/K427E	1.1	USA (FL)	Soil, tomato	Environmental	Sensitive	Sensitive	Y46F/V172M/T248N/E255D/K427E	WT	WT	WT	10.1093/g3journal/jkab427	S		0.5	0.25	0.125
SRR15010331	eAF625	Y46F/V172M/T248N/E255D/K427E	1.1	USA (FL)	Soil, tomato	Environmental	Sensitive	Sensitive	Y46F/V172M/T248N/E255D/K427E	WT	WT	WT	10.1093/g3journal/jkab427	S		0.5	0.25	0.25
SRR15010330	eAF645	Y46F/V172M/T248N/E255D/K427E	1.2	USA (FL)	Soil, tomato	Environmental	Sensitive	Sensitive	Y46F/V172M/T248N/E255D/K427E	WT	WT	WT	10.1093/g3journal/jkab427	S		1	0.5	0.25
SRR15010329	eAF647	Y46F/V172M/I242V/T248N/E255D/K427E	1.2	USA (FL)	Soil, tomato	Environmental	Sensitive	Sensitive	Y46F/V172M/I242V/T248N/E255D/K427E	WT	WT	WT	10.1093/g3journal/jkab427	S		1	0.25	0.25
SRR15010328	eAF735	Y46F/V172M/T248N/E255D/K427E	1.2	USA (FL)	Soil, citrus	Environmental	Sensitive	Sensitive	Y46F/V172M/T248N/E255D/K427E	WT	WT	WT	10.1093/g3journal/jkab427	S		1	0.25	0.25
SRR15010327	eAF740	Y46F/V172M/T248N/E255D/K427E	1.2	USA (FL)	Soil, watermelon	Environmental	Sensitive	Sensitive	Y46F/V172M/T248N/E255D/K427E	WT	WT	WT	10.1093/g3journal/jkab427	S		0.5	0.25	0.25
SRR15010326	eAF743	Y46F/V172M/T248N/E255D/K427E	1.1	USA (FL)	Soil, citrus	Environmental	Sensitive	Sensitive	Y46F/V172M/T248N/E255D/K427E	WT	WT	WT	10.1093/g3journal/jkab427	S		1	0.25	0.25
SRR15010324	eAF749	Y46F/V172M/T248N/E255D/K427E	1.1	USA (FL)	Soil, citrus	Environmental	Sensitive	Sensitive	Y46F/V172M/T248N/E255D/K427E	WT	WT	WT	10.1093/g3journal/jkab427	S		0.5	0.25	0.25
SRR15010322	eAF768	Y46F/V172M/T248N/E255D/K427E	1.2	USA (FL)	Soil, citrus	Environmental	Sensitive	Sensitive	Y46F/V172M/T248N/E255D/K427E	WT	WT	WT	10.1093/g3journal/jkab427	S		0.5	0.25	0.25
SRR15010320	eAF770	Y46F/V172M/T248N/E255D/K427E	1.1	USA (FL)	Soil, citrus	Environmental	Sensitive	Sensitive	Y46F/V172M/T248N/E255D/K427E	WT	WT	WT	10.1093/g3journal/jkab427	S		1	0.25	0.25
SRR15010319	eAF773	Y46F/V172M/I242V/T248N/E255D/K427E	1.2	USA (FL)	Soil, citrus	Environmental	Resistant	Non-pan-azole	Y46F/V172M/I242V/T248N/E255D/K427E	WT	WT	WT	10.1093/g3journal/jkab427	R	N	1	0.5	0.5
SRR15010318	eAF776	Y46F/V172M/T248N/E255D/K427E	1.2	USA (FL)	Soil, citrus	Environmental	Sensitive	Sensitive	Y46F/V172M/T248N/E255D/K427E	WT	WT	WT	10.1093/g3journal/jkab427	S		0.5	0.25	0.25
SRR15010317	eAF777	Y46F/V172M/T248N/E255D/K427E	1.1	USA (FL)	Soil, citrus	Environmental	Resistant	Non-pan-azole	Y46F/V172M/T248N/E255D/K427E	WT	WT	WT	10.1093/g3journal/jkab427	R	N	1	0.5	0.5
SRR15010316	eAF790	Y46F/V172M/T248N/E255D/K427E	1.2	USA (FL)	Soil, citrus	Environmental	Sensitive	Sensitive	Y46F/V172M/T248N/E255D/K427E	WT	WT	WT	10.1093/g3journal/jkab427	S		0.5	0.25	0.25
SRR15010315	eAF792	Y46F/V172M/I242V/T248N/E255D/K427E	1.2	USA (FL)	Soil, citrus	Environmental	Resistant	Non-pan-azole	Y46F/V172M/I242V/T248N/E255D/K427E	WT	WT	WT	10.1093/g3journal/jkab427	R	N	0.75	0.735	0.375
SRR13579390	F-1-42-2	Y46F/V172M/T248N/E255D	1.2	Germany	Soil	Environmental	Sensitive*	Sensitive*	Y46F/V172M/T248N/E255D	WT	WT	WT	10.1038/s41564-021-00993-x	S*		Not Determined	Not Determined	Not Determined	G233A
SRR617723	F12041	Y46F/G138C/V172M/T248N/E255D/K427E	1.2	UK (Manchester)	Human	Clinical	Resistant	Pan-azole	Y46F/G138C/V172M/T248N/E255D/K427E	WT	WT	WT	10.3201/eid1507.090043	R	Y	>8	>8	>8	G233A
SRR617724	F12219	Y46F/V172M/T248N/E255D/K427E	1.2	UK (Manchester)	Human	Clinical	Resistant	Pan-azole	Y46F/V172M/T248N/E255D/K427E	WT	WT	WT	10.3201/eid1507.090043	R	Y	>8	0.125	1
SRR617725	F12636	Y46F/G54E/T248N/E255D/K427E	1.1	UK (Manchester)	Human	Clinical	Resistant	Pan-azole	Y46F/G54E/T248N/E255D/K427E	WT	WT	WT	10.3201/eid1507.090043	R	Y	>8	0.125	1	G233A
SRR617726	F13535	Y46F/G138C/V172M/T248N/E255D/K427E	1.2	UK (Manchester)	Human	Clinical	Resistant	Pan-azole	Y46F/G138C/V172M/T248N/E255D/K427E	WT	WT	WT	10.3201/eid1507.090043	R	Y	>8	8	2	G233A
SRR617727	F13619	Y46F/H147Y/V172M/T248N/E255D/K427E/G448S	1.1	UK (Manchester)	Human	Clinical	Resistant	Pan-azole	Y46F/H147Y/V172M/T248N/E255D/K427E/G448S	WT	WT	WT	10.3201/eid1507.090043	R	Y	>8	>8	0.5	G233A
SRR617728	F13952	Y46F/G138C/V172M/T248N/E255D/K427E	1.2	UK (Manchester)	Human	Clinical	Resistant	Pan-azole	Y46F/G138C/V172M/T248N/E255D/K427E	WT	WT	WT	10.3201/eid1507.090043	R	Y	>8	>8	>8	G233A
SRR617729	F14403	Y46F/G54R/V172M/T248N/E255D/K427E	1.1	UK (Manchester)	Human	Clinical	Resistant	Pan-azole	Y46F/G54R/V172M/T248N/E255D/K427E	WT	WT	WT	10.3201/eid1507.090043	R	Y	>8	0.5	>8
SRR617730	F14513G	Y46F/V172M/T248N/E255D/K427E	1.2	UK (Manchester)	Human	Clinical	Resistant	Pan-azole	Y46F/V172M/T248N/E255D/K427E	WT	WT	WT	10.3201/eid1507.090043	R	Y	>8	>8	>8
SRR617732	F14946G	Y46F/V172M/M220T/T248N/E255D/K427E	1.1	UK	Human	Clinical	Resistant	Pan-azole	Y46F/V172M/M220T/T248N/E255D/K427E	WT	WT	WT	10.3201/eid1507.090043	R	Y	>8	>8	>8	G233A
SRR617733	F15390	Y46F/V172M/M220T/T248N/E255D/K427E	1.1	UK (Manchester)	Human	Clinical	Resistant	Pan-azole	Y46F/V172M/M220T/T248N/E255D/K427E	WT	WT	WT	10.3201/eid1507.090043	R	Y	>8	4	1	G233A
SRR617734	F15927	T248N/E255D	1.1	Canada	Human	Clinical	Sensitive*	Sensitive*	T248N/E255D	WT	WT	WT	10.3201/eid1507.090043	S*		Not Determined	Not Determined	Not Determined
SRR617735	F16134	Y46F/V172M/M220V/T248N/E255D/K427E	1.2	UK (Manchester)	Human	Clinical	Resistant	Pan-azole	Y46F/V172M/M220V/T248N/E255D/K427E	WT	WT	WT	10.3201/eid1507.090043	R	Y	>8	4	>8
SRR617736	F16216	TR34/Y46F/L98H/V172M/T248N/E255D/K427E	1.2	UK (Manchester)	Human	Clinical	Resistant	Pan-azole	TR34/Y46F/L98H/V172M/T248N/E255D/K427E	WT	WT	WT	10.3201/eid1507.090043	R	Y	>8	8	2	G233A
SRR617737	F16311	Y46F/V172M/T248N/E255D/K427E	1.1	UK	Human	Clinical	Resistant	Pan-azole	Y46F/V172M/T248N/E255D/K427E	WT	WT	WT	10.3201/eid1507.090043	R	Y	>8	8	1
SRR617738	F17582	Y46F/V172M/T248N/E255D/K427E	1.2	UK	Human	Clinical	Resistant	Non-pan-azole*	Y46F/V172M/T248N/E255D/K427E	WT	WT	WT	10.3201/eid1507.090043	R	N*	>8	1	Not Determined	G233A
SRR617739	F17729	Y46F/V172M/T248N/E255D/K427E	1.2	UK	Human	Clinical	Sensitive*	Sensitive*	Y46F/V172M/T248N/E255D/K427E	WT	WT	WT	10.3201/eid1507.090043	S*		Not Determined	Not Determined	Not Determined
SRR617740	F17729W	Y46F/V172M/T248N/E255D/K427E	1.2	UK	Human	Clinical	Sensitive*	Sensitive*	Y46F/V172M/T248N/E255D/K427E	WT	WT	WT	10.3201/eid1507.090043	S*		Not Determined	Not Determined	Not Determined
SRR617745	F17764	Y46F/V172M/T248N/E255D/K427E	1.1	Canada	Human	Clinical	Sensitive*	Sensitive*	Y46F/V172M/T248N/E255D/K427E	WT	WT	WT	10.3201/eid1507.090043	S*		0.5	2	Not Determined
ERR232417	F17999	Y46F/V172M/T248N/E255D/K427E	1.2	UK (Manchester)	Human	Clinical	Resistant	Pan-azole	Y46F/V172M/T248N/E255D/K427E	WT	WT	WT	10.3390/genes9070363	R	Y	>8	>8	0.5
SRR617742	F18085	Y46F/V172M/T248N/E255D/K427E	1.1	UK	Human	Clinical	Resistant	Pan-azole	Y46F/V172M/T248N/E255D/K427E	WT	WT	WT	10.3201/eid1507.090043	R	Y	>8	4	0.25
SRR617743 (ERR232442)	F18149	Y46F/V172M/M220V/T248N/E255D/K427E	1.2	UK (Manchester)	Human	Clinical	Resistant	Pan-azole	Y46F/V172M/M220V/T248N/E255D/K427E	WT	WT	WT	10.3201/eid1507.090043	R	Y	>8	>8	2
ERR232439	F18304	WT	1.2	UK (Manchester)	Human	Clinical	Resistant	Non-pan-azole	WT	WT	WT	WT	10.3390/genes9070363	R	N	>8	2	0.125
ERR232418	F18329	Y46F/V172M/T248N/E255D	1.2	UK (Manchester)	Human	Clinical	Resistant	Non-pan-azole	Y46F/V172M/T248N/E255D	WT	WT	WT	10.3390/genes9070363	R	N	1	4	0.25
ERR232412	F18454	Y46F/V172M/T248N/E255D/K427E/S510A	1.2	UK (Manchester)	Human	Clinical	Resistant	Non-pan-azole	Y46F/V172M/T248N/E255D/K427E/S510A	WT	WT	WT	10.3390/genes9070363	R	N	0.5	>8	0.06
ERR232436	F20063	Y46F/V172M/T248N/E255D/A284T/K427E	1.1	UK (Manchester)	Human	Clinical	Resistant	Pan-azole	Y46F/V172M/T248N/E255D/A284T/K427E	WT	WT	WT	10.3390/genes9070363	R	Y	>8	1	0.5
ERR232413	F20140	Y46F/V172M/T248N/E255D	1.1	UK (Manchester)	Human	Clinical	Resistant	Pan-azole	Y46F/V172M/T248N/E255D	WT	WT	WT	10.3390/genes9070363	R	Y	>8	2	0.5
ERR232440	F21572	Y46F/V172M/T248N/E255D/K427E	1.1	UK (Manchester)	Human	Clinical	Resistant	Pan-azole	Y46F/V172M/T248N/E255D/K427E	WT	WT	WT	10.3390/genes9070363	R	Y	8	1	1	G233A
SRR617741	F5211G	Y46F/V172M/T248N/E255D/K427E	1.1	UK	Human	Clinical	Sensitive*	Sensitive*	Y46F/V172M/T248N/E255D/K427E	WT	WT	WT	10.3201/eid1507.090043	S*		Not Determined	Not Determined	Not Determined	G233A
SRR617744	F7763	WT	1.2	UK	Human	Clinical	Resistant	Pan-azole	WT	WT	WT	WT	10.3201/eid1507.090043	R	Y	>8	2	0.25
SRR13579356	G-2-14-1	Y46F/V172M/T248N/E255D/K427E	1.2	Germany	Soil	Environmental	Sensitive*	Sensitive*	Y46F/V172M/T248N/E255D/K427E	WT	WT	WT	10.1038/s41564-021-00993-x	S*		Not Determined	Not Determined	Not Determined
SRR13579426	H-1-15-2	Y46F/V172M/T248N/E255D/K427E	1.1	Germany	Soil	Environmental	Resistant	Pan-azole	Y46F/V172M/T248N/E255D/K427E	WT	WT	WT	10.1038/s41564-021-00993-x	R	Y	4	1	0.25
SRR13579401	H-1-29-2	Y46F/V172M/T248N/E255D/K427E	1.2	Germany	Soil	Environmental	Sensitive*	Sensitive*	Y46F/V172M/T248N/E255D/K427E	WT	WT	WT	10.1038/s41564-021-00993-x	S*		Not Determined	Not Determined	Not Determined
SRR13579437	I-1-12-1	TR34/Y46F/L98H/V172M/T248N/E255D/K427E	1.1	Germany	Soil	Environmental	Resistant	Pan-azole	TR34/Y46F/L98H/V172M/T248N/E255D/K427E	WT	F219Y	WT	10.1038/s41564-021-00993-x	R	Y	>8	4	1	G233A
SRR13579434	I-1-32-2	Y46F/V172M/T248N/E255D/K427E	1.2	Germany	Soil	Environmental	Sensitive*	Sensitive*	Y46F/V172M/T248N/E255D/K427E	WT	WT	WT	10.1038/s41564-021-00993-x	S*		Not Determined	Not Determined	Not Determined
SRR13579366	I-1-48-3	Y46F/V172M/T248N/E255D/K427E	1.2	Germany	Soil	Environmental	Sensitive*	Sensitive*	Y46F/V172M/T248N/E255D/K427E	WT	WT	WT	10.1038/s41564-021-00993-x	S*		Not Determined	Not Determined	Not Determined
SRR13579375	K-1-18L-3	Y46F/V172M/T248N/E255D/D262Y/K427E	1.1	Germany	Soil	Environmental	Sensitive*	Sensitive*	Y46F/V172M/T248N/E255D/D262Y/K427E	WT	WT	WT	10.1038/s41564-021-00993-x	S*		Not Determined	Not Determined	Not Determined	G233A
SRR13579375	K-1-8L-1	Y46F/V172M/T248N/E255D/K427E	1.2	Germany	Soil	Environmental	Sensitive*	Sensitive*	Y46F/V172M/T248N/E255D/K427E	WT	WT	WT	10.1038/s41564-021-00993-x	S*		Not Determined	Not Determined	Not Determined	G233A
SRR13579287	L-2-11-4	Y46F/V172M/T248N/E255D/K427E	1.1	Germany	Soil	Environmental	Sensitive*	Sensitive*	Y46F/V172M/T248N/E255D/K427E	WT	WT	WT	10.1038/s41564-021-00993-x	S*		Not Determined	Not Determined	Not Determined
SRR13579454	L-3-11-2	Y46F/V172M/T248N/E255D/K427E	1.1	Germany	Soil	Environmental	Resistant	Pan-azole	Y46F/V172M/T248N/E255D/K427E	WT	WT	WT	10.1038/s41564-021-00993-x	R	Y	>8	4	1
SRR13579464	L-3-21-3	Y46F/V172M/T248N/E255D/D262Y/K427E	1.2	Germany	Soil	Environmental	Sensitive*	Sensitive*	Y46F/V172M/T248N/E255D/D262Y/K427E	WT	WT	WT	10.1038/s41564-021-00993-x	S*		Not Determined	Not Determined	Not Determined	G233A
SRR13579458	L-3-7-1	Y46F/V172M/T248N/E255D/K427E	1.2	Germany	Soil	Environmental	Resistant	Pan-azole	Y46F/V172M/T248N/E255D/K427E	WT	WT	WT	10.1038/s41564-021-00993-x	R	Y	>8	1	0.5
SRR13579346	NRZ-2014-065	TR46/Y46F/Y121F/V172I/T248N/E255D/T289A/K427E/G448S	1.1	Germany	Human	Clinical	Resistant	Pan-azole	TR46/Y46F/Y121F/V172I/T248N/E255D/T289A/K427E/G448S	G143A	F219Y	WT	10.1038/s41564-021-00993-x	R	Y	2	>32	0.38
SRR13579334	NRZ-2015-218	Y46F/V172M/T248N/E255D/K427E	1.1	Germany	Human	Clinical	Sensitive	Sensitive	Y46F/V172M/T248N/E255D/K427E	WT	WT	WT	10.1038/s41564-021-00993-x	S		2	1	0.06
SRR13579305	NRZ-2016-121	TR34/Y46F/L98H/V172M/T248N/E255D/K427E	1.1	Germany	Human	Clinical	Resistant	Pan-azole	TR34/Y46F/L98H/V172M/T248N/E255D/K427E	WT	F219Y	WT	10.1038/s41564-021-00993-x	R	Y	>8	4	0.5	G233A
SRR13579303	NRZ-2016-342	Y46F/V172M/T248N/E255D/K427E	1.1	Germany	Human	Clinical	Resistant	Pan-azole	Y46F/V172M/T248N/E255D/K427E	WT	WT	WT	10.1038/s41564-021-00993-x	R	Y	>8	>8	8
SRR13579376	NRZ-2017-039	Y46F/V172M/T248N/E255D/K427E	1.2	Germany	Human	Clinical	Resistant	Pan-azole	Y46F/V172M/T248N/E255D/K427E	WT	WT	WT	10.1038/s41564-021-00993-x	R	Y	4	0.5	0.5
SRR13579374	NRZ-2017-040	T248N/E255D	1.1	Germany	Human	Clinical	Resistant	Pan-azole	T248N/E255D	WT	WT	WT	10.1038/s41564-021-00993-x	R	Y	>8	4	8
SRR13579352	NRZ-2017-076	Y46F/V172M/T248N/E255D/K427E	1.2	Germany	Human	Clinical	Resistant	Pan-azole	Y46F/V172M/T248N/E255D/K427E	WT	WT	WT	10.1038/s41564-021-00993-x	R	Y	>8	4	0.5
SRR13579347	NRZ-2017-214	TR46/Y46F/V172M/T248N/E255D/K427E/G448S	1.2	Germany	Human	Clinical	Resistant	Pan-azole	TR46/Y46F/V172M/T248N/E255D/K427E/G448S	WT	WT	WT	10.1038/s41564-021-00993-x	R	Y	>8	>8	>8
SRR13579341	NRZ-2017-346	Y46F/V172M/T248N/E255D/K427E	1.2	Germany	Human	Clinical	Resistant	Pan-azole	Y46F/V172M/T248N/E255D/K427E	WT	WT	WT	10.1038/s41564-021-00993-x	R	Y	>8	2	0.25
SRR13579340	NRZ-2017-362	Y46F/V172M/T248N/E255D/K427E	1.1	Germany	Human	Clinical	Resistant	Pan-azole	Y46F/V172M/T248N/E255D/K427E	WT	WT	WT	10.1038/s41564-021-00993-x	R	Y	>8	8	1	G233A
SRR13579339	NRZ-2017-381	TR34/Y46F/L98H/V172M/T248N/E255D/K427E	1.1	Germany	Human	Clinical	Resistant	Pan-azole	TR34/Y46F/L98H/V172M/T248N/E255D/K427E	WT	WT	WT	10.1038/s41564-021-00993-x	R	Y	>8	1	2	G233A
SRR13579338	NRZ-2017-434	Y46F/V172M/T248N/E255D/K427E	1.1	Germany	Human	Clinical	Sensitive	Sensitive	Y46F/V172M/T248N/E255D/K427E	WT	WT	WT	10.1038/s41564-021-00993-x	S		2	0.5	0.25
SRR13579320	NRZ-2018-290	TR34/Y46F/L98H/V172M/T248N/E255D/S297T/K427E/F495I	1.1	Germany	Human	Clinical	Resistant	Pan-azole	TR34/Y46F/L98H/V172M/T248N/E255D/S297T/K427E/F495I	WT	WT	WT	10.1038/s41564-021-00993-x	R	Y	>8	1	1	G233A
SRR13579319	NRZ-2018-300	Y46F/V172M/F219L/T248N/E255D/K427E	1.1	Germany	Human	Clinical	Resistant	Pan-azole	Y46F/V172M/F219L/T248N/E255D/K427E	WT	WT	WT	10.1038/s41564-021-00993-x	R	Y	>8	1	1
SRR13579317	NRZ-2018-313	Y46F/V172M/T248N/E255D/K427E	1.2	Germany	Human	Clinical	Resistant	Pan-azole	Y46F/V172M/T248N/E255D/K427E	WT	WT	WT	10.1038/s41564-021-00993-x	R	Y	>32	8	1.5
SRR13579313	NRZ-2018-529	TR34/Y46F/L98H/V172M/T248N/E255D/K427E	1.2	Germany	Human	Clinical	Resistant	Non-pan-azole	TR34/Y46F/L98H/V172M/T248N/E255D/K427E	WT	WT	WT	10.1038/s41564-021-00993-x	R	N	>8	2	0.125	G233A
SRR13579312	NRZ-2018-539	Y46F/Y121F/V172M/T248N/E255D/K427E	1.1	Germany	Human	Clinical	Resistant	Pan-azole	Y46F/Y121F/V172M/T248N/E255D/K427E	WT	WT	WT	10.1038/s41564-021-00993-x	R	Y	>8	8	0.06
SRR13579310	NRZ-2018-646	Y46F/V172M/T248N/E255D/K427E	1.2	Germany	Human	Clinical	Resistant	Pan-azole	Y46F/V172M/T248N/E255D/K427E	WT	WT	WT	10.1038/s41564-021-00993-x	R	Y	>8	4	1
ERR232441	RSF2S8	TR34/Y46F/L98H/V172M/T248N/E255D/K427E	1.2	UK (Manchester)	Soil	Environmental	Resistant	Pan-azole	TR34/Y46F/L98H/V172M/T248N/E255D/K427E	WT	WT	WT	10.3390/genes9070363	R	Y	>8	4	0.5	G233A
SRR7418940	TP12	WT	1.2	Spain	Human	Clinical	Sensitive*	Sensitive*	WT	WT	WT	WT	10.3390/genes9070363	S*		0.5	1	Not Determined
SRR7418946	TP32	T248N/E255D	1.1	Spain	Human	Clinical	Sensitive*	Sensitive*	T248N/E255D	WT	WT	WT	10.3390/genes9070363	S*		Not Determined	Not Determined	Not Determined
SRR8759699	V130-14	Y46F/V172M/T248N/E255D/K427E	1.1	Netherlands	Human	Clinical	Sensitive	Sensitive	Y46F/V172M/T248N/E255D/K427E	WT	WT	WT	10.1016/j.fgb.2018.02.003	S		1	1	0.25
SRR8759700	V130-15	Y46F/V172M/T248N/E255D/K427E	1.1	Netherlands	Human	Clinical	Sensitive	Sensitive	Y46F/V172M/T248N/E255D/K427E	WT	WT	WT	10.1016/j.fgb.2018.02.003	S		1	1	0.25
SRR8759698	V130-18	Y46F/V172M/T248N/E255D/K427E	1.1	Netherlands	Human	Clinical	Resistant	Pan-azole	Y46F/V172M/T248N/E255D/K427E	WT	WT	WT	10.1016/j.fgb.2018.02.003	R	Y	4	4	0.5
SRR8759697	V130-54	Y46F/V172M/T248N/E255D/K427E	1.1	Netherlands	Human	Clinical	Resistant	Non-pan-azole	Y46F/V172M/T248N/E255D/K427E	WT	WT	WT	10.1016/j.fgb.2018.02.003	R	N	>16	1	0.125
SRR8759703	V157-39	Y46F/G54R/V172M/T248N/E255D/K427E	1.1	Netherlands	Human	Clinical	Resistant	Pan-azole	Y46F/G54R/V172M/T248N/E255D/K427E	WT	WT	WT	10.1016/j.fgb.2018.02.003	R	Y	>16	1	>16
SRR8759702	V157-40	Y46F/G54V/V172M/T248N/E255D/K427E	1.1	Netherlands	Human	Clinical	Resistant	Pan-azole	Y46F/G54V/V172M/T248N/E255D/K427E	WT	WT	WT	10.1016/j.fgb.2018.02.003	R	Y	>16	1	>16
SRR8759701	V157-48	Y46F/V172M/P216L/T248N/E255D/K427E	1.1	Netherlands	Human	Clinical	Resistant	Pan-azole	Y46F/V172M/P216L/T248N/E255D/K427E	WT	WT	WT	10.1016/j.fgb.2018.02.003	R	Y	>16	2	>16
SRR8759704	V157-59	Y46F/V172M/M220R/T248N/E255D/K427E	1.1	Netherlands	Human	Clinical	Resistant	Pan-azole	Y46F/V172M/M220R/T248N/E255D/K427E	WT	WT	WT	10.1016/j.fgb.2018.02.003	R	Y	>16	4	>16
SRR8759708	V157-60	Y46F/V172M/M220R/T248N/E255D/K427E	1.1	Netherlands	Human	Clinical	Resistant	Pan-azole	Y46F/V172M/M220R/T248N/E255D/K427E	WT	WT	WT	10.1016/j.fgb.2018.02.003	R	Y	>16	4	>16
SRR8759707	V157-61	Y46F/V172M/M220R/T248N/E255D/K427E	1.1	Netherlands	Human	Clinical	Resistant	Pan-azole	Y46F/V172M/M220R/T248N/E255D/K427E	WT	WT	WT	10.1016/j.fgb.2018.02.003	R	Y	>16	4	>16
SRR8759706	V157-62	Y46F/V172M/M220R/T248N/E255D/K427E	1.1	Netherlands	Human	Clinical	Resistant	Pan-azole	Y46F/V172M/M220R/T248N/E255D/K427E	WT	WT	WT	10.1016/j.fgb.2018.02.003	R	Y	>16	8	>16
SRR8759709	V157-80	Y46F/V172M/P216L/T248N/E255D/K427E	1.1	Netherlands	Human	Clinical	Resistant	Pan-azole	Y46F/V172M/P216L/T248N/E255D/K427E	WT	WT	WT	10.1016/j.fgb.2018.02.003	R	Y	>16	1	>16

[truncated: 14 more sheets: Figure S2a, Figure S2b, Figure S3, Figure S4a, Figure S4b, Figure S4c, Figure S5a, Figure S5b, Figure S6a, Figure S6b, Figure S7, Figure S8, Figure S9, Figure S10]
